# Supplementary material for: In Silico Mixed Ligand/Structure-Based Design of New CDK-1/PARP-1 Dual Inhibitors as Anti-Breast Cancer Agents
Source: Int J Mol Sci. 2023 Sep 6;24(18):13769. doi: 10.3390/ijms241813769 (PMC10531453; doi:10.3390/ijms241813769)
Supplement: Supplementary file 1 [file ijms-24-13769-s001.zip]

Archive with 1 entries (1 files):
- ijms-2581775-supplementary.xlsx
