# Supplementary material for: In Silico Mixed Ligand/Structure-Based Design of New CDK-1/PARP-1 Dual Inhibitors as Anti-Breast Cancer Agents
Source: Int J Mol Sci. 2023 Sep 6;24(18):13769. doi: 10.3390/ijms241813769 (PMC10531453; doi:10.3390/ijms241813769)
Supplement: Supplementary file 1 [file ijms-24-13769-s001.zip › ijms-2581775-supplementary.xlsx]

## Sheet: Database S1
CDK-1		PARP-1
BindingDB Reactant_set_id	Ligand SMILES	BindingDB Reactant_set_id	Ligand SMILES
3817	COc1ccc(Nc2[nH]nc3ncnc(Nc4cccc(Cl)c4)c23)cc1	49737	O=C(N)c1cccc(c12)[nH]cn2
3818	Oc1ccc(Nc2[nH]nc3ncnc(Nc4cccc(Cl)c4)c23)cc1	49738	O=C(N)c1cccc(c12)[nH]c(n2)[C@@H]3CC[C@@H](CC3)OC
3835	COc1cccc(Nc2[nH]nc3ncnc(Nc4cccc(Cl)c4)c23)c1	49739	O=C(N)c1cccc(c12)[nH]c(n2)-c3ccccc3
3836	Oc1cccc(Nc2[nH]nc3ncnc(Nc4cccc(Cl)c4)c23)c1	49740	O=C(N)c1cccc(c12)nc([nH]2)[C@@H]3CC[NH2+]3
3837	CC(C)(C)OC(=O)Nc1ccc(Nc2[nH]nc3ncnc(Nc4cccc(Cl)c4)c23)cc1	49741	O=C(N)c1cccc(c12)[nH]c(n2)C3C[NH2+]C3
3838	Nc1ccc(Nc2[nH]nc3ncnc(Nc4cccc(Cl)c4)c23)cc1	49742	O=C(N)c1cccc(c12)nc([nH]2)[C@H]3CCC[NH2+]3
3855	CN(C)c1ccc(Nc2[nH]nc3ncnc(Nc4cccc(Cl)c4)c23)cc1	49743	O=C(N)c1cccc(c12)nc([nH]2)[C@@H]3CCC[NH2+]3
3856	Clc1cccc(Nc2ncnc3n[nH]c(NCc4ccccc4)c23)c1	49744	O=C(N)c1cccc(c12)nc([nH]2)[C@@H]3CC[NH2+]C3
3857	Clc1cccc(CNc2[nH]nc3ncnc(Nc4cccc(Cl)c4)c23)c1	49745	O=C(N)c1cccc(c12)nc([nH]2)[C@H]3CCCC[NH2+]3
3858	COc1cccc(CNc2[nH]nc3ncnc(Nc4cccc(Cl)c4)c23)c1	49746	O=C(N)c1cccc(c12)nc([nH]2)[C@@H]3CCCC[NH2+]3
3875	COc1ccc(CNc2[nH]nc3ncnc(Nc4cccc(Cl)c4)c23)cc1	49747	O=C(N)c1cccc(c12)nc([nH]2)[C@H]3CCC[NH2+]C3
3876	Clc1cccc(Nc2ncnc3n[nH]c(-c4ccccc4)c23)c1	49748	O=C(N)c1cccc(c12)nc([nH]2)C3CC[NH2+]CC3
3877	Oc1cccc(c1)-c1[nH]nc2ncnc(Nc3cccc(Cl)c3)c12	49749	O=C(N)c1cccc(c12)[nH]c(n2)[C@H]3CCC[NH2+]CC3
3878	COc1ccc(cc1)-c1[nH]nc2ncnc(Nc3cccc(Cl)c3)c12	49750	O=C(N)c1cccc(c12)nc([nH]2)[C@@H]3CC[N@H+]3C(C)C
3895	Oc1ccc(cc1)-c1[nH]nc2ncnc(Nc3cccc(Cl)c3)c12	49751	O=C(N)c1cccc(c12)nc([nH]2)[C@@H]3CC[N@@H+]3C4CCCC4
3896	[O-][N+](=O)c1cccc(c1)-c1[nH]nc2ncnc(Nc3cccc(Cl)c3)c12	49752	O=C(N)c1cccc(c12)nc([nH]2)[C@@H]3C[N@H+](C3)CCC
3897	Nc1cccc(c1)-c1[nH]nc2ncnc(Nc3cccc(Cl)c3)c12	49753	O=C(N)c1cccc(c12)nc([nH]2)[C@@H]3C[N@@H+](C3)C4CCCC4
3898	CC(C)(C)OC(=O)Nc1ccc(cc1)-c1[nH]nc2ncnc(Nc3cccc(Cl)c3)c12	49754	O=C(N)c1cccc(c12)[nH]c(n2)[C@H]3CCC[N@H+]3C
3915	Nc1ccc(cc1)-c1[nH]nc2ncnc(Nc3cccc(Cl)c3)c12	49755	O=C(N)c1cccc(c12)[nH]c(n2)[C@@H]3CCC[N@@H+]3C
3917	Clc1cccc(Nc2[nH]nc3ncnc(NCc4ccccc4)c23)c1	49756	O=C(N)c1cccc(c12)nc([nH]2)[C@H]3CCC[N@H+]3C(C)C
3918	COc1cc2ncnc(Nc3cccc(Br)c3)c2cc1OC	49757	O=C(N)c1cccc(c12)nc([nH]2)[C@@H]3CCC[N@@H+]3C(C)C
8682	CCCOc1nc(N)nc2nc[nH]c12	49758	O=C(N)c1cccc(c12)nc([nH]2)[C@H]3CC[N@H+](C3)CCC
8683	CCCCOc1nc(N)nc2nc[nH]c12	49759	O=C(N)c1cccc(c12)nc([nH]2)[C@@H]3CC[N@@H+](C3)C(C)C
8684	CCCCCOc1nc(N)nc2nc[nH]c12	49760	O=C(N)c1cccc(c12)nc([nH]2)[C@H]3CC[N@H+](C3)C4CCCC4
8685	CCCCCCCOc1nc(N)nc2nc[nH]c12	49761	O=C(N)c1cccc(c12)nc([nH]2)[C@H]3CC[N@H+](C3)CCc4ccccc4
8686	CC(C)Oc1nc(N)nc2nc[nH]c12	49762	O=C(N)c1cccc(c12)[nH]c(n2)[C@H]3CCCC[N@H+]3C
8687	CCC(C)Oc1nc(N)nc2nc[nH]c12	49763	O=C(N)c1cccc(c12)[nH]c(n2)[C@H]3CCCC[N@H+]3C(C)C
8688	CC(C)COc1nc(N)nc2nc[nH]c12	49764	O=C(N)c1cccc(c12)nc([nH]2)[C@H]3CCC[N@H+](C3)C
8689	CCC(C)COc1nc(N)nc2nc[nH]c12	49765	O=C(N)c1cccc(c12)nc([nH]2)[C@@H]3CCC[N@H+](C3)C(C)C
8690	CC(C)CCOc1nc(N)nc2nc[nH]c12	49766	O=C(N)c1cccc(c12)nc([nH]2)[C@@H]3CC[N@H+](C)CC3
8700	COc1nc(N)nc2nc[nH]c12	49767	O=C(N)c1cccc(c12)nc([nH]2)[C@@H]3CC[N@H+](CC3)CCC
8701	CCOc1nc(N)nc2nc[nH]c12	49768	O=C(N)c1cccc(c12)nc([nH]2)[C@@H]3CC[N@@H+](CC3)C(C)C
8702	Nc1nc(OCC#C)c2[nH]cnc2n1	49769	O=C(N)c1cccc(c12)nc([nH]2)[C@@H]3CC[N@@H+](CC3)C4CCCC4
8703	Nc1nc(OCCCCC=C)c2[nH]cnc2n1	49770	O=C(N)c1cccc(c12)[nH]c(n2)C3CCN(CC3)c4ccc(C#N)cc4
8704	CC\C=C\CCOc1nc(N)nc2nc[nH]c12	49771	O=C(N)c1cccc(c12)[nH]c(n2)[C@H]3CCC[N@H+](CC3)C(C)C
8705	Nc1nc(OCC=C)c2[nH]cnc2n1	49772	O=C(N)c1cccc(c12)[nH]c(n2)[C@H]3CCC[N@H+](CC3)C4CCCC4
8706	CC(=C)COc1nc(N)nc2nc[nH]c12	49773	O=C(N)c1cccc(c12)[nH]c(n2)[C@@H]3CCC(=O)N3
8707	CCC(=C)COc1nc(N)nc2nc[nH]c12	49774	O=C(N)c1cccc(c12)[nH]c(n2)C3CCN(CC3)C(=O)C
8708	CC(C)C(=C)COc1nc(N)nc2nc[nH]c12	49775	O=C(N)c1cccc(c12)[nH]c(n2)C3CCN(CC3)S(=O)(=O)c4ccccc4
8718	Nc1nc(OCC(=C)c2ccccc2)c2[nH]cnc2n1	49776	O=C(N)c1cccc(c12)[nH]c(n2)C3CCN(CC3)S(=O)(=O)N(C)C
8719	Nc1nc(OCC=C2CCCCC2)c2[nH]cnc2n1	49777	O=C(N)c1cccc(c12)[nH]c(n2)C3CCN(CC3)CC[NH+](CC)CC
8720	CC(=O)COc1nc(N)nc2nc[nH]c12	49778	O=C(N)c1cccc(c12)nc([nH]2)[C@@H]3C[NH2+]CCN3
8721	CC(C)C(=O)COc1nc(N)nc2nc[nH]c12	49779	O=C(N)c1cccc(c12)[nH]c(n2)[C@@H]3C[N@H+](C)CCN3C
8722	Nc1nc(OCC2CCCC2)c2[nH]cnc2n1	49780	O=C(N)c1cc(Cl)cc(c12)[nH]c(n2)[C@H]3CC[N@H+](CC3)C(C)C
8723	Nc1nc(OCC2=CCCC2)c2[nH]cnc2n1	49781	O=C(N)c1cccc(c12)n(C)c(n2)[C@H]3CC[N@@H+](CC3)CCC
8724	Nc1nc(OCC2CCCCC2)c2[nH]cnc2n1	49782	O=C(N)c1cccc(c12)[nH]c(n2)C3(C)C[NH2+]C3
8725	Nc1nc(OCC2=CCCCC2)c2[nH]cnc2n1	49783	O=C(N)c1cccc(c12)[nH]c(n2)C3C[NH2+]C3
8726	Nc1nc(OCC2CCC=CC2)c2[nH]cnc2n1	49784	O=C(N)c1cccc(c12)nc([nH]2)[C@@]3(C)CCC[NH2+]3
8736	CC(=C)[C@H]1CCC(COc2nc(N)nc3nc[nH]c23)=CC1	49785	O=C(N)c1cccc(c12)nc([nH]2)[C@H]3CCC[NH2+]3
8737	Nc1nc(OCC23CC4CC(CC(C4)C2)C3)c2[nH]cnc2n1	49786	O=C(N)c1cccc(c12)nc([nH]2)[C@]3(C)CCC[NH2+]3
8738	Nc1nc(OCCC2CCCCC2)c2[nH]cnc2n1	49787	O=C(N)c1cccc(c12)nc([nH]2)[C@@H]3CCC[NH2+]3
8739	Nc1nc(OCc2ccccc2)c2[nH]cnc2n1	49788	O=C(N)c1cccc(c12)[nH]c(n2)[C@@]3(C)CCC[N@@H+]3C
8740	Cc1cccc(COc2nc(N)nc3nc[nH]c23)c1	49789	O=C(N)c1cccc(c12)[nH]c(n2)[C@H]3CCC[N@H+]3C
8741	Nc1cccc(COc2nc(N)nc3nc[nH]c23)c1	49790	O=C(N)c1cccc(c12)[nH]c(n2)[C@]3(C)CC[NH2+]C3
8742	Nc1nc(OCc2cccc(Cl)c2)c2[nH]cnc2n1	49791	O=C(N)c1cccc(c12)nc([nH]2)[C@@H]3CC[NH2+]C3
8743	COc1cccc(COc2nc(N)nc3nc[nH]c23)c1	49792	O=C(N)c1cccc(c12)nc([nH]2)[C@]3(C)CC[N@@H+](C3)C(C)C
8744	Nc1nc(OCCc2ccccc2)c2[nH]cnc2n1	49793	O=C(N)c1cccc(c12)nc([nH]2)[C@@H]3CC[N@@H+](C3)C(C)C
8754	Nc1nc(OCc2ccc3ccccc3c2)c2[nH]cnc2n1	49794	O=C(N)c1cccc(c12)nc([nH]2)[C@@]3(C)CCCC[NH2+]3
8755	Nc1nc(OCc2cccc3ccccc23)c2[nH]cnc2n1	49795	O=C(N)c1cccc(c12)nc([nH]2)[C@H]3CCCC[NH2+]3
8756	Nc1nc(OCC(O)CO)c2[nH]cnc2n1	49796	O=C(N)c1cccc(c12)[nH]c(n2)[C@@]3(C)CCCC[N@H+]3CCC
8757	COCC(COc1nc(N)nc2nc[nH]c12)OC	49797	O=C(N)c1cccc(c12)[nH]c(n2)[C@H]3CCCC[N@H+]3CCC
8758	CCOC(C)(COc1nc(N)nc2nc[nH]c12)OCC	49798	O=C(N)c1cccc(c12)[nH]c(n2)[C@]3(C)CCC[NH2+]CC3
8759	CCC(COc1nc(N)nc2nc[nH]c12)(OC)OC	49799	O=C(N)c1cccc(c12)[nH]c(n2)[C@H]3CCC[NH2+]CC3
8760	Nc1nc(OCC2CCCO2)c2[nH]cnc2n1	49800	O=C(N)c1cccc(c12)nc([nH]2)[C@]3(C)CC[NH2+]3
8761	COC1OC(COc2nc(N)nc3nc[nH]c23)C2OC(C)(C)OC12	49801	O=C(N)c1cccc(c12)nc([nH]2)[C@]3(C)CC[N@@H+]3C(C)C
8762	CC1(C)OC[C@@H](COc2nc(N)nc3nc[nH]c23)O1	49802	O=C(N)c1cccc(c12)nc([nH]2)[C@@]3(C)C[N@H+](C3)C(C)C
8763	CC1(C)OC[C@H](COc2nc(N)nc3nc[nH]c23)O1	49803	O=C(N)c1cccc(c12)nc([nH]2)[C@]3(C)CCC[NH2+]3
8774	CC(C)C1(COc2nc(N)nc3nc[nH]c23)OCCO1	49804	O=C(N)c1cccc(c12)[nH]c(n2)[C@@]3(C)CCC[N@H+]3C(C)C
8775	Nc1nc(OC[C@@H]2COC3(CCCCC3)O2)c2[nH]cnc2n1	49805	O=C(N)c1cccc(c12)[nH]c(n2)[C@@]3(C)CCC[N@H+]3C4CCC4
8776	Nc1nc(OCC2CCCCO2)c2[nH]cnc2n1	49806	O=C(N)c1cccc(c12)nc([nH]2)[C@@]3(C)CC[N@H+](C3)C
8777	CC1(C)OC2OC(COc3nc(N)nc4nc[nH]c34)C3OC(C)(C)OC3C2O1	49807	O=C(N)c1cccc(c12)nc([nH]2)[C@@]3(C)CC[N@H+](C3)Cc4ccccc4F
8778	Nc1nc(OCC2COc3ccccc3O2)c2[nH]cnc2n1	49808	O=C(N)c1cccc(c12)nc([nH]2)[C@]3(C)CC[N@@H+](C3)CCc4ccccc4
8779	Nc1nc(OCC2CCCNC2)c2[nH]cnc2n1	49809	O=C(N)c1cccc(c12)[nH]c(n2)[C@@]3(C)CCC(=O)N3
8780	Nc1nc(OCC2CCNCC2)c2[nH]cnc2n1	49810	O=C(N)c1cccc(c12)nc([nH]2)[C@]3(CC)CCC[NH2+]3
8781	Nc1nc(OC[C@@H]2CCC(=O)N2)c2[nH]cnc2n1	49811	O=C(N)c1cccc(c12)nc([nH]2)[C@]3(CC)CCC[N@H+]3C(C)C
8782	Nc1nc(OC[C@H]2CCC(=O)N2)c2[nH]cnc2n1	49812	O=C(N)c1cc(F)cc(c12)[nH]c(n2)[C@@]3(C)CCC[NH2+]3
8783	Nc1nc(OCc2ccccn2)c2[nH]cnc2n1	49813	O=C(N)c1cc(Cl)cc(c12)[nH]c(n2)[C@@]3(C)CCC[NH2+]3
8784	Nc1nc(OCc2cccnc2)c2[nH]cnc2n1	49814	O=C(N)c1cc(C(F)(F)F)cc(c12)[nH]c(n2)[C@@]3(C)CCC[NH2+]3
8796	Nc1nc(OCC2CCCCC2)c2[nH]cnc2n1	49815	O=C(N)c1cccc(c12)nc([nH]2)C3(C)CC[NH2+]CC3
8797	Clc1nc(OCC2CCCCC2)c2[nH]cnc2n1	49816	O=C(N)c1cccc(c12)nc([nH]2)[C@]3(C)CC[N@H+](CC3)C(C)C
8798	CN(C)c1nc(OCC2CCCCC2)c2[nH]cnc2n1	49817	O=C(N)c1cccc(c12)[nH]c(n2)[C@]3(C)CCC[N@@H+](CC3)C4CCCC4
8799	Fc1nc(OCC2CCCCC2)c2[nH]cnc2n1	50354	C1CC(=O)c2cccc3nc(n1c23)N4CCC(CC4)c5[nH]c[nH+]c5C
8800	CNc1nc(OCC2CCCCC2)c2[nH]cnc2n1	50355	C1CC(=O)c2cccc3nc(n1c23)-c4ccc(cc4)-c5ncccc5
8801	CCNc1nc(OCC2CCCCC2)c2[nH]cnc2n1	50357	c1cccc(c12)/C(C(=O)NC2=O)=C/c3n(C)ccc3
8802	CC(C)Nc1nc(OCC2CCCCC2)c2[nH]cnc2n1	50358	c1cccc(c1c23)c(=O)[nH]c2ccc(c3)NC(=O)C[NH+](C)C
8803	OCCNc1nc(OCC2CCCCC2)c2[nH]cnc2n1	50359	c1ccc2C(=O)NC(=O)c3ccc(N)c1c23
8804	CC[C@H](CO)Nc1nc(OCC2CCCCC2)c2[nH]cnc2n1	50360	c1ccc(c2c13)C(=O)NC[C@@H]2c4c(O3)cccc4
8814	CC[C@@H](CO)Nc1nc(OCC2CCCCC2)c2[nH]cnc2n1	50361	c1cccc2c(=O)[nH]c(c3c12)cccc3
8815	CC(C)[C@H](CO)Nc1nc(OCC2CCCCC2)c2[nH]cnc2n1	50390	c1cccc(c12)c(=O)[nH]c3c2Cc4c3ccc(c4)N
8816	CC(C)[C@@H](CO)Nc1nc(OCC2CCCCC2)c2[nH]cnc2n1	50395	c1cccc(c12)c(=O)[nH]c3c2Cc4c3ccc(c4)NC(=O)C[NH+](C)C
8817	C(Oc1nc(Nc2ccccc2)nc2nc[nH]c12)C1CCCCC1	50396	c1cccc(c12)c(=O)[nH]c3c2Cc4c3ccc(c4)NC(=O)C[NH+]5CCN(CC5)c6ccc(F)cc6
8818	Clc1cccc(Nc2nc(OCC3CCCCC3)c3[nH]cnc3n2)c1	50397	c1cccc(c12)c(=O)[nH]c3c2Cc4c3ccc(c4)NC(=O)CCC[NH+]5CCOCC5
8819	Fc1cccc(Nc2nc(OCC3CCCCC3)c3[nH]cnc3n2)c1	50398	c1cccc(c12)c(=O)[nH]c3c2Cc4c3ccc(c4)NC(=O)CO
8820	Brc1cccc(Nc2nc(OCC3CCCCC3)c3[nH]cnc3n2)c1	50399	c1cccc(c12)c(=O)[nH]c3c2Cc4c3ccc(c4)NC(=O)NCCC
8821	Clc1cc(Cl)cc(Nc2nc(OCC3CCCCC3)c3[nH]cnc3n2)c1	50400	c1cccc(c12)c(=O)[nH]c3c2Cc4c3ccc(c4)S(=O)(=O)NCCC[NH+]5CCOCC5
8822	CCc1cccc(Nc2nc(OCC3CCCCC3)c3[nH]cnc3n2)c1	50403	c1cccc(c12)c(=O)[nH]c3c2Cc4c3cc(F)c(c4)S(=O)(=O)NCCC[NH+]5CCOCC5
8832	OCc1cccc(Nc2nc(OCC3CCCCC3)c3[nH]cnc3n2)c1	50409	c1cccc(c12)c(=O)[nH]nc2Cc3cc(c(F)cc3)C(=O)N4CC[NH2+]CCC4
8833	COc1cccc(Nc2nc(OCC3CCCCC3)c3[nH]cnc3n2)c1	50410	c1cccc(c12)c(=O)[nH]nc2Cc3cc(ccc3)C(=O)N4CC[N@H+](CCC4)CCO
8834	CSc1cccc(Nc2nc(OCC3CCCCC3)c3[nH]cnc3n2)c1	50411	c1cccc(c12)c(=O)[nH]nc2Cc3cc(c(F)cc3)C(=O)N4CC[N@@H+](CCC4)CCO
8835	Fc1ccc(Nc2nc(OCC3CCCCC3)c3[nH]cnc3n2)cc1	50412	c1cccc(c12)c(=O)[nH]nc2Cc3cc(ccc3)C(=O)N4CC[N@@H+](CCC4)Cc5ccccc5
8836	Fc1ccc(Nc2nc(OCC3CCCCC3)c3[nH]cnc3n2)cc1Cl	50413	c1cccc(c12)c(=O)[nH]nc2Cc3cc(ccc3)C(=O)N4CCN(CCC4)S(=O)(=O)CC
8837	Oc1ccc(Nc2nc(OCC3CCCCC3)c3[nH]cnc3n2)cc1	50414	c1cccc(c12)c(=O)[nH]nc2Cc3cc(ccc3)C(=O)N4CCN(CCC4)C(=O)N5CCOCC5
8838	COc1ccc(Nc2nc(OCC3CCCCC3)c3[nH]cnc3n2)cc1	50415	c1cccc(c12)c(=O)[nH]nc2Cc3cc(c(F)cc3)C(=O)N4CCN(CCC4)C(=O)N5CCOCC5
8839	CSc1ccc(Nc2nc(OCC3CCCCC3)c3[nH]cnc3n2)cc1	50416	c1cccc(c12)c(=O)[nH]nc2Cc3cc(c(F)cc3)C(=O)N4CCN(C(=O)C)CCC4
8840	NS(=O)(=O)c1ccc(Nc2nc(OCC3CCCCC3)c3[nH]cnc3n2)cc1	50417	c1cccc(c12)c(=O)[nH]nc2Cc3cc(c(F)cc3)C(=O)N4CCN(CCC4)C(=O)C5CC5
8850	CNS(=O)(=O)c1ccc(Nc2nc(OCC3CCCCC3)c3[nH]cnc3n2)cc1	50418	c1cccc(c12)c(=O)[nH]nc2Cc3cc(ccc3)C(=O)N4CC[NH2+]CC4
8851	CN(C)S(=O)(=O)c1ccc(Nc2nc(OCC3CCCCC3)c3[nH]cnc3n2)cc1	50419	c1cccc(c12)c(=O)[nH]nc2Cc3cc(c(F)cc3)C(=O)N4CC[NH2+]CC4
8852	CS(=O)(=O)c1ccc(Nc2nc(OCC3CCCCC3)c3[nH]cnc3n2)cc1	50420	c1cccc(c12)c(=O)[nH]nc2Cc3cc(ccc3)C(=O)N4CCN(CC4)c5ncccc5
8853	CS(=O)c1ccc(Nc2nc(OCC3CCCCC3)c3[nH]cnc3n2)cc1	50421	c1cccc(c12)c(=O)[nH]nc2Cc3cc(c(F)cc3)C(=O)N4CCN(CC4)c5ncccc5
8854	COc1cc(Nc2nc(OCC3CCCCC3)c3[nH]cnc3n2)ccc1S(N)(=O)=O	50422	c1cccc(c12)c(=O)[nH]nc2Cc3cc(ccc3)C(=O)N4CCN(CC4)c5ncccn5
8855	NS(=O)(=O)c1cccc(Nc2nc(OCC3CCCCC3)c3[nH]cnc3n2)c1	50423	c1cccc(c12)c(=O)[nH]nc2Cc3cc(c(F)cc3)C(=O)N4CCN(CC4)c5ncccn5
8856	NC(=O)c1ccc(Nc2nc(OCC3CCCCC3)c3[nH]cnc3n2)cc1	50424	c1cccc(c12)c(=O)[nH]nc2Cc3cc(ccc3)C(=O)N4CCN(CC4)S(=O)(=O)CC
8857	CNC(=O)c1ccc(Nc2nc(OCC3CCCCC3)c3[nH]cnc3n2)cc1	50425	c1cccc(c12)c(=O)[nH]nc2Cc3cc(c(F)cc3)C(=O)N4CCN(CC4)S(=O)(=O)CC
8858	CN(C)C(=O)c1ccc(Nc2nc(OCC3CCCCC3)c3[nH]cnc3n2)cc1	50426	c1cccc(c12)c(=O)[nH]nc2Cc3cc(ccc3)C(=O)N4CCN(CC4)C(=O)N5CCOCC5
8868	CC(=O)c1ccc(Nc2nc(OCC3CCCCC3)c3[nH]cnc3n2)cc1	50427	c1cccc(c12)c(=O)[nH]nc2Cc3cc(c(F)cc3)C(=O)N4CCN(CC4)C(=O)N5CCOCC5
8869	OC(=O)c1ccc(Nc2nc(OCC3CCCCC3)c3[nH]cnc3n2)cc1	50428	c1cccc(c12)c(=O)[nH]nc2Cc3cc(ccc3)C(=O)N4CCN(CC4)c5ccccc5
8870	COC(=O)c1ccc(Nc2nc(OCC3CCCCC3)c3[nH]cnc3n2)cc1	50429	c1cccc(c12)c(=O)[nH]nc2Cc3cc(c(F)cc3)C(=O)N4CCN(CC4)c5ccccc5
8871	NC(=O)Cc1ccc(Nc2nc(OCC3CCCCC3)c3[nH]cnc3n2)cc1	50430	c1cccc(c12)c(=O)[nH]nc2Cc3cc(ccc3)C(=O)N4CCN(CC4)C(=O)c5ccccc5
8872	N#CCc1ccc(Nc2nc(OCC3CCCCC3)c3[nH]cnc3n2)cc1	50431	c1cccc(c12)c(=O)[nH]nc2Cc3cc(c(F)cc3)C(=O)N4CCN(CC4)C(=O)c5ccccc5
8873	C(Nc1nc(OCC2CCCCC2)c2[nH]cnc2n1)c1cccs1	50432	c1cccc(c12)c(=O)[nH]nc2Cc3cc(ccc3)C(=O)N4CCN(CC4)CCO
8874	NS(=O)(=O)c1ccc(CNc2nc(OCC3CCCCC3)c3[nH]cnc3n2)s1	50433	c1cccc(c12)c(=O)[nH]nc2Cc3cc(c(F)cc3)C(=O)N4CCN(CC4)CCO
8875	COc1ccc(Oc2nc(OCC3CCCCC3)c3[nH]cnc3n2)cc1	50434	c1cccc(c12)c(=O)[nH]nc2Cc3cc(ccc3)C(=O)N4CC[NH+](C)CC4
8876	NS(=O)(=O)c1ccc(NNc2nc(OCC3CCCCC3)c3[nH]cnc3n2)cc1	50435	c1cccc(c12)c(=O)[nH]nc2Cc3cc(c(F)cc3)C(=O)N4CCN(C)CC4
8886	Nc1nc(OCC2CCCCC2)c2[nH]cnc2n1	50436	c1cccc(c12)c(=O)[nH]nc2Cc3cc(c(F)cc3)C(=O)N4CCN(CC4)CC
8887	C(Oc1ncnc2nc[nH]c12)C1CCCCC1	50437	c1cccc(c12)c(=O)[nH]nc2Cc3cc(c(F)cc3)C(=O)N4CCN(CC4)CCC
8888	Cn1cnc2c(OCC3CCCCC3)nc(N)nc12	50438	c1cccc(c12)c(=O)[nH]nc2Cc3cc(c(F)cc3)C(=O)N4CCN(CC4)CCCC
8889	Nc1nc(N)c(N=O)c(OCC2CCCCC2)n1	50439	c1cccc(c12)c(=O)[nH]nc2Cc3cc(c(F)cc3)C(=O)N4CC[NH+](CC4)CC5CC5
8890	Nc1cc(OCC2CCCCC2)nc(N)n1	50440	c1cccc(c12)c(=O)[nH]nc2Cc3cc(c(F)cc3)C(=O)N4CCN(CC4)C(=O)C
8896	Nc1nc(N)c(N=O)c(OCC2CCCCC2)n1	50441	c1cccc(c12)c(=O)[nH]nc2Cc3cc(c(F)cc3)C(=O)N4CCN(CC4)C(=O)CC
8897	CCCCCOc1nc(N)nc(N)c1N=O	50442	c1cccc(c12)c(=O)[nH]nc2Cc3cc(c(F)cc3)C(=O)N4CCN(CC4)C(=O)C5CC5
8898	CCCCCCCOc1nc(N)nc(N)c1N=O	50443	c1cccc(c12)c(=O)[nH]nc2Cc3cc(c(F)cc3)C(=O)N4CCN(CC4)C(=O)C5CCCC5
8899	CC(C)CCOc1nc(N)nc(N)c1N=O	50444	c1cccc(c12)c(=O)[nH]nc2Cc3cc(c(F)cc3)C(=O)N4CCN(CC4)C(=O)C5CCCCC5
8904	Nc1nc(N)c(N=O)c(OC[C@@H]2NCCC2=O)n1	50445	c1cccc(c12)c(=O)[nH]nc2Cc3cc(c(F)cc3)C(=O)N4CCN(CC4)C(=O)[C@H]5OCCC5
8905	Nc1nc(N)c(N=O)c(OCC2CCC=CC2)n1	50446	c1cccc(c12)c(=O)[nH]nc2Cc3cc(c(F)cc3)C(=O)N4CCN(CC4)C(=O)[C@H]5COCC5
8906	Nc1nc(N)c(N=O)c(OCc2ccccc2)n1	50611	c1cccc(c12)c(=O)[nH]nc2Cc3cc(ccc3)C(=O)N4CC[NH2+]CC4
8907	Nc1cc(OCC2CCCCC2)nc(N)n1	50612	c1cccc(c12)c(=O)[nH]nc2Cc3cc(ccc3)C(=O)N4CCN(CC4)C(=O)C5CCCC5
8908	Nc1cc(OCC2CCC=CC2)nc(N)n1	50613	c1cccc(c12)c(=O)[nH]nc2Cc3cc(ccc3)C(=O)N4CCN(CC4)C(=O)[C@@H](C)Oc5ccccc5
8909	CC(=O)Nc1nc(N)nc(OCC2CCCCC2)c1N=O	50614	NC(=O)c1ccccc1OCc2cc(ccc2)C(=O)N3CC[NH2+]CC3
8910	COC(=O)Nc1nc(N)nc(OCC2CCCCC2)c1N=O	50615	NC(=O)c1ccccc1OCc2cc(c(F)cc2)C(=O)N3CC[NH2+]CC3
8911	Nc1nc(NC(=O)OCc2ccccc2)c(N=O)c(OCC2CCCCC2)n1	50617	NC(=O)c1ccccc1OCc2cc(c(F)cc2)C(=O)N3CCN(CC3)C(=O)C4CCCC4
8912	Nc1nc(Nc2ccccc2)c(N=O)c(OCC2CCCCC2)n1	50618	NC(=O)c1ccccc1OCc2cc(ccc2)C(=O)N3CCN(CC3)C(=O)[C@H](C)Oc4ccccc4
8922	COc1ccc(Nc2nc(N)nc(OCC3CCCCC3)c2N=O)cc1	50619	NC(=O)c1ccccc1OCc2cc(c(F)cc2)C(=O)N3CCN(CC3)C(=O)[C@H](C)Oc4ccccc4
8923	Nc1nc(N)c(C=O)c(OCC2CCCCC2)n1	50623	NC(=O)c1ccccc1OCCc2ccc(F)c(c2)C(=O)N3CCN(CC3)C(=O)C4CCCC4
8924	Nc1nc(N)c(CN=O)c(OCC2CCCCC2)n1	50625	NC(=O)c1ccccc1OCCc2ccc(F)c(c2)C(=O)N3CCN(CC3)C(=O)[C@@H](C)Oc4ccccc4
8925	CO\N=C\c1c(N)nc(N)nc1OCC1CCCCC1	50626	Fc1cc(C(=O)N)c(cc1)OCc2cc(c(F)cc2)C(=O)N3CC[NH2+]CC3
8926	Nc1nc(N)c(\C=N\OCc2ccccc2)c(OCC2CCCCC2)n1	50631	Fc1cc(C(=O)N)c(cc1)OCc2cc(c(F)cc2)C(=O)N3CCN(CC3)C(=O)C4CCCC4
8927	NC(=O)NN=Cc1c(N)nc(N)nc1OCC1CCCCC1	50632	Fc1cc(C(=O)N)c(cc1)OCc2cc(c(F)cc2)C(=O)N3CCN(CC3)C(=O)[C@@H](C)Oc4ccccc4
8928	Nc1nc(N)c(C(O)c2ccccc2)c(OCC2CCCCC2)n1	50634	c1ccc(C(=O)N)c(c12)nc([nH]2)-c3ccc(cc3)OC
8929	Nc1nc(N)c(C(=O)c2ccccc2)c(OCC2CCCCC2)n1	50635	c1cccc(c1c23)c(=O)[nH]c2ccc(c3)NC(=O)C[NH+](C)C
8930	Nc1nc(N)c(N)c(OCC2CCCCC2)n1	50636	c1ccc(c2c13)C(=O)NCCc2c([nH]3)-c4ccc(cc4)C[NH+](C)C
8940	NC(=O)c1ccc(Nc2nc(N)cc(OCC3CCCCC3)n2)cc1	50640	Cc1nn(C)c([nH]c2=O)c1c(c23)CSC3
8941	Nc1cc(OCC2CCCCC2)nc(Nc2ccc(cc2)S(N)(=O)=O)n1	50641	C1SCc(c12)c3c([nH]c2=O)n(C)nc3-c4ccccc4
8942	Nc1nc(Nc2cccc(Br)c2)nc(OCC2CCCCC2)c1N=O	50645	Cc1nn(C)c([nH]c2=O)c1c(c23)CCC3
8943	COc1ccc(Nc2nc(N)c(N=O)c(OCC3CCCCC3)n2)cc1	50646	C1CCc(c12)c3c([nH]c2=O)n(C)nc3-c4ccccc4
8944	CSc1ccc(Nc2nc(N)c(N=O)c(OCC3CCCCC3)n2)cc1	50647	C1CCc(c12)c3c([nH]c2=O)n(C)nc3-c4cccs4
8945	NC(=O)c1ccc(Nc2nc(N)c(N=O)c(OCC3CCCCC3)n2)cc1	50651	Cc1nn(C)c([nH]c2=O)c1c(c23)CCCC3
8946	Nc1nc(Nc2ccc(cc2)S(N)(=O)=O)nc(OCC2CCCCC2)c1N=O	50652	C1CCCc(c12)c3c([nH]c2=O)n(C)nc3-c4ccccc4
8948	Nc1nc(N)c(N=O)c(OCC2CCCCC2)n1	50653	C1CCCc(c12)c3c([nH]c2=O)n(C)nc3-c4cccs4
8949	NS(=O)(=O)c1ccc(Nc2nc(OCC3CCCCC3)c3[nH]cnc3n2)cc1	50656	c1cccc(c12)c(=O)[nH]c(n2)CCC[N@H+]3CC=C(CC3)c4ccccc4
9074	CCOC(=O)CSc1cnc(NC(C)=O)s1	50657	Clc1cccc(c12)c(=O)[nH]c(n2)CCC[N@@H+]3CC=C(CC3)c4ccccc4
9075	CN1CC[C@@H]([C@H](O)C1)c1c(O)cc(O)c2c1oc(cc2=O)-c1ccccc1Cl	50658	Clc1cccc(c12)c(=O)[nH]c(n2)CCC[N@H+]3CC=C(CC3)c4ccc(C#N)cc4
9076	CC(=O)Nc1ncc(SCC(=O)OC(C)(C)C)s1	50659	Clc1cccc(c12)c(=O)[nH]c(n2)CCC[N@@H+]3CC=C(CC3)c4ccc(F)cc4
9077	CC(=O)Nc1ncc(SCC(=O)OCc2ccccc2)s1	50660	Cc1cccc(c12)c(=O)[nH]c(n2)CCC[N@@H+]3CC=C(CC3)c4ccc(F)cc4
9078	CCc1cnc(CSc2cnc(NC(C)=O)s2)o1	50661	c1ccc(Cl)c(c12)c(=O)[nH]c(n2)CCC[N@H+]3CC=C(CC3)c4ccccc4
9079	CC(C)c1cnc(CSc2cnc(NC(C)=O)s2)o1	50662	c1cccc(c12)c(=O)[nH]c(n2)CCC[NH+]3CCN(CC3)c4ccc(Cl)cc4
9080	CC(=O)Nc1ncc(SCc2ncc(o2)C(C)(C)C)s1	50665	c1cccc(c12)c(=O)[nH]c(=O)n2CCCC[N@@H+]3CC=C(CC3)c4ccccc4
9081	CC(=O)Nc1ncc(SCc2ncc(CC3CCCCC3)o2)s1	50666	c1ccc(F)c(c12)c(=O)[nH]c(=O)n2CCCC[N@@H+]3CC=C(CC3)c4ccccc4
9082	CC(C)C(=O)Nc1ncc(SCc2ncc(o2)C(C)(C)C)s1	50668	c1cccc(c12)c(=O)[nH]nc2CCCC[N@H+]3CC=C(CC3)c4ccccc4
9083	CC(C)(C)C(=O)Nc1ncc(SCc2ncc(o2)C(C)(C)C)s1	50669	c1cccc(c12)c(=O)[nH]nc2CCCC[N@H+]3CC=C(CC3)c4ccc(F)cc4
9084	CC(C)OC(=O)Nc1ncc(SCc2ncc(o2)C(C)(C)C)s1	50670	c1ccccc1C(CC2)=CC[N@@H+]2CCCc(cc3)cc(c34)c5c(c(=O)[nH]4)cccc5
9085	CC(C)(C)c1cnc(CSc2cnc(NC(=O)Nc3ccc(F)cc3)s2)o1	50671	c1ccc(C(=O)N)c(c12)nc(cn2)-c3ccccc3
9086	CC(C)(C)c1cnc(CSc2cnc(NC(=O)Nc3c(F)cccc3F)s2)o1	50672	c1ccc(C(=O)N)c(c12)nc(cn2)-c3ccc(Cl)cc3
9087	CC(C)(C)c1cnc(CSc2cnc(NC(=O)Nc3c(Cl)cccc3Cl)s2)o1	50673	c1ccc(C(=O)N)c(c12)nc(cn2)-c3ccc(C#N)cc3
9088	CC(C)(C)c1cnc(CSc2cnc(NC(=O)Cc3ccc(CNC(CO)CO)cc3)s2)o1	50674	c1ccc(C(=O)N)c(c12)nc(cn2)-c3ccc(C(F)(F)F)cc3
9089	CCc1cnc(CSc2cnc(NC(=O)C(C)C)s2)o1	50675	c1ccc(C(=O)N)c(c12)nc(cn2)-c3ccc(cc3)OC
9090	CCc1cnc(CSc2cnc(NC(=O)Cc3cccnc3)s2)o1	50676	c1ccc(C(=O)N)c(c12)nc(cn2)-c3ccc(N)cc3
9091	CC(C)C(=O)Nc1ncc(s1)S(=O)Cc1ncc(o1)C(C)(C)C	213277	c1ccc(c2c13)c(=O)[nH]nc2c4c(o3)ccc(c4)C[NH+]5CCN(CC5)C(C)C
9092	CC(C)C(=O)Nc1ncc(s1)S(=O)(=O)Cc1ncc(o1)C(C)(C)C	213278	c1ccc(c2c13)c(=O)[nH]nc2c4c(o3)ccc(c4)C[NH+]5CCN(CC5)CCOC
9170	CN1CC[C@@H]([C@H](O)C1)c1c(O)cc(O)c2c1oc(cc2=O)-c1ccccc1Cl	213279	c1ccc(c2c13)c(=O)[nH]nc2c4c(o3)ccc(c4)C[NH+]5CCN(CC5)c6ncccn6
9171	CCSc1cc(=O)c2c(O)cc(O)c(C3CCN(C)CC3O)c2o1	213280	c1ccc(c2c13)c(=O)[nH]nc2c4c(o3)ccc(c4)CN5CCNC(=O)C5
9172	CN1CC[C@@H]([C@H](O)C1)c1c(O)cc(O)c2c1oc(Sc1ccccc1Cl)cc2=O	213282	c1ccc(c2c13)c(=O)[nH]nc2c4c(o3)ccc(c4)CN(C)CC[NH+](CC)CC
9173	CN1CC[C@@H]([C@H](O)C1)c1c(O)cc(O)c2c1oc(Oc1ccccc1Cl)cc2=O	213283	c1ccc(c2c13)c(=O)[nH]nc2c4c(o3)ccc(c4)C[N@@H+]5CC[C@H](O)CC5
9174	CN1CC[C@H]([C@@H](O)C1)c1c(O)cc(O)c2c1oc(Sc1ccccc1Cl)cc2=O	213284	c1ccc(c2c13)c(=O)[nH]nc2c4c(o3)ccc(c4)C[N@H+](CC)CCO
9175	CN1CCC(C(O)C1)c1c(O)cc(O)c2c1oc(Sc1ccccc1)cc2=O	213286	c1ccc(c2c13)c(=O)[nH]nc2c4c(o3)ccc(c4)C[N@H+]5CC[C@@H](C5)O
9176	CN1CCC(C(O)C1)c1c(O)cc(O)c2c1oc(SC(C)(C)C)cc2=O	213287	c1ccc(c2c13)c(=O)[nH]nc2c4c(o3)ccc(c4)C[N@@H+]5CC[C@H](CC5)CCO
9177	CN1CCC(C(O)C1)c1c(O)cc(O)c2c1oc(Sc1nc(C)cc(C)n1)cc2=O	213288	c1ccc(c2c13)c(=O)[nH]nc2c4c(o3)ccc(c4)C[NH+](CC5)CCC56OCCO6
9178	CN1CCC(C(O)C1)c1c(O)cc(O)c2c1oc(Nc1ccccc1)cc2=O	213289	c1ccc(c2c13)c(=O)[nH]nc2c4c(o3)ccc(c4)C[N@H+]5C[C@H](O)CCC5
9179	CN1CCC(C(O)C1)c1c(O)cc(O)c2c1oc(cc2=O)N1CCCCC1	213290	c1ccc(c2c13)c(=O)[nH]nc2c4c(o3)ccc(c4)C[N@H+]5C[C@@H](C5)O
9180	Cn1cnc2c(NCc3ccccc3)nc(NCCO)nc12	213291	c1ccc(c2c13)c(=O)[nH]nc2c4c(o3)ccc(c4)C[NH2+]CCN5CCOCC5
9181	COC(=O)C1(Cc2ccc(O)c(CC=C(C)C)c2)OC(=O)C(=O)C1c1ccc(O)cc1	213292	O[C@H]1CC[C@@H](CC1)[NH2+]Cc(cc2)cc(c23)c4c5c(o3)cccc5c(=O)[nH]n4
9182	CC(=O)Nc1ncc(SCc2ncc(o2)C(C)(C)C)s1	213293	c1ccc(c2c13)c(=O)[nH]nc2c4c(o3)ccc(c4)C[NH+]5CCC(=O)CC5
9183	CC(C)(C)c1cnc(CSc2cnc(NC(=O)Cc3cccnc3)s2)o1	261891	N1CCCc(c12)c(=O)[nH]c3c2ccc(c3)[C@@H](C)[NH+](C)C
9184	CC(C)(C)c1cnc(CSc2cnc(Nc3ccccc3)s2)o1	261892	N1CCCc(c12)c(=O)[nH]c3c2ccc(c3)[C@H](C)[NH2+]C
9185	CC(C)(C)c1cnc(CSc2cnc(Nc3ccccn3)s2)o1	261894	N1CCCc(c12)c(=O)[nH]c3c2ccc(c3)C[NH+](C)C
9186	CC(C)(C)c1cnc(CSc2cnc(Nc3cccnc3)s2)o1	261897	C1CCNc(c12)c3c([nH]c2=O)cc(cc3)C[NH+]4CCCC4
9187	CC(C)(C)c1cnc(CSc2cnc(Nc3ccncn3)s2)o1	261900	C1CCNc(c12)c3c([nH]c2=O)cc(cc3)C[N@@H+](C)CC
9188	CC(C)(CO)CNCc1ccc(Nc2ncc(SCc3ncc(o3)C(C)(C)C)s2)nc1	261901	C1CCNc(c12)c3c([nH]c2=O)cc(cc3)C[NH+]4CCCCC4
9189	CC(C)(C)c1cnc(CSc2cnc(Nc3ccc(cc3)S(=O)(=O)NCCO)s2)o1	261905	C1CCNc(c12)c3c([nH]c2=O)cc(cc3)C[NH2+]C
9306	CCCCOc1c(cnc2[nH]ncc12)C(=O)c1ccccc1	261906	C1CCNc(c12)c3c([nH]c2=O)cc(cc3)C[N@@H+](C)CCO
9307	CCCCOc1c(cnc2[nH]ncc12)C(=O)c1ccco1	261913	C1CCNc(c12)c3c([nH]c2=O)cc(cc3)C[N@H+](C)CCOC
9308	CCCCOc1c(cnc2[nH]ncc12)C(=O)c1cccs1	261919	C1CCN(C)c(c12)c3c([nH]c2=O)cc(cc3)C[NH+](C)C
9309	CCCCOc1c(cnc2[nH]ncc12)C(=O)c1nccs1	261925	N1CCCc(c12)c(=O)[nH]c3c2c(OC)cc(c3)C[NH+](C)C
9310	CCCCOc1c(cnc2[nH]ncc12)C(=O)c1ccccc1C	261926	C1CCNc(c12)c3c([nH]c2=O)cc(C[NH2+]C)cc3OC
9311	CCCCOc1c(cnc2[nH]ncc12)C(=O)c1ccccc1F	261928	C1CCNc(c12)c3c([nH]c2=O)cc(cc3OC)C[NH2+]CC
9312	CCCCOc1c(cnc2[nH]ncc12)C(=O)c1c(F)cccc1F	261929	C1CCNc(c12)c3c([nH]c2=O)cc(cc3OC)C[N@H+](C)CC
9313	CCCCOc1c(cnc2[nH]ncc12)C(=O)c1c(F)cc(F)cc1F	261930	C1CCNc(c12)c3c([nH]c2=O)cc(cc3OC)C[NH+]4CCCC4
9314	CCCCOc1c(cnc2[nH]ncc12)C(=O)c1c(F)cc(C)cc1F	261931	C1CCNc(c12)c3c([nH]c2=O)cc(cc3OC)C[NH+]4CCC(=O)CC4
9315	CCCCOc1c(cnc2[nH]ncc12)C(=O)c1c(F)cc(Cl)cc1F	261933	C1CCNc(c12)c3c([nH]c2=O)cc(cc3OC)C[N@@H+]4CCC(CC4)=NOC
9316	CCCCOc1c(cnc2[nH]ncc12)C(=O)c1c(F)cc(Br)cc1F	261934	C1CCNc(c12)c3c([nH]c2=O)cc(cc3OC)C[N@H+](C)CCOC
9317	CCCCOc1c(cnc2[nH]ncc12)C(=O)c1c(F)cc(OC)cc1F	261935	C1CCNc(c12)c3c([nH]c2=O)cc(cc3OC)C[NH+]4CC=CC4
9318	CCCOc1c(cnc2[nH]ncc12)C(=O)c1ccccc1	261939	C1CCNc(c12)c3c([nH]c2=O)cc(cc3OC)C[NH+](CC)CC
9319	CCCCCOc1c(cnc2[nH]ncc12)C(=O)c1ccccc1	261941	C1CCNc(c12)c3c([nH]c2=O)cc(cc3OC)C[NH2+]C(C)C
9320	CCCC(C)Oc1c(cnc2[nH]ncc12)C(=O)c1ccccc1	261946	C1CCNc(c12)c3c([nH]c2=O)cc(cc3OC)C[N@H+](C)C(C)C
9321	O=C(c1ccccc1)c1cnc2[nH]ncc2c1OC1CCCCC1	261952	N1CCCc(c12)c(=O)[nH]c3c2c(OCC)cc(c3)C[NH+](C)C
9322	O=C(c1ccccc1)c1cnc2[nH]ncc2c1OCc1ccccc1	261955	C1CCNc(c12)c3c([nH]c2=O)cc(C[NH2+]C)cc3OCC
9323	CC(C)CCOc1c(cnc2[nH]ncc12)C(=O)c1ccccc1	261956	C1CCNc(c12)c3c([nH]c2=O)cc(C[NH2+]CC)cc3OCC
9324	CN1CC[C@@H]([C@H](O)C1)c1c(O)cc(O)c2c1oc(cc2=O)-c1ccccc1Cl	261958	C1CCNc(c12)c3c([nH]c2=O)cc(cc3OC)C[NH+]4CCSCC4
9667	CCc1nn(-c2c(Cl)cc(Cl)cc2Cl)c2nc(Cc3ccccc3)[nH]c(=O)c12	261959	C1CCNc(c12)c3c([nH]c2=O)cc(cc3OC)C[NH2+]CCN4CCOCC4
9668	CCc1nn(-c2c(Cl)cc(Cl)cc2Cl)c2nc(Cc3ccccc3CO)[nH]c(=O)c12	261960	C1CCNc(c12)c3c([nH]c2=O)cc(cc3OC)CN4CCC(CC4)[NH+]5CCOCC5
9669	CCc1nn(-c2c(Cl)cc(Cl)cc2Cl)c2nc(Cc3cccc(N)c3C)[nH]c(=O)c12	261961	C1CCNc(c12)c3c([nH]c2=O)cc(C[NH3+])cc3OC
9670	CCc1nn(-c2c(Cl)cc(Cl)cc2Cl)c2nc(Cc3cccc(C)c3)[nH]c(=O)c12	261962	C1CCNc(c12)c3c([nH]c2=O)cc(C[NH+](C)C)cc3OCCC
9671	CCc1nn(-c2c(Cl)cc(Cl)cc2Cl)c2nc(Cc3cccc(OC)c3)[nH]c(=O)c12	261965	C1CCNc(c12)c3c([nH]c2=O)cc(C[NH3+])cc3OCC
9672	CCc1nn(-c2c(Cl)cc(Cl)cc2Cl)c2nc(Cc3cccc(N)c3)[nH]c(=O)c12	272247	O=C(N)c1cccc(c12)CN(C2=O)[C@@H]3CC[N@@H+](CC3)[C@@H]4CC[C@@H](CC4)CO
9673	CCc1nn(-c2c(Cl)cc(Cl)cc2Cl)c2nc(Cc3cccnc3)[nH]c(=O)c12	272248	O=C(N)c1cccc(c12)CN(C2=O)[C@@H]3CC[N@@H+](CC3)[C@@H]4CC[C@H](CC4)CO
9674	CCc1nn(-c2c(Cl)cc(Cl)cc2Cl)c2nc(Cc3ccncc3)[nH]c(=O)c12	272266	O=C(N)c1cccc(c12)CN(C2=O)[C@@H]3CC[N@H+](CC3)Cc(c4)ccc(c45)[nH]cc5
9675	CCc1nn(-c2c(Cl)cc(Cl)cc2Cl)c2nc(Cc3ccc(N)cc3)[nH]c(=O)c12	272268	O=C(N)c1cccc(c12)CN(C2=O)C3CCN(CC3)Cc4ccc(C)cc4
9676	CCc1nn(-c2c(Cl)cc(Cl)cc2Cl)c2nc(Cc3ccc(OC)cc3)[nH]c(=O)c12	272283	O=C(N)c1cccc(c12)CN(C2=O)C[C@@H]3CC[N@H+](CC3)Cc4ccc(C)cc4
9677	CCc1nn(-c2c(Cl)cc(Cl)cc2Cl)c2nc(Cc3ccc(O)cc3)[nH]c(=O)c12	272284	O=C(N)c1cccc(c12)CN(C2=O)C[C@@H]3CC[N@H+](CC3)Cc4cccc(c4)C
9678	CCc1nn(-c2c(Cl)cc(Cl)cc2Cl)c2nc(Cc3ccc(cc3)N(C)C)[nH]c(=O)c12	272286	O=C(N)c1cc(F)cc(c12)CN(C2=O)[C@@H]3CC[N@@H+](CC3)C(CC4)CCC4(F)F
9679	CCc1nn(-c2c(Cl)cc(Cl)cc2Cl)c2nc(Cc3ccc(OC)c(C)c3)[nH]c(=O)c12	272288	O=C(N)c1cc(F)cc(c12)CN(C2=O)[C@@H]3CC[N@@H+](CC3)C4CCC(=O)CC4
9680	CCc1nn(-c2c(Cl)cc(Cl)cc2Cl)c2nc(Cc3ccc(O)c(C)c3)[nH]c(=O)c12	272289	O=C(N)c1cc(F)cc(c12)CN(C2=O)[C@@H]3CC[N@@H+](CC3)C(CC4)CCC4(Cl)Cl
9681	CCc1nn(-c2c(Cl)cc(Cl)cc2Cl)c2nc(Cc3ccc(O)c(OC)c3)[nH]c(=O)c12	274012	c1ccc(c2c13)C(=O)N=Nc2nc(n3)C[N@@H+]4CC[C@H](O)CC4
9682	CCc1nn(-c2c(Cl)cc(Cl)cc2Cl)c2nc(Cc3ccc(OC)c(OC)c3)[nH]c(=O)c12	274013	c1ccc(c2c13)C(=O)N=Nc2nc(n3)CN4CCN(CC4)c5ccccc5
9683	CCc1nn(-c2c(Cl)cc(Cl)cc2Cl)c2nc(Cc3ccc(O)c(O)c3)[nH]c(=O)c12	274014	c1ccc(c2c13)C(=O)N=Nc2nc(n3)C[N@@H+]4CC[C@@H](CC4)Cc5ccccc5
9684	CCc1nn(-c2c(Cl)cc(Cl)cc2Cl)c2nc(Cc3ccc(OC)c(O)c3)[nH]c(=O)c12	274015	c1ccc(c2c13)C(=O)N=Nc2nc(n3)COc4ccccc4
9685	CCc1nn(-c2c(Cl)cc(Cl)cc2Cl)c2nc(Cc3ccc(C)c(O)c3)[nH]c(=O)c12	274016	c1ccc(c2c13)C(=O)N=Nc2nc(n3)C[N@@H+]4CCC(=CC4)c5ccc(F)cc5
9686	CCc1nn(-c2c(Cl)cc(Cl)cc2Cl)c2nc(Cc3cccc(O)c3)[nH]c(=O)c12	274017	c1ccc(c2c13)C(=O)N=Nc2nc(n3)CN4CCN(CC4)c5ccc(Cl)cc5
9687	CCc1nn(-c2c(Cl)cc(Cl)cc2Cl)c2nc(Cc3ccc(NC(C)=O)cc3)[nH]c(=O)c12	274018	c1ccc(c2c13)C(=O)N=Nc2nc(n3)C[N@H+]4CCC(=CC4)c5ccccc5
9688	CCc1nn(-c2c(Cl)cc(Cl)cc2Cl)c2nc(Cc3ccc(NC(=O)CNC(=O)OC(C)(C)C)cc3)[nH]c(=O)c12	274019	c1ccc(c2c13)C(=O)N=Nc2nc(n3)C[NH2+]Cc4ccc(Cl)c(Cl)c4
9689	CCc1nn(-c2c(Cl)cc(Cl)cc2Cl)c2nc(Cc3ccc(NC(=O)CN)cc3)[nH]c(=O)c12	274020	c1ccc(c2c13)C(=O)N=Nc2nc(n3)C[NH2+]CCc4cccc(F)c4
9690	CCc1nn(-c2c(Cl)cc(Cl)cc2Cl)c2nc(Cc3ccc(NC(=O)CN(C)C)cc3)[nH]c(=O)c12	274021	c1ccc(c2c13)C(=O)N=Nc2nc(n3)C[NH2+]Cc4cccc(c4)C(F)(F)F
10152	CCn1c2nc(Nc3ccccc3)ncc2ccc1=O	274022	c1ccc(c2c13)C(=O)N=Nc2nc(n3)C[NH+](CC4)CCC45OCCO5
10153	CCn1c2nc(Nc3cccc(OC(F)(F)C(F)F)c3)ncc2ccc1=O	274023	c1ccc(c2c13)C(=O)N=Nc2nc(n3)C[NH2+]CCc4ccc(Cl)c(Cl)c4
10154	CCCn1c2nc(Nc3ccccc3)ncc2ccc1=O	274024	c1ccc(c2c13)C(=O)N=Nc2nc(n3)C[NH2+]CCc4cccc(c4)C(F)(F)F
10155	CCCCn1c2nc(Nc3ccccc3)ncc2ccc1=O	274025	c1ccc(c2c13)C(=O)N=Nc2nc(n3)CN[C@@H](C[N@@H+]45)[C@H](CC4)CC5
10156	CC(C)n1c2nc(Nc3ccc(cc3)N3CCN(C)CC3)ncc2ccc1=O	274026	c1ccc(c2c13)C(=O)N=Nc2nc(n3)CN4CC[NH+](C)CC4
10157	CN1CCN(CC1)c1ccc(Nc2ncc3ccc(=O)n(C4CCCCC4)c3n2)cc1	274027	c1ccc(c2c13)C(=O)N=Nc2nc(n3)CN4CC[N@H+](CCC4)Cc5ccccc5
10158	OCCCC1CCN(CC1)c1ccc(Nc2ncc3ccc(=O)n(C4CC5CCC4C5)c3n2)cc1	274028	c1ccc(c2c13)C(=O)N=Nc2nc(n3)C[N@H+]4CCN(CCC4)C(=O)OC(C)(C)C
10274	COc1ccc2cnc(Nc3ccccc3)nc2c1C(C)C	274029	c1ccc(c2c13)C(=O)N=Nc2nc(n3)CN4CC[N@H+](CCC4)Cc5ccc(F)cc5
10275	COc1ccc2cnc(Nc3ccc(cc3)N3CCCC3)nc2c1C(C)C	274030	c1ccc(c2c13)C(=O)N=Nc2nc(n3)CN4CC[NH2+]CCC4
10276	COc1ccc2cnc(Nc3ccc(cc3)N3CCC(N)C3)nc2c1C(C)C	274031	c1ccc(c2c13)C(=O)N=Nc2nc(n3)C[N@@H+]4CCN(CCC4)C(=O)c5ccccc5C(F)(F)F
10277	COc1ccc2cnc(Nc3ccc(cc3)N3CCCCC3)nc2c1C(C)C	274032	c1ccc(c2c13)C(=O)N=Nc2nc(n3)C[N@H+]4CCN(CCC4)C(=O)c5cc(Cl)ccc5
10278	COc1ccc2cnc(Nc3ccc(cc3)N3CCOCC3)nc2c1C(C)C	274033	c1ccc(c2c13)C(=O)N=Nc2nc(n3)CN4CCN(CC4)c5ncccc5
10279	COc1ccc2cnc(Nc3ccc(cc3)N3CCNCC3)nc2c1C(C)C	274034	c1ccc(c2c13)C(=O)N=Nc2nc(n3)C[NH2+]CCc4ccccc4F
10280	COc1ccc2cnc(Nc3ccc(N4CCNCC4)c(F)c3)nc2c1C(C)C	274035	c1ccc(c2c13)C(=O)N=Nc2nc(n3)CN4CCN(CC4)c5ccc(F)cc5
10281	COc1ccc2cnc(Nc3ccc(cc3)N3CCN(CC3)C(=O)CN)nc2c1C(C)C	274036	c1ccc(c2c13)C(=O)N=Nc2nc(n3)C[N@@H+]4CCN(C(=O)C)CCC4
10282	COc1ccc2cnc(Nc3ccccc3)nc2c1C1CCCC1	274037	c1ccc(c2c13)C(=O)N=Nc2nc(n3)C[NH2+]CCc4ccccc4
10283	COc1ccc2cnc(Nc3ccc(cc3)N3CCCC3)nc2c1C1CCCC1	274038	c1ccc(c2c13)C(=O)N=Nc2nc(n3)C[N@@H+]4CC[C@H](CC4)c5ccccc5
10284	COc1ccc2cnc(Nc3ccc(cc3)N3CCC(N)C3)nc2c1C1CCCC1	274039	c1ccc(c2c13)C(=O)N=Nc2nc(n3)C[NH+](C4)Cc(c45)cccc5
10285	COc1ccc2cnc(Nc3ccc(cc3)N3CCCCC3)nc2c1C1CCCC1	274040	c1ccc(c2c13)C(=O)N=Nc2nc(n3)C[N@H+]4CCN(CCC4)S(=O)(=O)c5ccccc5
10286	COc1ccc2cnc(Nc3ccc(cc3)N3CCOCC3)nc2c1C1CCCC1	274041	c1ccc(c2c13)C(=O)N=Nc2nc(n3)CN4CCN(CC4)c5cc[nH+]cc5
10287	COc1ccc2cnc(Nc3ccc(cc3)N3CCNCC3)nc2c1C1CCCC1	274042	c1ccc(c2c13)C(=O)N=Nc2nc(n3)CN4CC[NH+](CC4)Cc5ccccc5
10288	COc1ccc2cnc(Nc3ccc(N4CCNCC4)c(F)c3)nc2c1C1CCCC1	274043	c1ccc(c2c13)C(=O)N=Nc2nc(n3)CN4CC[N@H+](C)CCC4
10289	COc1ccc2cnc(Nc3ccc(cc3)N3CCN(CC3)C(C)=O)nc2c1C1CCCC1	274044	c1ccc(c2c13)C(=O)N=Nc2nc(n3)C[N@@H+]4CC[C@H](CC4)c5c[nH]c(c56)cccc6
10290	COc1ccc2cnc(Nc3ccc(cc3)N3CCN(CC3)C(=O)CN)nc2c1C1CCCC1	274045	c1ccc(c2c13)C(=O)N=Nc2nc(n3)C[NH2+]CCc4ccncc4
10291	CC(C)c1c(O)ccc2cnc(Nc3ccccc3)nc12	274046	c1ccc(c2c13)C(=O)N=Nc2nc(n3)C[N@@H+](C4)CCc(c45)cccc5
10292	Oc1ccc2cnc(Nc3ccc(cc3)N3CCOCC3)nc2c1C1CCCC1	274047	c1ccc(c2c13)C(=O)N=Nc2nc(n3)C[N@H+](C4)CCc(c45)c(OC)c(cc5)OC
10293	Oc1ccc2cnc(Nc3ccc(cc3)N3CCNCC3)nc2c1C1CCCC1	274048	c1ccc(c2c13)C(=O)N=Nc2nc(n3)C[N@H+]4CCN(CCC4)S(=O)(=O)c5cc(C(F)(F)F)ccc5
10294	Oc1ccc2cnc(Nc3ccc(N4CCNCC4)c(F)c3)nc2c1C1CCCC1	274049	c1ccc(c2c13)C(=O)N=Nc2nc(n3)CN4CCN(CC4)S(=O)(=O)c5ccc(cc5)OC
10295	COc1cc(C)c2cnc(Nc3ccc(cc3)N3CCNCC3)nc2c1C1CCCC1	274050	c1ccc(c2c13)C(=O)N=Nc2nc(n3)CN4CCN(CC4)S(=O)(=O)c5cc(F)ccc5
10296	COc1cc(C)c2cnc(Nc3ccc(cc3)N3CCN(CC3)C(C)=O)nc2c1C1CCCC1	274051	c1ccc(c2c13)C(=O)N=Nc2nc(n3)CN4CCN(CC4)S(=O)(=O)c5ccc(C)cc5
10297	Cc1cc(O)c(C2CCCC2)c2nc(Nc3ccc(cc3)N3CCNCC3)ncc12	274052	c1ccc(c2c13)C(=O)N=Nc2nc(n3)CN4CCN(CC4)S(=O)(=O)c5ccccc5
10298	Cc1cc(=O)n(C2CCCC2)c2nc(Nc3ccc(cc3)N3CCNCC3)ncc12	274053	c1ccc(c2c13)C(=O)N=Nc2nc(n3)CN4CCN(CC4)S(=O)(=O)c5cc(C(F)(F)F)ccc5
10409	O=c1ccc2cnc(Nc3ccc(cc3)N3CCOCC3)nc2n1C1CCCC1	274054	c1ccc(c2c13)C(=O)N=Nc2nc(n3)CN4CCN(CC4)S(=O)(=O)c5ccc(Cl)cc5
10410	O=c1ccc2cnc(Nc3ccc(cc3)N3CCCCC3)nc2n1C1CCCC1	274055	c1ccc(c2c13)C(=O)N=Nc2nc(n3)CN4CCN(CC4)S(=O)(=O)c5ccc(F)cc5
10411	OCCCC1CCN(CC1)c1ccc(Nc2ncc3ccc(=O)n(C4CCCC4)c3n2)cc1	274056	c1ccc(c2c13)C(=O)N=Nc2nc(n3)CN4CCN(CC4)S(=O)(=O)c5ccc(cc5)C(C)C
10412	CN1CCN(CC1)c1ccc(Nc2ncc3c(C)cc(=O)n(C4CCCC4)c3n2)cc1	274057	c1ccc(c2c13)C(=O)N=Nc2nc(n3)CN4CCN(CC4)S(=O)(=O)c5ccc(cc5)C(C)(C)C
10413	Cc1cc(=O)n(C2CCCC2)c2nc(Nc3ccc(cc3)N3CCOCC3)ncc12	274058	c1ccc(c2c13)C(=O)N=Nc2nc(n3)C[N@H+]4CCN(CCC4)S(=O)(=O)c5ccc(cc5)C(C)C
10414	Cc1cc(=O)n(C2CCCC2)c2nc(Nc3ccc(cc3)N3CCC(CCCO)CC3)ncc12	274059	c1ccc(c2c13)C(=O)N=Nc2nc(n3)C[N@H+]4CCN(CCC4)S(=O)(=O)c5ccc(Cl)cc5
10415	Cc1cc(=O)n(C2CCCC2)c2nc(Nc3ccc(cc3)N3CCNCC3)ncc12	274060	c1ccc(c2c13)C(=O)N=Nc2nc(n3)C[N@H+]4CCN(CCC4)S(=O)(=O)c5cc(F)ccc5
10416	CCc1cc(=O)n(C2CCCC2)c2nc(Nc3ccc(cc3)N3CCNCC3)ncc12	274061	c1ccc(c2c13)C(=O)N=Nc2nc(n3)C[N@H+]4CCN(CCC4)S(=O)(=O)c5ccc(cc5)OC
10417	FC(F)(F)c1cc(=O)n(C2CCCC2)c2nc(Nc3ccc(cc3)N3CCNCC3)ncc12	274062	c1ccc(c2c13)C(=O)N=Nc2nc(n3)C[N@H+]4CCN(CCC4)S(=O)(=O)c5ccc(cc5)C(C)C
10418	CC(C)n1c2nc(Nc3ccc(cc3)N3CCNCC3)ncc2c(C)cc1=O	274063	c1ccc(c2c13)C(=O)N=Nc2nc(n3)C[N@H+]4CCN(CCC4)S(=O)(=O)c5ccc(N)cc5
10419	CC(C)CCn1c2nc(Nc3ccc(cc3)N3CCNCC3)ncc2c(C)cc1=O	274064	c1ccc(c2c13)C(=O)N=Nc2nc(n3)C[N@@H+]4CCN(CCC4)S(=O)(=O)c5ccc(cc5)-c6ccccc6
10420	Cc1cc(=O)n(C2CCCC2)c2nc(Nc3ccc(cc3)N3CCN(CC3)C=O)ncc12	274065	c1ccc(c2c13)C(=O)N=Nc2nc(n3)CN4CCN(CC4)S(=O)(=O)c5ccc(N)cc5
10421	CC(=O)N1CCN(CC1)c1ccc(Nc2ncc3c(C)cc(=O)n(C4CCCC4)c3n2)cc1	274066	c1ccc(c2c13)C(=O)N=Nc2nc(n3)CNC(=O)OC(C)(C)C
10422	Cc1cc(=O)n(C2CCCC2)c2nc(Nc3ccc(cc3)N3CCC(O)C3)ncc12	274068	c1ccc(c2c13)C(=O)N=Nc2nc(n3)CNS(=O)(=O)c4ccccc4
10423	Cc1cc(=O)n(C2CCCC2)c2nc(Nc3ccc(cc3)N3CCC(N)C3)ncc12	274069	c1ccc(c2c13)C(=O)N=Nc2nc(n3)CNS(=O)(=O)c4ccccc4
10424	Cc1cc(=O)n(C2CCCC2)c2nc(Nc3ccc(cc3)N3CCCNCC3)ncc12	274070	c1ccc(c2c13)C(=O)N=Nc2nc(n3)CNC(=O)c4ccc([N+](=O)[O-])cc4
10425	Cc1cc(=O)n(C2CCCC2)c2nc(Nc3ccc(cc3)N3CCN(CCO)CC3)ncc12	308896	c1cccc(c12)c(=O)[nH]c3c2ccc(c3)C(=O)[O-]
10426	C[C@H]1CN(C[C@@H](C)N1)c1ccc(Nc2ncc3c(C)cc(=O)n(C4CCCC4)c3n2)cc1	308897	c1cccc(c12)c(=O)n(CCCO)c3c2ccc(c3)C([O-])=O
10427	Cc1cc(=O)n(C2CCCC2)c2nc(Nc3ccc(cc3)N3CCNC(C)(C)C3)ncc12	308899	c1cccc(c12)c(=O)[nH]c3c2ccc(c3)-c4nnn[n-]4
10428	Cc1cc(=O)n(C2CCCC2)c2nc(Nc3ccc(N4CCNCC4)c(Cl)c3)ncc12	311106	c1ccc(C(=O)N)c(c12)c(=O)n(n2C)[C@@H]3CC[N@@H+](CC3)C4CCCCC4
10429	Cc1c(C)c(=O)n(C2CCCC2)c2nc(Nc3ccc(cc3)N3CCNCC3)ncc12	311107	c1ccc(C(=O)N)c(c12)c(=O)n(n2C)[C@@H]3CC[N@@H+](CC3)C(CC4)CCC4(F)F
10430	CCc1c(C)c2cnc(Nc3ccc(cc3)N3CCNCC3)nc2n(C2CCCC2)c1=O	311108	c1ccc(C(=O)N)c(c12)c(=O)n(n2C)[C@@H]3CC[N@@H+](CC3)C4CCCC4
10431	Cc1c(F)c(=O)n(C2CCCC2)c2nc(Nc3ccc(cc3)N3CCNCC3)ncc12	311110	c1ccc(C(=O)N)c(c12)c(=O)n(n2C)C3CC[NH2+]CC3
10432	Cc1c(Cl)c(=O)n(C2CCCC2)c2nc(Nc3ccc(cc3)N3CCNCC3)ncc12	311111	c1ccc(C(=O)N)c(c12)c(=O)n(n2C)[C@@H]3CC[N@H+](CC3)C(C)C
10433	Cc1c(Br)c(=O)n(C2CCCC2)c2nc(Nc3ccc(cc3)N3CCNCC3)ncc12	311113	c1ccc(C(=O)N)c(c12)c(=O)n(n2C)[C@@H]3CC[N@@H+](CC3)C4CCC4
10434	Cc1c(I)c(=O)n(C2CCCC2)c2nc(Nc3ccc(cc3)N3CCNCC3)ncc12	311114	c1c(F)cc(C(=O)N)c(c12)c(=O)n(n2C)[C@@H]3CC[N@@H+](CC3)C4CCCCC4
10435	Cc1c(C(O)=O)c(=O)n(C2CCCC2)c2nc(Nc3ccc(cc3)N3CCNCC3)ncc12	311116	C1=CC=C(C(=O)N)[C@H](C12)C(=O)N(N=2)[C@@H]3CC[N@@H+](CC3)CC4CCCCC4
10436	COC(=O)c1c(C)c2cnc(Nc3ccc(cc3)N3CCNCC3)nc2n(C2CCCC2)c1=O	311118	C1=CC=C(C(=O)N)[C@H](C12)C(=O)N(N=2)C3CCN(CC3)Cc4sccc4
10437	CCOC(=O)c1c(C)c2cnc(Nc3ccc(cc3)N3CCNCC3)nc2n(C2CCCC2)c1=O	311119	c1ccc(C(=O)N)c(c12)c(=O)n(n2C)C3CCN(CC3)Cc4sccc4
10502	OCCCNc1cncc(c1)-c1cncc(Nc2cccc(F)c2)n1	311121	c1ccc(C(=O)N)c(c12)c(=O)n(n2C)[C@@H]3CC[N@@H+](CC3)C[C@@H]4CC=CCC4
10503	COc1cccc(Nc2cncc(n2)-c2cncc(NCCCO)c2)c1	343732	c1cccc(c12)c(=O)[nH]nc2Cc3cc(c(F)cc3)C(=O)N4CCN(CC4)C(=O)C5CC5
10504	OCCCNc1cncc(c1)-c1cncc(Nc2ccccc2Cl)n1	343733	c1cccc(c12)c(=O)[nH]nc2Oc3ccc(F)c(c3)C(=O)N4CCN(CC4)C(=O)C(CC)CC
10505	Clc1cccc(Nc2cncc(n2)-c2cncc(NCCCc3ccncc3)c2)c1	343734	c1cccc(c12)c(=O)[nH]nc2Oc3ccc(F)c(c3)C(=O)N4CCN(CC4)C(=O)N5CCCCC5
10506	Clc1ccc(Nc2cncc(n2)-c2cncc(NCCCc3ccncc3)c2)cc1	343735	c1cccc(c12)c(=O)[nH]nc2Oc3ccc(F)c(c3)C(=O)N4CCN(CC4)C(=O)c5c([N+](=O)[O-])cccc5
10507	Clc1ccc(Nc2cncc(n2)-c2cncc(NCCCc3ccncc3)c2)cc1Cl	343736	c1cccc(c12)c(=O)[nH]nc2Oc3ccc(F)c(c3)C(=O)N4CCN(CC4)C(=O)C5CCCCC5
10508	OCCCNc1cncc(c1)-c1cncc(NCc2ccccc2)n1	343737	c1cccc(c12)c(=O)[nH]nc2Oc3ccc(F)c(c3)C(=O)N4CCN(CC4)C(=O)CC
10509	OCCCNc1cncc(c1)-c1cncc(Oc2cccc(Cl)c2)n1	343738	c1cccc(c12)c(=O)[nH]nc2Oc3ccc(F)c(c3)C(=O)N4CCN(CC4)C(=O)C(CC5)CCC5(F)F
10510	Nc1cncc(c1)-c1cncc(Nc2cccc(Cl)c2)n1	343739	c1cccc(c12)c(=O)[nH]nc2Oc3ccc(F)c(c3)C(=O)N4CCN(CC4)C(=O)C5([NH+](C)C)CC5
10520	OCCNc1cncc(c1)-c1cncc(Nc2cccc(Cl)c2)n1	343740	c1cccc(c12)c(=O)[nH]nc2Oc3ccc(F)c(c3)C(=O)N4CCN(CC4)C(=O)C5([NH+](C)C)CCC5
10521	CN(C)CCCNc1cncc(c1)-c1cncc(Nc2cccc(Cl)c2)n1	364705	c1cccc(c12)c(=O)[nH]nc2Cc3cc(c(F)cc3)C(=O)N4CCN(CC4)C(=O)C5CC5
10522	CN(C)CCNC(=O)c1cncc(c1)-c1cncc(Nc2cccc(Cl)c2)n1	364707	c1cccc(c12)c(=O)[nH]nc2Cc3ccc(F)c(c3)C(=O)N(CC4)[C@@H](CC=C)c(n45)nnc5C(F)(F)F
10523	OCCCNC(=O)c1cncc(c1)-c1cncc(Nc2cccc(Cl)c2)n1	364708	c1cccc(c12)c(=O)[nH]nc2Cc3ccc(F)c(c3)C(=O)N(C[C@H]4C)Cc(n45)nnc5C(F)(F)F
10524	OCC(=O)Nc1cncc(c1)-c1cncc(Nc2cccc(Cl)c2)n1	364709	c1cccc(c12)c(=O)[nH]nc2Cc3ccc(F)c(c3)C(=O)N(CC4)[C@@H](C)c(n45)nnc5C(F)(F)F
10525	COCC(=O)Nc1cncc(c1)-c1cncc(Nc2cccc(Cl)c2)n1	364710	c1cccc(c12)c(=O)[nH]nc2Cc3ccc(F)c(c3)C(=O)N(C[C@H]4C)[C@H](C)c(n45)nnc5C(F)(F)F
10526	COCCC(=O)Nc1cncc(c1)-c1cncc(Nc2cccc(Cl)c2)n1	364711	c1cccc(c12)c(=O)[nH]nc2Cc3ccc(F)c(c3)C(=O)N(CC4(C)C)Cc(n45)nnc5C(F)(F)F
10527	Clc1cccc(Nc2cncc(n2)-c2cncc(NC(=O)COCc3ccccc3)c2)c1	364712	c1cccc(c12)c(=O)[nH]nc2Cc3ccc(F)c(c3)C(=O)N(C[C@H]4C)[C@H](CC=C)c(n45)nnc5C(F)(F)F
10528	Clc1cccc(Nc2cncc(n2)-c2cncc(NC(=O)COc3ccccc3)c2)c1	364714	c1cccc(c12)c(=O)[nH]nc2Cc3ccc(F)c(c3)C(=O)N(CC4(C)C)[C@H](C)c(n45)nnc5C(F)(F)F
10529	CN(C)c1ccc(cc1)C(=O)Nc1cncc(c1)-c1cncc(Nc2cccc(Cl)c2)n1	364715	c1cccc(c12)c(=O)[nH]nc2Cc3ccc(F)c(c3)C(=O)N(C[C@H]4OC)Cc(n45)nnc5C(F)(F)F
10540	Clc1cccc(Nc2cncc(n2)-c2cncc(NCCCN3CCNCC3)c2)c1	364716	c1cccc(c12)c(=O)[nH]nc2Cc3ccc(F)c(c3)C(=O)N(C[C@H]4N(C)C)Cc(n45)nnc5C(F)(F)F
10541	CN1CCN(CCCNc2cncc(c2)-c2cncc(Nc3cccc(Cl)c3)n2)CC1	364717	c1cccc(c12)c(=O)[nH]nc2Cc3ccc(F)c(c3)C(=O)N(C[C@H]4CC)[C@@H](C)c(n45)nnc5C(F)(F)F
10542	Clc1cccc(Nc2cncc(n2)-c2cncc(NCCCN3CCOCC3)c2)c1	364718	c1cccc(c12)c(=O)[nH]nc2Cc3ccc(F)c(c3)C(=O)N(C[C@H]4N(C)C)[C@H](C)c(n45)nnc5C(F)(F)F
10543	Clc1cccc(Nc2cncc(n2)-c2cncc(NCCCN3CCCCC3)c2)c1	364719	c1cccc(c12)c(=O)[nH]nc2Cc3ccc(F)c(c3)C(=O)N(C[C@H]4OC)[C@@H](C)c(n45)nnc5C(F)(F)F
10544	Clc1cccc(Nc2cncc(n2)-c2cncc(NCC3CCOCC3)c2)c1	364720	c1cccc(c12)c(=O)[nH]nc2Cc3ccc(F)c(c3)C(=O)N(C[C@H]4C)[C@@H](CC(F)(F)F)c(n45)nnc5C(F)(F)F
10545	Clc1cccc(Nc2cncc(n2)-c2cncc(NCCCCc3ccncc3)c2)c1	364721	c1cccc(c12)c(=O)[nH]nc2Cc3ccc(F)c(c3)C(=O)N(C[C@H]4C)[C@H](c(n45)nnc5C(F)(F)F)CC(=O)OCC
10546	Clc1cccc(Nc2cncc(n2)-c2cncc(NCCCc3ccccc3)c2)c1	364722	c1cccc(c12)c(=O)[nH]nc2Cc3ccc(F)c(c3)C(=O)N(C[C@H]4C)Cc(n45)nnc5C(F)F
10547	Clc1cccc(Nc2cncc(n2)-c2cncc(NCCOc3ccccc3)c2)c1	364723	c1cccc(c12)c(=O)[nH]nc2Cc3ccc(F)c(c3)C(=O)N(C[C@H]4C)Cc(n45)nnc5CF
10548	OC(=O)CCCNc1cncc(c1)-c1cncc(Nc2cccc(Cl)c2)n1	364724	c1cccc(c12)c(=O)[nH]nc2Cc3ccc(F)c(c3)C(=O)N(C[C@H]4C)[C@@H](C)c(n45)nnc5CF
10558	OCCCNc1cncc(c1)-c1cncc(Nc2cccc(Cl)c2)n1	364725	c1cccc(c12)c(=O)[nH]nc2Cc3ccc(F)c(c3)C(=O)N(CC4(C)C)Cc(n45)nnc5CF
10559	OCCCCNc1cncc(c1)-c1cncc(Nc2cccc(Cl)c2)n1	364726	Cc1c(C)c(=O)[nH]nc1Cc2ccc(F)c(c2)C(=O)N(C[C@H]3C)Cc(n34)nnc4C(F)(F)F
10560	CN(C)CCNc1cncc(c1)-c1cncc(Nc2cccc(Cl)c2)n1	364727	O=c1[nH]nc(cc1C)Cc2ccc(F)c(c2)C(=O)N(C[C@H]3C)Cc(n34)nnc4C(F)(F)F
10561	Clc1cccc(Nc2cncc(n2)-c2cncc(NCCCc3cccnc3)c2)c1	364728	c1cccc(c12)c(=O)[nH]nc2Cc3cc(c(F)cc3)C(=O)N4CCN(CC4)C(=O)C5CC5
10562	Clc1cccc(Nc2cncc(n2)-c2cncc(NCCCn3cccn3)c2)c1	364729	c1cccc(c12)c(=O)[nH]nc2Cc3ccc(F)c(c3)C(=O)N(C[C@H]4C)Cc(n45)nnc5C(F)(F)F
10563	Clc1cccc(Nc2cncc(n2)-c2cncc(NCCCn3cncn3)c2)c1	364730	c1cccc(c12)c(=O)[nH]nc2Cc3ccc(F)c(c3)C(=O)N(C[C@H]4C)Cc(n45)nnc5C(F)(F)F
10564	Clc1cccc(Nc2cncc(n2)-c2cncc(NCCCC(=O)N3CCCCC3)c2)c1	364731	c1cccc(c12)c(=O)[nH]nc2Cc3ccc(F)c(c3)C(=O)N(C[C@@H]4C)Cc(n45)nnc5C(F)(F)F
10565	OCCCNc1cnc(F)c(c1)-c1cncc(Nc2cccc(Cl)c2)n1	364732	c1cccc(c12)c(=O)[nH]nc2Cc3ccc(F)c(c3)C(=O)N(C[C@H]4C)Cc(n45)nnc5C(F)(F)F
10566	OCCCNc1cnc(Cl)c(c1)-c1cncc(Nc2cccc(Cl)c2)n1	364733	c1cccc(c12)c(=O)[nH]nc2Cc3ccc(F)c(c3)C(=O)N(CC4)[C@@H](C)c(n45)nnc5C(F)(F)F
10567	Nc1ncc(NCCCO)cc1-c1cncc(Nc2cccc(Cl)c2)n1	364734	c1cccc(c12)c(=O)[nH]nc2Cc3ccc(F)c(c3)C(=O)N(C[C@H]4C)[C@H](C)c(n45)nnc5C(F)(F)F
10578	OCCCNc1cncc(c1)-c1cc(Nc2cccc(Cl)c2)ncn1	364735	c1cccc(c12)c(=O)[nH]nc2Cc3ccc(F)c(c3)C(=O)N(C[C@H]4OC)Cc(n45)nnc5C(F)(F)F
10579	OCCCNc1cncc(c1)-c1cncc(Nc2cccc(Cl)c2)n1	364736	c1cccc(c12)c(=O)[nH]nc2Cc3ccc(F)c(c3)C(=O)N(C[C@H]4C)Cc(n45)nnc5C(F)F
10580	OCCCNc1cncc(c1)-c1cnc(Nc2cccc(Cl)c2)cn1	364737	c1cccc(c12)c(=O)[nH]nc2Cc3ccc(F)c(c3)C(=O)N(C[C@H]4C)Cc(n45)nnc5CF
10581	OCCCNc1cncc(c1)-c1ncc(Nc2cccc(Cl)c2)cn1	364738	c1cccc(c12)c(=O)[nH]nc2Cc3cc(c(F)cc3)C(=O)N4CCN(CC4)C(=O)C5CC5
10582	OCCCNc1cncc(c1)-c1ncncc1Nc1cccc(Cl)c1	364739	c1cccc(c12)c(=O)[nH]nc2Cc3ccc(F)c(c3)C(=O)N(C[C@H]4C)Cc(n45)nnc5C(F)(F)F
10583	OCCCNc1cncc(n1)-c1cncc(Nc2cccc(Cl)c2)n1	364745	c1cccc(c12)c(=O)[nH]nc2Cc3cc(c(F)cc3)C(=O)N4CCN(CC4)C(=O)C5CC5
10584	OCCCNc1cccc(n1)-c1cncc(Nc2cccc(Cl)c2)n1	366649	C1CCc(c2C1=3)nnc(=O)c4c2c(N3)ccc4
10585	OCCCNc1cc(ccn1)-c1cncc(Nc2cccc(Cl)c2)n1	366650	c1ccc(c2c13)c(=O)nnc4c2C(=N3)CCCC4
10586	OCCCNc1cnccc1-c1cncc(Nc2cccc(Cl)c2)n1	366651	c1ccc(c2c13)c(=O)nnc4c2C(=N3)C[C@H](C4)C
10587	OCCCNc1ccc(nc1)-c1cncc(Nc2cccc(Cl)c2)n1	366652	c1ccc(c2c13)c(=O)nnc4c2C(=N3)CCC4(C)C
10588	OCCCNc1ncc(s1)-c1cncc(Nc2cccc(Cl)c2)n1	366653	c1ccc(c2c13)c(=O)nnc4c2C(=N3)C[C@H](C4)c5ccccc5
10589	OCCCNc1ncc(o1)-c1cncc(Nc2cccc(Cl)c2)n1	366654	c1ccc(c2c13)c(=O)nnc4c2C(=N3)C[C@H](C4)C(C)C
10840	O=C(Nc1ccccn1)Nc1cccc2C(=O)N3CCC[C@@H]3c12	366655	c1c(F)cc(c2c13)c(=O)nnc4c2C(=N3)CCC4
10864	O=C(Nc1cc(n[nH]1)[C@@H]1CCCN1)Nc1cccc2C(=O)N3CCC[C@@H]3c12	366656	c1c(F)cc(c2c13)c(=O)nnc4c2C(=N3)CCCC4
10865	O=C(Nc1cc(n[nH]1)[C@@H]1CCCN1)Nc1cccc2C(=O)N3CCC[C@H]3c12	366657	c1c(F)cc(c2c13)c(=O)nnc4c2C(=N3)CC(C4)(C)C
10866	Clc1ccc2C[C@@H](Cc2c1)NCc1cc(NC(=O)Nc2cccc3C(=O)N4CCC[C@@H]4c23)[nH]n1	366658	c1c(F)cc(c2c13)c(=O)nnc4c2C(=N3)C[C@H](C4)c5ccccc5
10867	Clc1ccc2C[C@@H](Cc2c1)NCc1cc(NC(=O)Nc2cccc3C(=O)N4CCC[C@H]4c23)[nH]n1	366659	c1c(F)cc(c2c13)c(=O)nnc4c2C(=N3)C[C@@H](C4)C(C)C
10932	CS(=O)(=O)c1ccc(Nc2cn3cc(ccc3n2)C(=O)c2c(Cl)cccc2Cl)cc1	366660	c1cc(N(C)C)ccc1[C@H](C2)Cc(c3C2=4)nnc(=O)c5c3c(N4)cc(F)c5
10933	CS(=O)(=O)c1cccc(Nc2cn3cc(ccc3n2)C(=O)c2c(Cl)cccc2Cl)c1	366661	c1cc(N(C)C)ccc1[C@H](C2)Cc(c3C2=4)nnc(=O)c5c3c(N4)ccc5
10934	CSc1ccc(Nc2cn3cc(ccc3n2)C(=O)c2c(Cl)cccc2Cl)cc1	366662	C1CC(C)(C)c(c2C1=3)nnc(=O)c4c2c(N3)cc(F)c4
10935	CSc1cccc(Nc2cn3cc(ccc3n2)C(=O)c2c(Cl)cccc2Cl)c1	366663	c1ccc(c2c13)c(=O)nnc4c2C(=N3)CC(C4)(C)C
10936	NC(=O)c1ccc(Nc2cn3cc(ccc3n2)C(=O)c2c(Cl)cccc2Cl)cc1	366664	c1cc(F)c(c2c13)c(=O)nnc4c2C(=N3)CC(C4)(C)C
10937	NC(=O)c1cccc(Nc2cn3cc(ccc3n2)C(=O)c2c(Cl)cccc2Cl)c1	366665	Fc1ccc(c2c13)c(=O)nnc4c2C(=N3)CCC4
10938	CN(C)S(=O)(=O)c1ccc(Nc2cn3cc(ccc3n2)C(=O)c2c(Cl)cccc2Cl)cc1	366666	c1c(F)cc(c2c13)c(=O)nnc4c2C(=N3)C[C@@H](C4)C
10939	CN(C)S(=O)(=O)c1cccc(Nc2cn3cc(ccc3n2)C(=O)c2c(Cl)cccc2Cl)c1	366667	C1CC(C)(C)c(c2C1=3)nnc(=O)c4c2c(N3)cc(F)c4
10940	NS(=O)(=O)c1ccc(Nc2cn3cc(ccc3n2)C(=O)c2c(Cl)cccc2Cl)cc1	366668	c1ccc(c2c13)c(=O)nnc4c2C(=N3)CN(C4)C(=O)OCc5ccccc5
10941	NC(=N)NS(=O)(=O)c1ccc(Nc2cn3cc(ccc3n2)C(=O)c2c(Cl)cccc2Cl)cc1	366669	c1c(F)cc(c2c13)c(=O)nnc4c2C(=N3)CN(C4)C(=O)OCc5ccccc5
10942	Clc1cccc(Cl)c1C(=O)c1ccc2nc(Nc3ccc(cc3)S(=O)(=O)NC(=O)c3ccccc3)cn2c1	366670	c1ccc(c2c13)c(=O)[nH]nc4c2c(n3C)CCC4
10943	OC(=O)c1ccc(Nc2cn3cc(ccc3n2)C(=O)c2c(Cl)cccc2Cl)cc1	366671	C1C(C)(C)Cc(c2[C@H]13)nnc(=O)c4c2c(N3C)ccc4
10944	Clc1cccc(Cl)c1C(=O)c1ccc2nc(Nc3ccncc3)cn2c1	366674	O=C1C(C)(C)Cc(c2C1=3)nnc(=O)c4c2c(N3)cc(F)c4
10945	Clc1cccc(Cl)c1C(=O)c1ccc2nc(Nc3ccc(Oc4ccccc4)cc3)cn2c1	366675	O[C@@H]1C(C)(C)Cc(c2C1=3)nnc(=O)c4c2c(N3)cc(F)c4
10946	CN1CC[C@@H]([C@H](O)C1)c1c(O)cc(O)c2c1oc(cc2=O)-c1ccccc1Cl	366676	c1ccc(c2c13)c(=O)[nH]nc4c2c(CC(C4)(C)C)n3CC[NH+](C)C
10947	Nc1nc2ccc(cn2c1C(=O)c1ccccc1)C(=O)c1c(F)cccc1F	366678	c1ccc(c2c13)c(=O)[nH]nc4c2c(CC(C4)(C)C)n3CC[NH+]5CCCC5
10948	Nc1nc2ccc(cn2c1C(=O)c1c(F)cccc1F)C(=O)c1c(F)cccc1F	366679	c1ccc(c2c13)c(=O)[nH]nc4c2c(CC(C4)(C)C)n3CC[NH+]5CCCCC5
10949	Nc1nc2ccc(cn2c1C(=O)c1c(F)cccc1F)C(=O)c1c(F)cccc1Cl	366681	c1ccc(c2c13)c(=O)[nH]nc4c2c(CC(C4)(C)C)n3CC[NH+](CC)CC
10950	Nc1nc2ccc(cn2c1C(=O)c1c(F)cccc1F)C(=C)c1c(F)cccc1F	366682	c1ccc(c2c13)c(=O)[nH]nc4c2c(CCC4)n3CC[NH+]5CCCC5
10951	Nc1nc2ccc(cn2c1C(=O)c1c(F)cccc1F)C(=C/C#N)\c1c(F)cccc1F	366683	c1ccc(c2c13)c(=O)[nH]nc4c2c(CCC4)n3CC[NH+]5CCCCC5
10952	Nc1nc2ccc(cn2c1C(=O)c1c(F)cccc1F)C(=Cc1nnn[nH]1)c1c(F)cccc1F	366685	c1ccc(c2c13)c(=O)[nH]nc4c2c(CCC4)n3CC[NH+](C)C
10954	COc1ccccc1C(=O)c1c(N)nc2ccc(cn12)C(=O)c1c(F)cccc1F	366686	c1ccc(c2c13)c(=O)[nH]nc4c2c(CCC4)n3CC[NH+](CC)CC
10955	Nc1nc2ccc(cn2c1C(=O)c1c(Cl)cccc1Cl)C(=O)c1c(F)cccc1F	366688	c1c(F)cc(c2c13)c(=O)[nH]nc4c2c(CC(C4)(C)C)n3CC[NH+](C)C
10956	Nc1nc2ccc(cn2c1C(=O)c1c(F)cccc1Cl)C(=O)c1c(F)cccc1F	366689	c1ccc(c2c13)c(=O)[nH]nc4c2c(CC(C4)(C)C)n3C[C@H]5OC5
10957	COc1cc(F)c(C(=O)c2c(N)nc3ccc(cn23)C(=O)c2c(F)cccc2F)c(F)c1	366690	c1ccc(c2c13)c(=O)nnc4c2C(=N3)C[NH2+]C4
10958	Nc1nc2ccc(cn2c1C(=S)c1ccccc1)C(=O)c1c(F)cccc1F	366691	c1c(F)cc(c2c13)c(=O)nnc4c2C(=N3)C[NH2+]C4
10959	Nc1nc2ccc(cn2c1C(=S)c1c(F)cccc1F)C(=O)c1c(F)cccc1F	366692	c1ccc(c2c13)c(=O)nnc4c2C(=N3)CN(C4)C
10960	COc1cc(F)c(C(=S)c2c(N)nc3ccc(cn23)C(=O)c2c(F)cccc2F)c(F)c1	366693	c1ccc(c2c13)c(=O)nnc4c2C(=N3)CN(C4)C(C)C
10961	Nc1nc2ccc(cn2c1C(=O)c1c(F)cc(cc1F)C(O)=O)C(=O)c1c(Cl)cccc1Cl	366694	c1c(F)cc(c2c13)c(=O)nnc4c2C(=N3)CN(C4)C(C)C
10962	NC(=O)c1cc(F)c(C(=O)c2c(N)nc3ccc(cn23)C(=O)c2c(Cl)cccc2Cl)c(F)c1	366695	c1ccc(c2c13)c(=O)nnc4c2C(=N3)CN(C4)C(=O)C5CC5
11485	O=C1NC(=O)c2c1c1c3ccccc3[nH]c1c1[nH]c3ccccc3c21	366696	c1ccc(c2c13)c(=O)[nH]nc4c2c(n3CC[NH+](C)C)CN(C4)C(=O)C5CC5
11486	Brc1cccc2[nH]c3c4[nH]c5ccccc5c4c4C(=O)NC(=O)c4c3c12	366697	c1c(F)cc(c2c13)c(=O)nnc4c2C(=N3)CN(C4)C(=O)C5CC5
11487	Brc1ccc2[nH]c3c4[nH]c5ccccc5c4c4C(=O)NC(=O)c4c3c2c1	366698	c1c(F)cc(c2c13)c(=O)[nH]nc4c2c(n3CC[NH+](C)C)CN(C4)C(=O)C5CC5
11488	Brc1ccc2c(c1)[nH]c1c3[nH]c4ccccc4c3c3C(=O)NC(=O)c3c21	366699	c1ccc(c2c13)c(=O)nnc4c2C(=N3)CN(C4)C(=O)C(C)(C)C
11489	Brc1cccc2c1[nH]c1c3[nH]c4ccccc4c3c3C(=O)NC(=O)c3c21	366700	c1c(F)cc(c2c13)c(=O)nnc4c2C(=N3)CN(C4)C(=O)C(C)(C)C
11504	Nc1nc(Nc2ccc(cc2)S(N)(=O)=O)nn1C(=O)c1ccccc1	366701	c1ccc(c2c13)c(=O)nnc4c2C(=N3)C[N@H+](C4)C5CCCCC5
11505	Nc1nc(Nc2ccc(cc2)S(N)(=O)=O)nn1C(=O)c1c(F)cccc1F	366702	c1ccc(c2c13)c(=O)nnc4c2C(=N3)C[N@H+](C4)CCC(C)(C)C
11506	Cc1ccc(F)c(C(=O)n2nc(Nc3ccc(cc3)S(N)(=O)=O)nc2N)c1F	366703	c1c(F)cc(c2c13)c(=O)nnc4c2C(=N3)CN(C4)C
11507	Nc1nc(Nc2ccc(cc2)S(N)(=O)=O)nn1C(=O)c1c(F)ccc(F)c1F	366704	c1ccc(c2c13)c(=O)nnc4c2C(=N3)C[N@@H+](C4)CCC
11508	Nc1nc(Nc2ccc(cc2)S(N)(=O)=O)nn1C(=O)c1cccs1	366705	c1c(F)cc(c2c13)c(=O)nnc4c2C(=N3)C[N@H+](C4)CCC
11509	Cc1ccsc1C(=O)n1nc(Nc2ccc(cc2)S(N)(=O)=O)nc1N	366706	c1c(F)cc(c2c13)c(=O)nnc4c2C(=N3)C[N@@H+](C4)CC
11510	Cc1cc(C)c(s1)C(=O)n1nc(Nc2ccc(cc2)S(N)(=O)=O)nc1N	366707	c1c(F)cc(c2c13)c(=O)nnc4c2C(=N3)C[N@@H+](C4)CCCC
11511	Nc1nc(Nc2ccc(cc2)S(N)(=O)=O)nn1C(=O)c1sccc1F	366708	c1ccc(c2c13)c(=O)nnc4c2C(=N3)CN(C4)CC[NH+](C)C
11512	CN(C)CCNS(=O)(=O)c1ccc(Nc2nc(N)n(n2)C(=O)c2c(F)cccc2F)cc1	366709	c1c(F)cc(c2c13)c(=O)nnc4c2C(=N3)CN(C4)CC[NH+](C)C
11513	Nc1nc(Nc2ccc(cc2)S(=O)(=O)N2CCCCC2)nn1C(=O)c1c(F)cccc1F	366710	c1ccc(c2c13)c(=O)nnc4c2C(=N3)CN(C4)C(=O)C(C)([NH3+])C
11514	Nc1nc(Nc2ccc(cc2)S(N)(=O)=O)nn1Cc1c(F)cccc1F	366711	c1ccc(c2c13)c(=O)nnc4c2C(=N3)CN(C4)C(=O)C(C)([NH3+])C
11515	Nc1nc(Nc2ccc(cc2)S(N)(=O)=O)nn1S(=O)(=O)c1c(F)cccc1F	366712	c1ccc(c2c13)c(=O)nnc4c2C(=N3)CN(C4)C(=O)[C@@H](NC(=O)OC(C)(C)C)Cc5ccccc5
11516	Nc1nc(Nc2ccc(cc2)S(N)(=O)=O)nn1C(=O)Nc1c(F)cccc1F	366713	c1ccc(c2c13)c(=O)nnc4c2C(=N3)CN(C4)C(=O)[C@@H]([NH3+])Cc5ccccc5
11517	Nc1nc(Nc2ccc(cc2)S(N)(=O)=O)nn1C(=S)Nc1c(F)cccc1F	366714	c1c(F)cc(c2c13)c(=O)nnc4c2C(=N3)CN(C4)C(=O)C(C)([NH3+])C
11518	Cc1ccc(F)c(C(=O)n2nc(N)nc2Nc2ccc(cc2)S(N)(=O)=O)c1F	366716	c1ccc(c2c13)c(=O)[nH]nc4c2c(CC(C4)(C)C)n3CCO
11519	Nc1nc(Nc2ccc(cc2)S(N)(=O)=O)n(n1)C(=S)Nc1c(F)cccc1F	366717	C[C@@]12C3c4c5c(N=3)cccc5c(=O)nnc4C[N@@H+]1CCC2
11566	Nc1nc(Nc2ccccc2)ccc1C(=O)c1c(F)cccc1F	366718	C[C@@]12C3c4c5c(N=3)cc(F)cc5c(=O)nnc4C[N@@H+]1CCC2
11567	Nc1nc(Nc2ccc(cc2)C#N)ccc1C(=O)c1c(F)cccc1F	370801	c1cccc(c12)c(=O)[nH]nc2Cc3ccc(F)c(c3)C(=O)N(CC4)Cc(n45)nnc5C(F)(F)F
11568	NC(=O)c1ccc(Nc2ccc(C(=O)c3c(F)cccc3F)c(N)n2)cc1	370802	c1cccc(c12)c(=O)[nH]nc2Cc3ccc(F)c(c3)C(=O)N(CC4)Cc(n45)ccc5
11569	Nc1nc(Nc2ccc(cc2)C(O)=O)ccc1C(=O)c1c(F)cccc1F	370803	c1cccc(c12)c(=O)[nH]nc2Cc3ccc(F)c(c3)C(=O)N(CC4)Cc(n45)c(nc5C(F)(F)F)C(=O)OC
11570	Nc1nc(Nc2ccccc2[N+]([O-])=O)ccc1C(=O)c1c(F)cccc1F	370804	c1cccc(c12)c(=O)[nH]nc2Cc3cccc(c3)C(=O)N(CC4)Cc(n45)nnc5C(F)(F)F
11571	Nc1ccccc1Nc1ccc(C(=O)c2c(F)cccc2F)c(N)n1	370805	c1cccc(c12)c(=O)[nH]nc2Cc3ccc(F)c(c3)C(=O)N(CC4)Cc(n45)nc(n5)C(F)(F)F
11572	CC(=O)Nc1ccccc1Nc1ccc(C(=O)c2c(F)cccc2F)c(N)n1	371014	NC(=O)c1cccc(c12)cn(n2)-c3ccc(cc3)[C@@H]4CCC[NH2+]C4
11573	Nc1nc(Nc2ccccc2NC(=O)c2ccccc2)ccc1C(=O)c1c(F)cccc1F	371015	c1ccc(C(=O)N)c(c12)nn(c2)-c3ccc(cc3)[C@H]4C[N@H+](CCC4)CCC[NH3+]
11574	Nc1nc(Nc2ccccc2NS(=O)(=O)c2ccccc2)ccc1C(=O)c1c(F)cccc1F	371016	c1cccc(c12)c(=O)[nH]nc2Cc3cc(c(F)cc3)C(=O)N4CCN(CC4)C(=O)C5CC5
11575	Nc1nc(Nc2cccc(c2)[N+]([O-])=O)ccc1C(=O)c1c(F)cccc1F	371017	C1=CC=C[C@@H](C1=2)C(=O)N=NC2Cc3ccc(F)c(c3)C(=O)N4CCN(CC4)C(=O)CCC[NH3+]
11576	Nc1nc(Nc2cccc(Cl)c2)ccc1C(=O)c1c(F)cccc1F	371018	O=C1NCCc2c([nH]c(c2c13)cc(F)c3)-c4ccc(cc4)C[NH2+]C
11577	Nc1nc(Nc2ccc(cc2)[N+]([O-])=O)ccc1C(=O)c1c(F)cccc1F	371019	O=C1NCCc2c([nH]c(c2c13)cc(F)c3)-c4ccc(cc4)C[N@H+](C)CCC[NH3+]
11578	Nc1ccc(Nc2ccc(C(=O)c3c(F)cccc3F)c(N)n2)cc1	371020	c1ccc(C(=O)N)c(c12)[nH]c(n2)[C@]3(C)[NH2+]CCC3
11579	CNc1ccc(Nc2ccc(C(=O)c3c(F)cccc3F)c(N)n2)cc1	371021	[NH3+]CCCN1CCC[C@]1(C)C(=N2)N=C(C2=3)C=CCC3C(=O)N
11580	Nc1nc(Nc2ccc(NS(=O)(=O)c3ccccc3)cc2)ccc1C(=O)c1c(F)cccc1F	376147	[O-]C(=O)c1c(F)ccc(c1)Cc2n[nH]c(=O)c(c23)CCCC3
11581	CN(C)S(=O)(=O)c1ccc(Nc2ccc(C(=O)c3c(F)cccc3F)c(N)n2)cc1	376148	C1CCCC(=C12)[C@H](N=NC2=O)Cc3cc(N)c(F)cc3
11582	Nc1nc(Nc2ccc(cc2)S(=O)(=O)N(Cc2ccccc2)Cc2ccccc2)ccc1C(=O)c1c(F)cccc1F	376149	[O-]C(=O)CCC(=O)Nc1c(F)ccc(c1)Cc2n[nH]c(=O)c(c23)CCCC3
11583	Nc1nc(Nc2ccc(cc2)S(N)(=O)=O)ccc1C(=O)c1c(F)cccc1F	376150	C1CCCc(c12)c(=O)[nH]nc2Cc3cc(c(F)cc3)N4C(=O)CCC4=O
11584	CN(C)S(=O)(=O)c1ccc(Nc2ccc(C(=O)c3ccccc3F)c(N)n2)cc1	376151	C1CCCC(=C12)[C@H](N=NC2=O)Cc3cc(c(F)cc3)C(=O)N4CCC[NH2+]CC4
11585	CN(C)S(=O)(=O)c1ccc(Nc2ccc(C(=O)c3ccccc3)c(N)n2)cc1	376152	C1CCCC(=C12)[C@H](N=NC2=O)Cc3cc(C[NH3+])c(F)cc3
11586	CCN(CC)S(=O)(=O)c1ccc(Nc2ccc(C(=O)c3ccccc3)c(N)n2)cc1	376153	C1CCCC(=C12)[C@@H](N=NC2=O)Cc3cc(c(F)cc3)C[NH+](C)C
11587	CN(C)S(=O)(=O)c1ccc(Nc2ccc(C(=O)c3ccco3)c(N)n2)cc1	376154	C1CCCC(=C12)[C@@H](N=NC2=O)Cc3cc(c(F)cc3)C[NH2+]C(C)C
11588	CCN(CC)S(=O)(=O)c1ccc(Nc2ccc(C(=O)c3ccco3)c(N)n2)cc1	376155	C1CCCC(=C12)[C@@H](N=NC2=O)Cc3cc(c(F)cc3)C[NH2+]C4CCCCC4
11589	CN(C)S(=O)(=O)c1ccc(Nc2ccc(C(=O)c3cccs3)c(N)n2)cc1	376156	C1CCCC(=C12)[C@@H](N=NC2=O)Cc3cc(c(F)cc3)C[NH2+]C4CCOCC4
11590	Nc1nc(Nc2ccccn2)ccc1C(=O)c1c(F)cccc1F	376157	C1CCCC(=C12)[C@@H](N=NC2=O)Cc3cc(c(F)cc3)C[N@H+](C)C[C@H](CC4)C[N@H+]4C
11591	Nc1ccc(C(=O)c2c(F)cccc2F)c(N)n1	376158	C1CCCC(=C12)[C@@H](N=NC2=O)Cc3cc(c(F)cc3)CN(C)C[C@H]([N@H+]4C)CCC4
11592	Nc1ccc(C(=O)c2ccccc2F)c(N)n1	376159	C1CCCC(=C12)[C@@H](N=NC2=O)Cc3cc(ccc3)C[NH2+]C4CC4
11593	Nc1ccc(C(=O)c2ccccc2)c(N)n1	376160	C1CCCC(=C12)[C@@H](N=NC2=O)Cc3cc(ccc3)C[NH2+]C(C)C
11594	Nc1ccc(C(=O)c2ccco2)c(N)n1	376161	C1CCCC(=C12)[C@@H](N=NC2=O)Cc3cc(ccc3)C[NH+]4CCOCC4
11595	Nc1ccc(C(=O)c2cccs2)c(N)n1	376162	C1CCCC(=C12)[C@H](N=NC2=O)Cc3cc(ccc3)C[NH+]4CCCC4
11596	CCCCOc1cc(N)nc(N)c1C(=O)c1c(F)cccc1F	376163	C1CCCC(=C12)[C@@H](N=NC2=O)Cc3cc(ccc3)C[NH2+]C4CCCCC4
11597	CCCCOc1cc(Nc2ccc(cc2)S(=O)(=O)N(C)C)nc(N)c1C(=O)c1c(F)cccc1F	376164	C1CCCC(=C12)[C@H](N=NC2=O)Cc3cc(ccc3)C[NH2+]C
11598	CCCCOc1cc(Nc2ccc(cc2)S(N)(=O)=O)nc(N)c1C(=O)c1c(F)cccc1F	376165	C1CCCC(=C12)[C@@H](N=NC2=O)Cc3cc(ccc3)C[NH2+]CC
11926	O=C(Cc1ccc2ccccc2c1)Nc1cc(n[nH]1)C1CC1	376166	C1CCCC(=C12)[C@@H](N=NC2=O)Cc3cc(ccc3)C[N@@H+](CC4)CC[C@H]4C
12069	[O-][N+](=O)c1ccc2[nH]c-3c(CC(=O)Nc4ccccc-34)c2c1	376167	C1CCCC(=C12)[C@@H](N=NC2=O)Cc3cc(ccc3)C[NH2+]CCc4ccc(C(F)(F)F)cc4
12070	O=C1Cc2c([nH]c3ccc(cc23)C#N)-c2ccccc2N1	376168	C1CCCC(=C12)[C@@H](N=NC2=O)Cc3cc(ccc3)C[N@@H+](C)C4CCCCC4
12071	COc1cc2NC(=O)Cc3c([nH]c4ccc(cc34)[N+]([O-])=O)-c2cc1OC	376169	C1CCCC(=C12)[C@H](N=NC2=O)Cc3cc(ccc3)C[N@H+]4[C@@H](CC)CCC4
12072	COc1cc2NC(=O)Cc3c([nH]c4ccc(cc34)C#N)-c2cc1OC	376170	C1CCCC(=C12)[C@@H](N=NC2=O)Cc3ccc(cc3)C[NH2+]C4CC4
12073	Brc1ccc2[nH]c-3c(CC(=O)Nc4ccccc-34)c2c1	376171	C1CCCC(=C12)[C@H](N=NC2=O)Cc3ccc(cc3)C[NH2+]C(C)C
12074	Clc1ccc2[nH]c-3c(CC(=O)Nc4ccccc-34)c2c1	376172	C1CCCC(=C12)[C@H](N=NC2=O)Cc3ccc(cc3)C[NH+]4CCOCC4
12075	FC(F)(F)c1ccc2[nH]c-3c(CC(=O)Nc4ccccc-34)c2c1	376173	C1CCCC(=C12)[C@H](N=NC2=O)Cc3ccc(cc3)C[NH+]4CCCC4
12076	FC(F)(F)c1ccc2[nH]c-3c(CC(=O)Nc4ccc(CCC#N)cc-34)c2c1	376174	C1CCCC(=C12)[C@H](N=NC2=O)Cc3ccc(cc3)C[NH2+]C4CCCCC4
12077	COc1cc2NC(=O)Cc3c([nH]c4ccc(cc34)C(F)(F)F)-c2cc1OC	376175	C1CCCC(=C12)[C@@H](N=NC2=O)Cc3ccc(cc3)C[N@H+](CC4)CC[C@H]4c5ccccc5
12078	COC(=O)Cn1c-2c(CC(=O)Nc3ccccc-23)c2cc(Br)ccc12	376176	C1CCCC(=C12)[C@H](N=NC2=O)Cc3ccc(cc3)C[NH2+]C
12079	Fc1ccc2[nH]c-3c(CC(=O)Nc4ccccc-34)c2c1	376177	C1CCCC(=C12)[C@H](N=NC2=O)Cc3ccc(cc3)C[NH2+]CC
12080	COc1cc2NC(=O)Cc3c([nH]c4ccc(Br)cc34)-c2cc1OC	376178	C1CCCC(=C12)[C@H](N=NC2=O)Cc3ccc(cc3)C[N@@H+](CC4)CC[C@H]4C
12081	Oc1cc2NC(=O)Cc3c([nH]c4ccc(Br)cc34)-c2cc1O	376179	C1CCCC(=C12)[C@H](N=NC2=O)Cc3ccc(cc3)C[NH2+]CCc4cc(C(F)(F)F)ccc4
12082	Cc1ccc2[nH]c-3c(CC(=O)Nc4ccccc-34)c2c1	376180	C1CCCC(=C12)[C@H](N=NC2=O)Cc3ccc(cc3)C[N@H+](C)C4CCCCC4
12083	Brc1ccc2c3CC(=O)Nc4ccccc4-c3[nH]c2c1	376181	C1CCCC(=C12)[C@H](N=NC2=O)Cc3ccc(cc3)C[N@@H+]4[C@@H](C)CCC4
12084	Brc1ccc2NC(=O)Cc3c([nH]c4ccccc34)-c2c1	376182	C1CCCC(=C12)[C@@H](N=NC2=O)Cc3ccc(cc3)CN4CCC[N@@H+](C)CC4
12085	Clc1cccc2c3CC(=O)Nc4ccccc4-c3[nH]c12	376183	C1CCCC(=C12)[C@@H](N=NC2=O)Cc3cc(ccc3)CN4CCC[N@H+](C)CC4
12086	OCC#Cc1ccc2NC(=O)Cc3c([nH]c4ccc(cc34)C(F)(F)F)-c2c1	376184	C1CCCC(=C12)[C@H](N=NC2=O)Cc3cc(c(F)cc3)-c4ncccn4
12087	[O-][N+](=O)c1ccc2[nH]c-3c(CC(=O)Nc4ccc(Br)cc-34)c2c1	376185	C1CCCC(=C12)[C@@H](N=NC2=O)Cc3cc(c(F)cc3)-c4cnccc4
12088	Ic1ccc2NC(=O)Cc3c([nH]c4ccccc34)-c2c1	376186	C1CCCC(=C12)[C@H](N=NC2=O)Cc3cc(c(F)cc3)-c4ccncc4
12089	OCCn1c-2c(CC(=O)Nc3ccccc-23)c2cc(Br)ccc12	376187	CCN(CC)C(=O)c1ccccc1-c2c(F)ccc(c2)Cc3n[nH]c(=O)c(c34)CCCC4
12090	Cn1c-2c(CC(=O)Nc3ccccc-23)c2cc(Br)ccc12	376188	C1CCCc(c12)c(=O)[nH]nc2Cc3cc(c(F)cc3)NC(=O)CC[NH+]4CCCCC4
12091	FC(F)(F)c1ccc2[nH]c-3c(CC(=O)Nc4ccc(\C=C\C#N)cc-34)c2c1	376189	C[NH+]1CCN(CC1)CCC(=O)Nc2c(F)ccc(c2)Cc3n[nH]c(=O)c(c34)CCCC4
12092	COC(=O)CN1c2ccccc2-c2[nH]c3ccc(Br)cc3c2CC1=O	376190	C1CCCc(c12)c(=O)[nH]nc2Cc3cc(c(F)cc3)NC(=O)C[NH3+]
12093	Cc1cccc2c3CC(=O)Nc4ccccc4-c3[nH]c12	376191	C1CCCCC1CCC(=O)Nc2c(F)ccc(c2)Cc3n[nH]c(=O)c(c34)CCCC4
12094	O=C1Cc2c([nH]c3ccccc23)-c2ccccc2N1	376192	C1[NH2+]CCC[C@@H]1C(=O)Nc2c(F)ccc(c2)Cc3n[nH]c(=O)c(c34)CCCC4
12095	CCc1cccc2c3CC(=O)Nc4ccccc4-c3[nH]c12	376193	C1CCCc(c12)c(=O)[nH]nc2Cc3cc(c(F)cc3)N4CCCC4=O
12096	ONC1=Nc2ccccc2-c2[nH]c3ccc(Br)cc3c2C1	376194	C1CCCc(c12)c(=O)[nH]nc2Cc3cc(c(F)cc3)NC(=O)C4C[NH2+]C4
12097	Brc1ccc2NC(=O)Cc3c([nH]c4ccc(Br)cc34)-c2c1	376195	CC(C)[NH2+]CCNC(=O)c1cc(ccc1)Cc2n[nH]c(=O)c(c23)CCCC3
12098	Brc1cccc2c3CC(=O)Nc4ccccc4-c3[nH]c12	376196	C1COCCN1CC(=O)Nc2c(F)ccc(c2)Cc3n[nH]c(=O)c(c34)CCCC4
12099	COc1cc2NC(=O)Cc3c([nH]c4ccccc34)-c2cc1OC	376197	C1COCCN1CCNC(=O)c2cc(ccc2)Cc3n[nH]c(=O)c(c34)CCCC4
12100	COC(=O)\C=C\c1ccc2NC(=O)Cc3c([nH]c4ccc(cc34)C(F)(F)F)-c2c1	376198	C1CCC[NH+]1CCNC(=O)c2cc(ccc2)Cc3n[nH]c(=O)c(c34)CCCC4
12101	CSC1=Nc2ccccc2-c2[nH]c3ccc(Br)cc3c2C1	376199	C1CCCC(=C12)[C@@H](N=NC2=O)Cc3cc(ccc3)C(=O)N4[C@@H](C)CCC4
12102	CC(=O)C=Cc1ccc2NC(=O)Cc3c([nH]c4ccc(cc34)C(F)(F)F)-c2c1	376200	C1CCCCCN1NC(=O)c2cc(ccc2)Cc3n[nH]c(=O)c(c34)CCCC4
12103	CCn1c-2c(CC(=O)Nc3ccccc-23)c2cc(Br)ccc12	376201	C1CCCC(=C12)[C@@H](N=NC2=O)Cc3cc(ccc3)C(=O)N4CC[NH2+]CC4
12104	Brc1ccc2[nH]c-3c(CC(=S)Nc4ccccc-34)c2c1	376202	C1[NH2+]CC1NC(=O)c2cc(ccc2)Cc3n[nH]c(=O)c(c34)CCCC4
12105	FC(F)(F)c1ccc2[nH]c-3c(CC(=O)Nc4ccc(Br)cc-34)c2c1	376203	C1[NH2+]CCC[C@@H]1NC(=O)c2cc(ccc2)Cc3n[nH]c(=O)c(c34)CCCC4
12106	OC1(CCCCC1)C#Cc1ccc2NC(=O)Cc3c([nH]c4ccc(cc34)C(F)(F)F)-c2c1	376204	c1cc(N(C)C)ccc1NC(=O)c2cc(ccc2)Cc3n[nH]c(=O)c(c34)CCCC4
12107	CN1c2ccccc2-c2[nH]c3ccc(Br)cc3c2CC1=O	376205	C1CCCc(c12)c(=O)[nH]nc2Cc3cc(ccc3)C(=O)NCCN4CC[NH+](C)CC4
12108	COc1ccc2[nH]c-3c(CC(=O)Nc4ccccc-34)c2c1	376206	C1CCCC(=C12)[C@H](N=NC2=O)Cc3cc(ccc3)C(=O)N(CC4)CCN4C(=O)c5oncc5
12109	FC(F)(F)c1ccc2[nH]c-3c(CC(=O)Nc4ccc(I)cc-34)c2c1	376207	C1CCCC(=C12)[C@H](N=NC2=O)Cc3cc(ccc3)C(=O)N(CC4)CCC4c5ccccc5
12110	CC(C)(C)OC(=O)n1c-2c(CC(=O)Nc3ccccc-23)c2cc(Br)ccc12	376208	C1CCC[NH2+][C@@H]1CNC(=O)c2cc(ccc2)Cc3n[nH]c(=O)c(c34)CCCC4
12111	Brc1ccc2n(CC=C)c-3c(CC(=O)Nc4ccccc-34)c2c1	376209	C1C[NH2+]CCC1CNC(=O)c2cc(ccc2)Cc3n[nH]c(=O)c(c34)CCCC4
12112	Oc1cccc2-c3[nH]c4ccc(Br)cc4c3CC(=O)Nc12	376210	C1CCCC[NH+]1CCNC(=O)c2cc(ccc2)Cc3n[nH]c(=O)c(c34)CCCC4
12113	Clc1cc(Cl)c2c3CC(=O)Nc4ccccc4-c3[nH]c2c1	376211	C1[N@H+](C)C[C@H]1NC(=O)c2cc(ccc2)Cc3n[nH]c(=O)c(c34)CCCC4
12114	Brc1ccc2[nH]c-3c(CC(=O)N(Cc4ccccc4)c4ccccc-34)c2c1	376212	COC(=O)c1nccc(c1)Cc2n[nH]c(=O)c(c23)CCCC3
12115	COc1cccc2-c3[nH]c4ccc(Br)cc4c3CC(=O)Nc12	376213	CNC(=O)c1nccc(c1)Cc2n[nH]c(=O)c(c23)CCCC3
12116	CCN1c2ccccc2-c2[nH]c3ccc(Br)cc3c2CC1=O	376214	C1CCCC(=C12)[C@@H](N=NC2=O)Cc3ccnc(n3)SC
12117	CC(C)(C)OC(=O)C1c2c([nH]c3ccc(Br)cc23)-c2ccccc2N(C(=O)OC(C)(C)C)C1=O	376215	C1CCCC(=C12)[C@H](N=NC2=O)Cc3ccnc(n3)S(=O)(=O)C
12118	COc1cccc2-c3[nH]c4ccccc4c3CC(=O)Nc12	376216	C1CCCC(=C12)[C@@H](N=NC2=O)Cc3ccnc(n3)[S@](=O)C
12119	Brc1ccc2[nH]c-3c(CCCc4ccccc-34)c2c1	376217	C1CCCC(=C12)[C@H](N=NC2=O)Cc3ccncc3Br
12120	S=C1Cc2c(cc(nc2-c2ccccc2N1)-c1ccccc1)-c1cccs1	376218	C1CCCC(=C12)[C@H](N=NC2=O)Cc3cnc(Br)cc3
12121	CC(C)(C)OC(=O)C1c2c(-c3ccccc3N(C(=O)OC(C)(C)C)C1=O)n(C(=O)OC(C)(C)C)c1ccc(Br)cc21	376219	C1CCCC(=C12)[C@H](N=NC2=O)Cc3cccnc3Br
12122	CC(C)(C)OC(=O)N1c2ccccc2-c2c(CC1=O)c1cc(Br)ccc1n2C(=O)OC(C)(C)C	376220	COC(=O)c1nc(ccc1)Cc2n[nH]c(=O)c(c23)CCCC3
12123	Clc1ccc(cc1)-c1cc(nc-2c1CC(=S)Nc1ccccc-21)-c1ccc2ccccc2c1	376221	CCNC(=O)c1nccc(c1)Cc2n[nH]c(=O)c(c23)CCCC3
12124	C1Cc2c([nH]c3ccccc23)-c2ccccc2C1	376222	CC(C)NC(=O)c1nccc(c1)Cc2n[nH]c(=O)c(c23)CCCC3
12237	Brc1ccc2[nH]c-3c(CC(=O)Nc4ccc(I)cc-34)c2c1	376223	C1CCCCC1NC(=O)c2nccc(c2)Cc3n[nH]c(=O)c(c34)CCCC4
12238	O=C1Cc2c([nH]c3ccccc23)-c2cc(ccc2N1)C#N	376224	C[N@H+]1CCCC[C@H]1CN(C)C(=O)c2cc(ccc2)Cc3n[nH]c(=O)c(c34)CCCC4
12239	COc1ccc2-c3[nH]c4ccc(cc4c3CC(=O)Nc2c1)C(F)(F)F	376225	C1C[N@@H+](C)CC[C@H]1CNC(=O)c2cc(ccc2)Cc3n[nH]c(=O)c(c34)CCCC4
12240	Nc1ccc2[nH]c-3c(CC(=O)Nc4ccccc-34)c2c1	376226	CNC(=O)c1nc(ccc1)Cc2n[nH]c(=O)c(c23)CCCC3
12241	Oc1ccc2-c3[nH]c4ccc(Br)cc4c3CC(=O)Nc2c1	376227	CCNC(=O)c1nc(ccc1)Cc2n[nH]c(=O)c(c23)CCCC3
12242	CC(=O)Nc1ccc2[nH]c-3c(CC(=O)Nc4ccccc-34)c2c1	376228	CC(C)NC(=O)c1nc(ccc1)Cc2n[nH]c(=O)c(c23)CCCC3
12243	COc1ccc2[nH]c-3c(CC(=O)Nc4ncccc-34)c2c1	376229	C1CC1NC(=O)c2nc(ccc2)Cc3n[nH]c(=O)c(c34)CCCC4
12244	CC(=O)Cc1ccc2NC(=O)Cc3c([nH]c4ccc(cc34)C(F)(F)F)-c2c1	376230	C1CCCCC1NC(=O)c2nc(ccc2)Cc3n[nH]c(=O)c(c34)CCCC4
12245	Clc1ccc2[nH]c-3c(CC(=O)Nc4ncccc-34)c2c1	376231	COC(=O)c1ncccc1Cc2n[nH]c(=O)c(c23)CCCC3
12246	FC(F)(F)c1ccc2[nH]c-3c(CC(=O)Nc4ncccc-34)c2c1	376232	COC(=O)c1ncc(cc1)Cc2n[nH]c(=O)c(c23)CCCC3
12247	COc1ccc2-c3[nH]c4ccc(cc4c3CC(=O)Nc2c1)C#N	376233	C1CCCC(=C12)[C@@H](N=NC2=O)Cc3sc(Br)cc3
12248	COc1ccc2-c3[nH]c4ccc(cc4c3CC(=O)Nc2c1)[N+]([O-])=O	376234	C1CCCC(=C12)[C@H](N=NC2=O)Cc3sccc3Br
12249	COc1ccc2NC(=O)Cc3c([nH]c4ccc(cc34)[N+]([O-])=O)-c2c1	376235	C1CCCC(=C12)[C@H](N=NC2=O)Cc3cc(N)ccc3
12250	Cc1ccc2[nH]c-3c(CC(=O)Nc4ncccc-34)c2c1	376236	C1CCCC(=C12)[C@H](N=NC2=O)Cc3cc(Br)ccc3
12251	O=C1Cc2c([nH]c3ncccc23)-c2ccccc2N1	376237	C1CCCC(=C12)[C@@H](N=NC2=O)Cc3sccc3
12252	[O-][N+](=O)c1ccc2[nH]c-3c(CC(=S)Nc4ccccc-34)c2c1	376238	COC(=O)c1sc(cc1)Cc2n[nH]c(=O)c(c23)CCCC3
12253	CSC1=Nc2ccccc2-c2c(C1)c1cc(ccc1n2C)[N+]([O-])=O	376239	CNC(=O)c1ncc(cc1)Cc2n[nH]c(=O)c(c23)CCCC3
12254	NCCCCOc1ccc2-c3[nH]c4ccc(Br)cc4c3CC(=O)Nc2c1	376240	CCNC(=O)c1ncc(cc1)Cc2n[nH]c(=O)c(c23)CCCC3
12255	Brc1ccc2[nH]c-3c(CC(=O)Nc4ccsc-34)c2c1	376241	CNC(=O)c1ncccc1Cc2n[nH]c(=O)c(c23)CCCC3
12256	Cc1ccc2[nH]c-3c(CC(=O)Nc4ccsc-34)c2c1	376242	CCNC(=O)c1ncccc1Cc2n[nH]c(=O)c(c23)CCCC3
12257	Clc1ccc2[nH]c-3c(CC(=O)Nc4ccsc-34)c2c1	376243	CN(C)S(=O)(=O)Nc1cc(ccc1)Cc(n[nH]c2=O)c(c23)CCCC3
12258	O=C1Cc2c([nH]c3ccc(cc23)C#N)-c2sccc2N1	376244	C1CCCc(c12)c(=O)[nH]nc2Cc3cc(ccc3)NC(=O)CC[NH+]4CCCCC4
12259	[O-][N+](=O)c1ccc2[nH]c-3c(CC(=O)Nc4ccsc-34)c2c1	376245	CCCC(=O)Nc1cc(c(Cl)cc1)Cc(n[nH]c2=O)c(c23)CCCC3
12305	c1c([nH]c2nccnc12)-c1ccccc1	376246	C1CCCc(c12)c(=O)[nH]nc2Cc3cc(ccc3)N4CCCC4=O
12306	COc1ccccc1-c1cc2nccnc2[nH]1	376247	C1CCCC(=C12)[C@H](N=NC2=O)Cc(c3)ccnc3N4CCC4=O
12307	Oc1ccccc1-c1cc2nccnc2[nH]1	376248	C1CCCC(=C12)[C@H](N=NC2=O)Cc(c3)ccnc3N4C(=O)CCC4
12308	COc1cccc(c1)-c1cc2nccnc2[nH]1	376249	C1CCCC(=C12)[C@H](N=NC2=O)Cc(c3)ccnc3Br
12309	Oc1cccc(c1)-c1cc2nccnc2[nH]1	376250	C1CCCC(=C12)[C@H](N=NC2=O)Cc3cnc(cc3)N4C(=O)CCC4
12310	COc1ccc(cc1)-c1cc2nccnc2[nH]1	376251	C1CCCC(=C12)[C@H](N=NC2=O)Cc3cnc(cc3)N4CCC4=O
12311	Oc1ccc(cc1)-c1cc2nccnc2[nH]1	376252	c1ccccc1C(=O)Nc2ncc(cc2)Cc3n[nH]c(=O)c(c34)CCCC4
12312	COc1cc(OC)cc(c1)-c1cc2nccnc2[nH]1	376253	c1cnccc1C(=O)Nc2ncc(cc2)Cc3n[nH]c(=O)c(c34)CCCC4
12313	COc1cc(cc(OC)c1OC)-c1cc2nccnc2[nH]1	376254	c1ncccc1C(=O)Nc2ncc(cc2)Cc3n[nH]c(=O)c(c34)CCCC4
12314	Fc1ccc(cc1)-c1cc2nccnc2[nH]1	376255	C1CCCC(=C12)[C@@H](N=NC2=O)Cc(cc3)cnc3-c4ncc(cc4)Cc5n[nH]c(=O)c(c56)CCCC6
12315	Clc1ccc(cc1)-c1cc2nccnc2[nH]1	376256	CNC(=O)c1sc(cc1)Cc2n[nH]c(=O)c(c23)CCCC3
12316	Clc1cc(Cl)cc(c1)-c1cc2nccnc2[nH]1	376257	C1CCCc(c12)c(=O)[nH]nc2Cc3cc(ccc3)NC(=O)C[NH3+]
12317	Brc1ccc(cc1)-c1cc2nccnc2[nH]1	376258	[NH2+]1CC[C@@H]1C(=O)Nc2cc(ccc2)Cc3n[nH]c(=O)c(c34)CCCC4
12318	FC(F)(F)c1ccc(cc1)-c1cc2nccnc2[nH]1	376259	C1CCCc(c12)c(=O)[nH]nc2Cc3cc(ccc3)NC(=O)C4C[NH2+]C4
12319	N#Cc1ccc(cc1)-c1cc2nccnc2[nH]1	376260	CS(=O)(=O)Nc1cc(ccc1)Cc2n[nH]c(=O)c(c23)CCCC3
12320	Cc1ccc(cc1)-c1cc2nccnc2[nH]1	376261	CC(C)S(=O)(=O)Nc1cc(ccc1)Cc2n[nH]c(=O)c(c23)CCCC3
12321	CN(C)c1ccc(cc1)-c1cc2nccnc2[nH]1	376262	c1ccccc1S(=O)(=O)Nc2cc(ccc2)Cc3n[nH]c(=O)c(c34)CCCC4
12322	COc1ccc(cc1)-c1[nH]c2nccnc2c1C	376263	c1ccncc1S(=O)(=O)Nc2cc(ccc2)Cc3n[nH]c(=O)c(c34)CCCC4
12323	COc1ccc(cc1OC)-c1[nH]c2nccnc2c1C	376264	c1ccoc1S(=O)(=O)Nc2cc(ccc2)Cc3n[nH]c(=O)c(c34)CCCC4
12324	CCCc1c([nH]c2nccnc12)-c1ccc(OC)cc1	376265	Cn1cnc(c1)S(=O)(=O)Nc2cc(ccc2)Cc3n[nH]c(=O)c(c34)CCCC4
12325	COc1ccc(cc1)-c1[nH]c2nccnc2c1CCCCl	376266	c1ccsc1S(=O)(=O)Nc2cc(ccc2)Cc3n[nH]c(=O)c(c34)CCCC4
12326	COc1ccc(cc1)-c1[nH]c2nccnc2c1C(C)C	376267	c1cc(C#N)ccc1S(=O)(=O)Nc2cc(ccc2)Cc3n[nH]c(=O)c(c34)CCCC4
12327	COc1ccc(cc1)-c1[nH]c2nccnc2c1CC=C	376268	c1cccc(c12)cccc2S(=O)(=O)Nc3cc(ccc3)Cc4n[nH]c(=O)c(c45)CCCC5
12328	CCCCc1c([nH]c2nccnc12)-c1ccc(OC)cc1	376269	C1CCCC(=C12)[C@@H](N=NC2=O)Cc3nc(Br)ccc3
12329	CCCCCCCc1c([nH]c2nccnc12)-c1ccc(OC)cc1	376270	C1CCCC(=C12)[C@H](N=NC2=O)Cc3nc(ccc3)N4C(=O)CCC4
12330	COc1ccc(cc1)-c1[nH]c2nccnc2c1CC1CC1	376271	c1ccccc1C(=O)Nc2nc(ccc2)Cc3n[nH]c(=O)c(c34)CCCC4
12331	COc1ccc(cc1)-c1[nH]c2nccnc2c1CC1CCCCC1	376272	C1CCCC(=C12)[C@H](N=NC2=O)Cc3cccc(c3)-c4cc(ccc4)C[NH2+]C(C)C
12332	CN(C)S(=O)(=O)Oc1ccc(cc1)-c1[nH]c2nccnc2c1C	376273	C1CCCC(=C12)[C@@H](N=NC2=O)Cc3cccc(c3)-c4cc(ccc4)C[NH2+]C5CCCC5
12333	Cc1c([nH]c2nccnc12)-c1ccc(Cl)cc1	376274	C1CCCC(=C12)[C@@H](N=NC2=O)Cc3cccc(c3)-c4cc(ccc4)C[N@H+]5[C@H](C)CCC5
12334	CC(C)c1c([nH]c2nccnc12)-c1ccc(Cl)cc1	376275	C1CCCC(=C12)[C@@H](N=NC2=O)Cc3cccc(c3)-c4cc(ccc4)C[NH2+]C5CC5
12335	CCCCc1c([nH]c2nccnc12)-c1ccc(Cl)cc1	376276	C1CCCC(=C12)[C@H](N=NC2=O)Cc3cccc(c3)-c4cc(ccc4)C[NH2+]C5CCC5
12336	Clc1ccc(cc1)-c1[nH]c2nccnc2c1Cc1ccccc1	376277	Brc1[n+]([O-])ccc(c1)Cc(n[nH]c2=O)c(c23)CCCC3
12337	C(c1c([nH]c2nccnc12)-c1ccccc1)c1ccccc1	376278	C1CCC(=O)N1c([n+]2[O-])cc(cc2)Cc(n[nH]c3=O)c(c34)CCCC4
12338	Clc1ccc(cc1)-c1[nH]c2nccnc2c1CC1CCCCC1	376279	COC(=O)c1csc(c1)Cc2n[nH]c(=O)c(c23)CCCC3
12339	Cc1c([nH]c2nccnc12)-c1ccc(O)cc1	376280	C=1C=CCC(C12)=C(N=NC2=O)Cc3cc(c(F)cc3)C(=O)N4CCC[N@@H+](CC4)CCOCCOCC[NH3+]
12340	CCCc1c([nH]c2nccnc12)-c1ccc(O)cc1	376281	C1CC1(C)C(=O)Nc2cc(ccc2)Cc3n[nH]c(=O)c(c34)CCCC4
12341	CCCCc1c([nH]c2nccnc12)-c1ccc(O)cc1	376282	C1[C@@H](C)[C@@H]1C(=O)Nc2cc(ccc2)Cc3n[nH]c(=O)c(c34)CCCC4
12342	Oc1ccc(cc1)-c1[nH]c2nccnc2c1CC1CC1	376283	CCOCCC(=O)Nc1cc(ccc1)Cc2n[nH]c(=O)c(c23)CCCC3
12343	c1coc(c1)-c1cc2nccnc2[nH]1	376284	N1C(=O)CC[C@H]1C(=O)Nc2cc(ccc2)Cc3n[nH]c(=O)c(c34)CCCC4
12344	c1csc(c1)-c1cc2nccnc2[nH]1	376285	N1C(=O)CC[C@@H]1C(=O)Nc2cc(ccc2)Cc3n[nH]c(=O)c(c34)CCCC4
12345	c1cc(cs1)-c1cc2nccnc2[nH]1	376286	C1CCCc(c12)c(=O)[nH]nc2Cc3cc(ccc3)NC(=O)C4(CC4)C(=O)N
12346	c1c([nH]c2nccnc12)-c1ccccn1	376287	c1ccccc1COCC(=O)Nc2cc(ccc2)Cc3n[nH]c(=O)c(c34)CCCC4
12347	c1c([nH]c2nccnc12)-c1cccc2ccccc12	376288	c1ccccc1CCC(=O)Nc2cc(ccc2)Cc3n[nH]c(=O)c(c34)CCCC4
12348	c1c([nH]c2nc3ccccc3nc12)-c1ccccc1	376289	COc(c1)ccc(OC)c1CCC(=O)Nc2cc(ccc2)Cc3n[nH]c(=O)c(c34)CCCC4
12349	Clc1ccc(cc1)C1(CC1)c1cc2nccnc2[nH]1	376290	c1ccccc1C2(CC2)C(=O)Nc3cc(ccc3)Cc4n[nH]c(=O)c(c45)CCCC5
12350	Cc1c([nH]c2nccnc12)C1(CC1)c1ccc(Cl)cc1	376291	c1ccccc1[C@H](CC)C(=O)Nc2cc(ccc2)Cc3n[nH]c(=O)c(c34)CCCC4
12351	C1COC(O1)c1ccc(cc1)-c1cc2nccnc2[nH]1	376292	c1ccccc1CCCC(=O)Nc2cc(ccc2)Cc3n[nH]c(=O)c(c34)CCCC4
12352	Cc1cnc2cc([nH]c2n1)-c1ccccc1	376293	c1ccc(C)cc1OCC(=O)Nc2cc(ccc2)Cc3n[nH]c(=O)c(c34)CCCC4
12353	Cn1c(cc2nccnc12)-c1ccccc1	376294	c1cccc(C)c1OCC(=O)Nc2cc(ccc2)Cc3n[nH]c(=O)c(c34)CCCC4
12354	COc1ccc(cc1)-c1cc2cccnc2[nH]1	376295	c1cc(C)ccc1OCC(=O)Nc2cc(ccc2)Cc3n[nH]c(=O)c(c34)CCCC4
12355	c1c([nH]c2ccccc12)-c1ccccc1	376296	c1ccccc1[C@@H](OC)C(=O)Nc2cc(ccc2)Cc3n[nH]c(=O)c(c34)CCCC4
12451	O=C1Nc2ccccc2\C1=C1\Nc2ccccc2C1=O	376297	c1ccccc1[C@H](OC)C(=O)Nc2cc(ccc2)Cc3n[nH]c(=O)c(c34)CCCC4
12452	O=Nc1c([nH]c2ccccc12)C1C(=O)Nc2ccccc12	376298	c1ccccc1OCCC(=O)Nc2cc(ccc2)Cc3n[nH]c(=O)c(c34)CCCC4
12453	CC(=O)ON=C1C(Nc2ccccc12)=C1C(=O)Nc2ccccc12	376299	c1ccsc1CCCC(=O)Nc2cc(ccc2)Cc3n[nH]c(=O)c(c34)CCCC4
12454	CO\N=C1\C(\Nc2ccccc\12)=C1\C(=O)Nc2ccccc12	376300	C1CN(C(=O)C)CCC1C(=O)Nc2cc(ccc2)Cc3n[nH]c(=O)c(c34)CCCC4
12455	Brc1ccc2C(=O)\C(Nc2c1)=C1\C(=O)Nc2cc(Br)ccc12	376301	c1c(F)cc(F)cc1CC(=O)Nc2cc(ccc2)Cc3n[nH]c(=O)c(c34)CCCC4
12456	Brc1ccc2C(C(=O)Nc2c1)c1[nH]c2cc(Br)ccc2c1N=O	376302	CC(C)C[C@H](NC(=O)C)C(=O)Nc1cc(ccc1)Cc2n[nH]c(=O)c(c23)CCCC3
12457	Brc1ccc2C(=O)\C(Nc2c1)=C1\C(=O)Nc2ccccc12	376303	CCC[NH+](CCC)[C@@H](C)C(=O)Nc1cc(ccc1)Cc2n[nH]c(=O)c(c23)CCCC3
12458	Brc1ccc2c(N=O)c([nH]c2c1)C1C(=O)Nc2ccccc12	376304	c1ccccc1C(=O)CCC(=O)Nc2cc(ccc2)Cc3n[nH]c(=O)c(c34)CCCC4
12459	Brc1ccc2\C(C(=O)Nc2c1)=C1\Nc2ccccc2C1=O	376305	c1ccccc1C(=O)NCC(=O)Nc2cc(ccc2)Cc3n[nH]c(=O)c(c34)CCCC4
12460	Brc1ccc2C(C(=O)Nc2c1)c1[nH]c2ccccc2c1N=O	376306	c1ccc(OC)cc1CCC(=O)Nc2cc(ccc2)Cc3n[nH]c(=O)c(c34)CCCC4
12461	CC(=O)ON=C1C(Nc2ccccc12)=C1C(=O)Nc2cc(Br)ccc12	376307	c1cc(OC)ccc1CCC(=O)Nc2cc(ccc2)Cc3n[nH]c(=O)c(c34)CCCC4
12462	CO\N=C1\C(\Nc2ccccc\12)=C1\C(=O)Nc2cc(Br)ccc12	376308	c1cc(C)c(C)cc1OCC(=O)Nc2cc(ccc2)Cc3n[nH]c(=O)c(c34)CCCC4
12463	CN1C(=O)\C(=C2/Nc3ccccc3C2=O)c2ccc(Br)cc12	376309	c1ccccc1CC[C@@H](O)C(=O)Nc2cc(ccc2)Cc3n[nH]c(=O)c(c34)CCCC4
12464	CN1C(=O)C(c2ccc(Br)cc12)c1[nH]c2ccccc2c1N=O	376310	c1ccccc1OCCCC(=O)Nc2cc(ccc2)Cc3n[nH]c(=O)c(c34)CCCC4
12465	Clc1ccc2\C(C(=O)Nc2c1)=C1\Nc2ccccc2C1=O	376311	c1ccsc1C(=O)CCC(=O)Nc2cc(ccc2)Cc3n[nH]c(=O)c(c34)CCCC4
12466	Clc1ccc2C(C(=O)Nc2c1)c1[nH]c2ccccc2c1N=O	376312	Cc1ccnc(n1)SCC(=O)Nc2cc(ccc2)Cc3n[nH]c(=O)c(c34)CCCC4
12467	CC(=O)ON=C1C(Nc2ccccc12)=C1C(=O)Nc2cc(Cl)ccc12	376313	c1cccc(Cl)c1CCC(=O)Nc2cc(ccc2)Cc3n[nH]c(=O)c(c34)CCCC4
12468	Ic1ccc2\C(C(=O)Nc2c1)=C1\Nc2ccccc2C1=O	376314	c1cc(Cl)ccc1CCC(=O)Nc2cc(ccc2)Cc3n[nH]c(=O)c(c34)CCCC4
12469	Ic1ccc2C(C(=O)Nc2c1)c1[nH]c2ccccc2c1N=O	376315	c1ccccc1[C@@H]([C@@H](C)CC)C(=O)Nc2cc(ccc2)Cc3n[nH]c(=O)c(c34)CCCC4
12470	CC(=O)ON=C1C(Nc2ccccc12)=C1C(=O)Nc2cc(I)ccc12	376316	c1cc(Cl)cc(C)c1OCC(=O)Nc2cc(ccc2)Cc3n[nH]c(=O)c(c34)CCCC4
12471	C=Cc1ccc2\C(C(=O)Nc2c1)=C1\Nc2ccccc2C1=O	376317	C1CCCc(c12)c(=O)[nH]nc2Cc3cc(ccc3)NC(=O)CCCC(=O)Nc4ccccc4
12472	C=Cc1ccc2C(C(=O)Nc2c1)c1[nH]c2ccccc2c1N=O	376318	C1CCCc(c12)c(=O)[nH]nc2Cc3cc(ccc3)NC(=O)CCC(=O)c4ccc(cc4)OC
12473	CC(=O)ON=C1C(Nc2ccccc12)=C1C(=O)Nc2cc(C=C)ccc12	376319	c1ccccc1C(c2ccccc2)C(=O)Nc3cc(ccc3)Cc4n[nH]c(=O)c(c45)CCCC5
12474	Fc1ccc2\C(C(=O)Nc2c1)=C1\Nc2ccccc2C1=O	376320	c1ccccc1S(=O)(=O)CCC(=O)Nc2cc(ccc2)Cc3n[nH]c(=O)c(c34)CCCC4
12475	Fc1ccc2C(C(=O)Nc2c1)c1[nH]c2ccccc2c1N=O	376321	c1ccccc1Oc(ccc2)cc2CC(=O)Nc3cc(ccc3)Cc4n[nH]c(=O)c(c45)CCCC5
12476	CC(=O)ON=C1C(Nc2ccccc12)=C1C(=O)Nc2cc(F)ccc12	376322	c1cc(CC)ccc1C(=O)Nc2cc(ccc2)Cc3n[nH]c(=O)c(c34)CCCC4
12477	CN1C(=O)\C(=C2/Nc3ccccc3C2=O)c2ccccc12	376323	c1ccc(F)c(C)c1C(=O)Nc2cc(ccc2)Cc3n[nH]c(=O)c(c34)CCCC4
12478	CN1C(=O)C(c2ccccc12)c1[nH]c2ccccc2c1N=O	376324	c1c(F)ccc(C)c1C(=O)Nc2cc(ccc2)Cc3n[nH]c(=O)c(c34)CCCC4
12479	Cc1cc2\C(C(=O)Nc2cc1Br)=C1\Nc2ccccc2C1=O	376325	c1cc(C)c(F)cc1C(=O)Nc2cc(ccc2)Cc3n[nH]c(=O)c(c34)CCCC4
12480	Cc1cc2C(C(=O)Nc2cc1Br)c1[nH]c2ccccc2c1N=O	376326	c1ccc(F)c(F)c1C(=O)Nc2cc(ccc2)Cc3n[nH]c(=O)c(c34)CCCC4
12481	CC(=O)ON=C1C(Nc2ccccc12)=C1C(=O)Nc2cc(Br)c(C)cc12	376327	c1cc(F)cc(F)c1C(=O)Nc2cc(ccc2)Cc3n[nH]c(=O)c(c34)CCCC4
12482	Clc1cc2NC(=O)\C(=C3/Nc4ccccc4C3=O)c2cc1Cl	376328	c1c(F)ccc(F)c1C(=O)Nc2cc(ccc2)Cc3n[nH]c(=O)c(c34)CCCC4
12483	Clc1cc2NC(=O)C(c2cc1Cl)c1[nH]c2ccccc2c1N=O	376329	c1c(F)cc(F)cc1C(=O)Nc2cc(ccc2)Cc3n[nH]c(=O)c(c34)CCCC4
12484	CC(=O)ON=C1C(Nc2ccccc12)=C1C(=O)Nc2cc(Cl)c(Cl)cc12	376330	CCCc(cc1)ccc1C(=O)Nc2cc(ccc2)Cc3n[nH]c(=O)c(c34)CCCC4
12485	[O-]c1c([nH]c2ccccc12)[C+]1C(=O)Nc2cc(Br)c(cc12)[N+]([O-])=O	376331	c1cc(C(C)C)ccc1C(=O)Nc2cc(ccc2)Cc3n[nH]c(=O)c(c34)CCCC4
12486	[O-][N+](=O)c1cc2[c-](-c3[nH]c4ccccc4c3N=[OH+])c(=O)[nH]c2cc1Br	376332	c1cccc(OCC)c1C(=O)Nc2cc(ccc2)Cc3n[nH]c(=O)c(c34)CCCC4
12487	CC(=O)[O+]=Nc1c([nH]c2ccccc12)-[c-]1c2cc(c(Br)cc2[nH]c1=O)[N+]([O-])=O	376333	CC(C)Oc(cc1)ccc1C(=O)Nc2cc(ccc2)Cc3n[nH]c(=O)c(c34)CCCC4
12488	Clc1cccc2NC(=O)\C(=C3/Nc4ccccc4C3=O)c12	376334	CCN(CC)c(cc1)ccc1C(=O)Nc2cc(ccc2)Cc3n[nH]c(=O)c(c34)CCCC4
12587	CC(=O)c1cnc2oc3ccc(O)cc3c2c1-c1ccccc1	376335	CCCCOc(cc1)ccc1C(=O)Nc2cc(ccc2)Cc3n[nH]c(=O)c(c34)CCCC4
12588	Cc1cnc2oc3ccc(O)cc3c2c1-c1ccccc1	376336	FC(F)(F)c(c1)ccc(F)c1C(=O)Nc2cc(ccc2)Cc3n[nH]c(=O)c(c34)CCCC4
12589	COc1cnc2oc3ccc(O)cc3c2c1-c1ccccc1	376337	FC(F)(F)c(c1)ccc(Cl)c1C(=O)Nc2cc(ccc2)Cc3n[nH]c(=O)c(c34)CCCC4
12590	CCOc1cnc2oc3ccc(O)cc3c2c1-c1ccccc1	376338	c1ccoc1C(=O)Nc2cc(ccc2)Cc3n[nH]c(=O)c(c34)CCCC4
12591	Oc1ccc2oc3ncc(Cl)c(-c4ccccc4)c3c2c1	376339	c1cocc1C(=O)Nc2cc(ccc2)Cc3n[nH]c(=O)c(c34)CCCC4
12592	Oc1ccc2oc3ncc(Br)c(-c4ccccc4)c3c2c1	376340	Cc1oc(C)cc1C(=O)Nc2cc(ccc2)Cc3n[nH]c(=O)c(c34)CCCC4
12621	Oc1ccc2c(c1)oc(-c1ccc(O)c(O)c1)c(O)c2=O	376341	c1ccsc1C(=O)Nc2cc(ccc2)Cc3n[nH]c(=O)c(c34)CCCC4
12622	Oc1ccc(cc1)-c1cc(=O)c2c(O)cc(O)cc2o1	376342	c1cscc1C(=O)Nc2cc(ccc2)Cc3n[nH]c(=O)c(c34)CCCC4
12623	Oc1cc(O)c2c(c1)oc(cc2=O)-c1ccc(O)c(O)c1	376343	Cc1ccsc1C(=O)Nc2cc(ccc2)Cc3n[nH]c(=O)c(c34)CCCC4
12624	Oc1cc(O)c2c(c1)oc(-c1ccc(O)c(O)c1)c(O)c2=O	376344	c1cc(C)sc1C(=O)Nc2cc(ccc2)Cc3n[nH]c(=O)c(c34)CCCC4
12625	Oc1cc(O)c2c(c1)oc(cc2=O)-c1ccccc1	376345	C1=CCN=C1C(=O)Nc2cc(ccc2)Cc3n[nH]c(=O)c(c34)CCCC4
12626	Oc1ccc(cc1)-c1oc2cc(O)cc(O)c2c(=O)c1O	376346	c1ccc(n1C)C(=O)Nc2cc(ccc2)Cc3n[nH]c(=O)c(c34)CCCC4
12627	CN1CC[C@@H]([C@H](O)C1)c1c(O)cc(O)c2c1oc(cc2=O)-c1ccccc1Cl	376347	CC1=N[C@@H](C)C=C1C(=O)Nc2cc(ccc2)Cc3n[nH]c(=O)c(c34)CCCC4
12642	Nc1n[nH]c2nnc(-c3ccccc3)c(-c3ccccc3)c12	376348	Cn1c(C)c(cc1C)C(=O)Nc2cc(ccc2)Cc3n[nH]c(=O)c(c34)CCCC4
12643	Nc1n[nH]c2nnc(-c3ccc(cc3)-c3ccccc3)c(-c3ccc(cc3)-c3ccccc3)c12	376349	n1ccsc1C(=O)Nc2cc(ccc2)Cc3n[nH]c(=O)c(c34)CCCC4
12644	Nc1n[nH]c2nnc(-c3ccc(cc3)N(=O)=O)c(-c3ccc(cc3)N(=O)=O)c12	376350	c1scnc1C(=O)Nc2cc(ccc2)Cc3n[nH]c(=O)c(c34)CCCC4
12645	CC(C)(C)c1ccc(cc1)-c1nnc2[nH]nc(N)c2c1-c1ccc(cc1)C(C)(C)C	376351	c1ncsc1C(=O)Nc2cc(ccc2)Cc3n[nH]c(=O)c(c34)CCCC4
12646	Nc1n[nH]c2nnc(-c3ccc(cc3)C(F)(F)F)c(-c3ccc(cc3)C(F)(F)F)c12	376352	c1cnoc1C(=O)Nc2cc(ccc2)Cc3n[nH]c(=O)c(c34)CCCC4
12647	COc1ccc(cc1)-c1nnc2[nH]nc(N)c2c1-c1ccc(OC)cc1	376353	Cc1noc(C)c1C(=O)Nc2cc(ccc2)Cc3n[nH]c(=O)c(c34)CCCC4
12648	Nc1n[nH]c2nnc3c4ccccc4c4ccccc4c3c12	376355	c1cnccc1C(=O)Nc2cc(ccc2)Cc3n[nH]c(=O)c(c34)CCCC4
12649	Nc1n[nH]c2nnc(-c3ccco3)c(-c3ccco3)c12	376356	[O-]c1cccnc1C(=O)Nc2cc(ccc2)Cc3n[nH]c(=O)c(c34)CCCC4
12650	Nc1n[nH]c2nnc(-c3ccccn3)c(-c3ccccn3)c12	376357	O=c1[nH]cccc1C(=O)Nc2cc(ccc2)Cc3n[nH]c(=O)c(c34)CCCC4
12651	Cc1nnc2[nH]nc(N)c2c1C	376358	c1[nH]c(=O)ccc1C(=O)Nc2cc(ccc2)Cc3n[nH]c(=O)c(c34)CCCC4
12652	Cc1nnc2[nH]nc(N)c2c1-c1ccccc1	376359	c1cccnc1CC(=O)Nc2cc(ccc2)Cc3n[nH]c(=O)c(c34)CCCC4
12653	Nc1n[nH]c2nncc(-c3ccccc3)c12	376360	c1ccncc1CC(=O)Nc2cc(ccc2)Cc3n[nH]c(=O)c(c34)CCCC4
12654	Nc1n[nH]c2nnc(-c3ccc(N)cc3)c(-c3ccc(N)cc3)c12	376361	n1cc(C)ncc1C(=O)Nc2cc(ccc2)Cc3n[nH]c(=O)c(c34)CCCC4
12655	Nc1n[nH]c2nnc(cc12)-c1ccccc1	376362	c1cccc(c12)[nH]cc2C(=O)Nc3cc(ccc3)Cc4n[nH]c(=O)c(c45)CCCC5
12656	Nc1n[nH]c2nnc(cc12)-c1ccco1	376363	C1CCCc(c12)c(=O)[nH]nc2Cc3cc(ccc3)NC(=O)c4cnn(c4C)-c5ccccc5
12657	CN1CC[C@@H]([C@H](O)C1)c1c(O)cc(O)c2c1oc(cc2=O)-c1ccccc1Cl	376364	c1cc(Cl)cc(c12)C=C(CO2)C(=O)Nc3cc(ccc3)Cc4n[nH]c(=O)c(c45)CCCC5
12658	Cn1cnc2c(NCc3ccccc3)nc(NCCO)nc12	376365	C[NH+](C)CCC(=O)Nc1cc(ccc1)Cc(n[nH]c2=O)c(c23)CCCC3
12659	CC(C)[C@H](CO)Nc1nc(Nc2ccc(C(O)=O)c(Cl)c2)c2ncn(C(C)C)c2n1	376366	C1CCCC(=C12)[C@H](N=NC2=O)CCc3cc(Br)ccc3
12660	O=c1[nH][nH]c2nnc(-c3ccccc3)c(-c3ccccc3)c12	376367	C1CCCC(=C12)[C@H](N=NC2=O)CCc3cc(Br)c(F)cc3
12661	CCNC(=O)Nc1n[nH]c2nnc(-c3ccccc3)c(-c3ccccc3)c12	376368	C1CCCC(=C12)[C@@H](N=NC2=O)[C@@H](C(F)(F)F)c3ccccc3
12662	O=C(Nc1n[nH]c2nnc(-c3ccccc3)c(-c3ccccc3)c12)Nc1ccccc1	376369	c1cc(C)cc(O)c1C(=O)Nc2cc(ccc2)Cc3n[nH]c(=O)c(c34)CCCC4
12663	NNc1[nH]nc2nnc(-c3ccccc3)c(-c3ccccc3)c12	376370	c1cc(C(=O)C)ccc1C(=O)Nc2cc(ccc2)Cc3n[nH]c(=O)c(c34)CCCC4
12664	CC(=O)Nc1n[nH]c2nnc(-c3ccccc3)c(-c3ccccc3)c12	376371	c1cc(C)c(OC)cc1C(=O)Nc2cc(ccc2)Cc3n[nH]c(=O)c(c34)CCCC4
12665	CC(=O)n1nc(N)c2c(-c3ccccc3)c(nnc12)-c1ccccc1	376372	CCOc(cc1)ccc1C(=O)Nc2cc(ccc2)Cc3n[nH]c(=O)c(c34)CCCC4
12666	CC(=O)Nc1nn(C(C)=O)c2nnc(-c3ccccc3)c(-c3ccccc3)c12	376373	c1cc(OC)c(F)cc1C(=O)Nc2cc(ccc2)Cc3n[nH]c(=O)c(c34)CCCC4
12667	Nc1nn(Cc2ccccc2)c2nnc(-c3ccccc3)c(-c3ccccc3)c12	376374	c1cccc(c12)cccc2C(=O)Nc3cc(ccc3)Cc4n[nH]c(=O)c(c45)CCCC5
12668	Nc1nn(COCCO)c2nnc(-c3ccccc3)c(-c3ccccc3)c12	376375	c1cccc(c12)ccc(c2)C(=O)Nc3cc(ccc3)Cc4n[nH]c(=O)c(c45)CCCC5
12669	Nc1nn(CCOCCO)c2nnc(-c3ccccc3)c(-c3ccccc3)c12	376376	c1c(Cl)ccc([O-])c1C(=O)Nc2cc(ccc2)Cc3n[nH]c(=O)c(c34)CCCC4
12670	CCNC(=O)Nc1n[nH]c2nnc(cc12)-c1ccco1	376377	c1cc(C(C)(C)C)ccc1C(=O)Nc2cc(ccc2)Cc3n[nH]c(=O)c(c34)CCCC4
12671	CCNC(=S)Nc1n[nH]c2nnc(cc12)-c1ccco1	376378	CC(=O)Nc(cc1)ccc1C(=O)Nc2cc(ccc2)Cc3n[nH]c(=O)c(c34)CCCC4
12672	NC1=NC(=O)C(N1)=C1CCNC(=O)c2[nH]c(Br)cc12	376379	CCCOc(cc1)ccc1C(=O)Nc2cc(ccc2)Cc3n[nH]c(=O)c(c34)CCCC4
12673	Ic1ccc2NC(=O)C(c2c1)c1[nH]c2ccccc2c1N=O	376380	c1cccc(c12)ccc(c2[O-])C(=O)Nc3cc(ccc3)Cc4n[nH]c(=O)c(c45)CCCC5
12674	CC(C)c1c([nH]c2nccnc12)-c1ccc(Cl)cc1	376381	CSc(c1)ccc(Cl)c1C(=O)Nc2cc(ccc2)Cc3n[nH]c(=O)c(c34)CCCC4
12675	Brc1ccc2[nH]c-3c(CC(=O)Nc4ccccc-34)c2c1	376382	CCOc(cc1)c(OCC)cc1C(=O)Nc2cc(ccc2)Cc3n[nH]c(=O)c(c34)CCCC4
12676	Brc1ccc2[nH]c-3c(CC(=O)Nc4ccsc-34)c2c1	376383	c1ccccc1Cc(cccc2)c2C(=O)Nc3cc(ccc3)Cc4n[nH]c(=O)c(c45)CCCC5
12677	Brc1ccc2[nH]c-3c(CC(=O)Nc4ncccc-34)c2c1	376384	c1ccccc1Nc(cccc2)c2C(=O)Nc3cc(ccc3)Cc4n[nH]c(=O)c(c45)CCCC5
12678	Brc1ccc2[nH]c-3c(CC(=O)Nc4cccnc-34)c2c1	376385	c1ccccc1C(=O)c(cccc2)c2C(=O)Nc3cc(ccc3)Cc4n[nH]c(=O)c(c45)CCCC5
12693	CN1CCC(CC1)c1c2O\C(=C/c3ccccc3)C(=O)c2c(O)cc1O	376386	c1ccccc1CCc(cccc2)c2C(=O)Nc3cc(ccc3)Cc4n[nH]c(=O)c(c45)CCCC5
12694	CN1CCC(CC1)c1c2O\C(=C/c3ccccc3Cl)C(=O)c2c(O)cc1O	376387	c1c(Br)ccc(Cl)c1C(=O)Nc2cc(ccc2)Cc3n[nH]c(=O)c(c34)CCCC4
12695	CN1CCC(CC1)c1c2O\C(=C/c3ccc(cc3)N(=O)=O)C(=O)c2c(O)cc1O	376388	c1cc(C)ccc1C(=O)c(cccc2)c2C(=O)Nc3cc(ccc3)Cc4n[nH]c(=O)c(c45)CCCC5
12696	CN1CCC(CC1)c1c2O\C(=C/c3ccc(cc3)S(N)(=O)=O)C(=O)c2c(O)cc1O	376389	c1cccc(I)c1C(=O)Nc2cc(ccc2)Cc3n[nH]c(=O)c(c34)CCCC4
12697	CN1CCC(CC1)c1c2O\C(=C/c3ccc(cc3)N3CCN(C)CC3)C(=O)c2c(O)cc1O	376390	c1ccc(I)cc1C(=O)Nc2cc(ccc2)Cc3n[nH]c(=O)c(c34)CCCC4
12698	CN1CC[C@@H]([C@H](O)C1)c1c(O)cc(O)c2c1oc(cc2=O)-c1ccccc1Cl	376391	c1cc(I)ccc1C(=O)Nc2cc(ccc2)Cc3n[nH]c(=O)c(c34)CCCC4
12711	Nc1nc(Cl)c2ncn(C3CC=CC3)c2n1	376392	CC(=O)Nc1cccc(c1)-c2c(F)ccc(c2)Cc3n[nH]c(=O)c(c34)CCCC4
12712	CC(C)n1cnc2c(Cl)nc(I)nc12	376393	C1CCCC(=C12)[C@@H](N=NC2=O)Cc3ccc(F)c(c3)-c4cc(S(=O)(=O)C)ccc4
12713	CN(CC=C)c1nc(I)nc2n(C)cnc12	376394	C1CCCC(=C12)[C@H](N=NC2=O)Cc3ccc(F)c(c3)-c4cc(ccc4)C(=O)N5CCCC5
12714	CC(C)n1cnc2c(nc(I)nc12)N(C)CC=C	376395	C1CCCC(=C12)[C@H](N=NC2=O)Cc3ccc(F)c(c3)-c4ccc(cc4)C(=O)N5CCCC5
12715	CC(C)n1cnc2c(NCc3ccccc3)nc(I)nc12	376396	O=C(N)c1cccc(c1)-c2c(F)ccc(c2)Cc3n[nH]c(=O)c(c34)CCCC4
12716	Ic1nc(NCc2ccccc2)c2ncn(C3CCCC3)c2n1	376397	CN(C)C(=O)c1ccc(cc1)-c2c(F)ccc(c2)Cc3n[nH]c(=O)c(c34)CCCC4
12717	Ic1nc(NCc2ccccc2)c2ncn(C3CCCCC3)c2n1	376398	C1CCCC(=C12)[C@@H](N=NC2=O)C[C@@H](C(F)(F)F)c3ccccc3
12718	Ic1nc(NCc2ccccc2)c2ncn(Cc3ccccc3)c2n1	376399	C1CCCC(=C12)[C@H](N=NC2=O)CCc3ccccc3
12727	CN(CC=C)c1nc(NCCO)nc2n(C)cnc12	376400	C1CCCC(=C12)[C@H](N=NC2=O)C[C@@H](C)c3cc(Br)ccc3
12728	CC(C)n1cnc2c(nc(NCCO)nc12)N(C)CC=C	376401	CC(C)(C)OC(=O)N1CC[NH2+]C[C@H]1Cc2n[nH]c(=O)c(c23)CCCC3
12729	CC(C)n1cnc2c(nc(NCCO)nc12)N1CCC=CC1	376402	C1CCCc(c12)c(=O)[nH]nc2C[C@@H]3CN(CCN3C(=O)OC(C)(C)C)C(=O)OCc4ccccc4
12730	CC(C)n1cnc2c(NCc3ccccc3)nc(nc12)N1CCC[C@H]1CO	376403	C1CCCC(=C12)[C@H](N=NC2=O)CCc3cc([N+](=O)[O-])ccc3
12731	CC(C)n1cnc2c(NCc3ccccc3)nc(nc12)N1CCC[C@@H]1CO	376404	C1CCCC(=C12)[C@H](N=NC2=O)CCc3cc(N)ccc3
12732	CC(C)n1cnc2c(NCc3ccccc3)nc(nc12)N(CCO)Cc1ccccc1	376405	C1CCCC(=C12)[C@H](N=NC2=O)C[C@H]3C[NH2+]CCN3
12733	CC(C)n1cnc2c(NCc3ccccc3)nc(NCC(O)c3ccccc3)nc12	376406	C1CCCC(=C12)[C@@H](N=NC2=O)CCc3cc(ccc3)N4C(=O)CCC4
12734	CCCCC(CO)Nc1nc(NCc2ccccc2)c2ncn(C(C)C)c2n1	376407	c1ccccc1OCC(=O)Nc2cc(ccc2)CCc3n[nH]c(=O)c(c34)CCCC4
12743	CC(C)n1cnc2c(NCc3ccccc3)nc(N[C@H](CO)c3ccccc3)nc12	376408	C1CCCC(=C12)[C@H](N=NC2=O)CCc3ccc(F)c(c3)-c4cc(ccc4)C(=O)N5CCOCC5
12744	CC(C)n1cnc2c(NCc3ccccc3)nc(N[C@@H](CO)c3ccccc3)nc12	376409	COC(=O)c1cc(ccc1)CCc2n[nH]c(=O)c(c23)CCCC3
12745	CC(C)n1cnc2c(NCc3ccccc3)nc(N[C@H](CO)Cc3ccccc3)nc12	376410	COC(=O)c1cc(ccc1)[C@H](C)Cc2n[nH]c(=O)c(c23)CCCC3
12746	CC(C)n1cnc2c(NCc3ccccc3)nc(N[C@@H](CO)Cc3ccccc3)nc12	376411	C1CCCC(=C12)[C@H](N=NC2=O)CCc3ccc(F)c(c3)-c4ccc(cc4)C(=O)N5CCOCC5
12747	CCCC(CO)Nc1nc(NCc2ccccc2)c2ncn(C(C)C)c2n1	376412	C1CCCC(=C12)[C@@H](N=NC2=O)CCc3ccc(F)c(c3)-c4c(cccc4)C(=O)N5CCCC5
12748	C[C@H](CO)Nc1nc(NCc2ccccc2)c2ncn(C(C)C)c2n1	376413	C1CCCC(=C12)[C@@H](N=NC2=O)CCc3ccc(F)c(c3)-c4cc(ccc4)C(=O)N5CCCC5
12749	C[C@@H](CO)Nc1nc(NCc2ccccc2)c2ncn(C(C)C)c2n1	376414	C1CC1NC(=O)c2cccc(c2)-c3c(F)ccc(c3)CCc4n[nH]c(=O)c(c45)CCCC5
12750	CC(C)n1cnc2c(NCc3cccc(I)c3)nc(nc12)N1CCC[C@@H]1CO	376415	C[NH+](C)CCNC(=O)c1cccc(c1)-c2c(F)ccc(c2)CCc3n[nH]c(=O)c(c34)CCCC4
12759	CC(C)n1cnc2c(NCc3ccccc3)nc(nc12)N1CCC(O)C1	376416	O=C(N)c1cccc(c1)-c2c(F)ccc(c2)CCc3n[nH]c(=O)c(c34)CCCC4
12760	OC[C@H]1CCCN1c1nc(NCc2ccccc2)c2ncn(C3CCCCC3)c2n1	376417	CS(=O)(=O)Nc1cccc(c1)-c2c(F)ccc(c2)CCc3n[nH]c(=O)c(c34)CCCC4
12761	OC[C@H]1CCCN1c1nc(NCc2ccccc2)c2ncn(C3CCCC3)c2n1	376418	CC(=O)Nc1cccc(c1)-c2c(F)ccc(c2)CCc3n[nH]c(=O)c(c34)CCCC4
12762	OC[C@H]1CCCN1c1nc(NCc2ccccc2)c2ncn(Cc3ccccc3)c2n1	376419	C1CCCC(=C12)[C@@H](N=NC2=O)C[C@H](C)c3ccc(F)c(c3)-c4cc(ccc4)C(=O)N5CCOCC5
12763	Cn1cnc2c(NCc3ccccc3)nc(NCCO)nc12	376420	C1CCCC(=C12)[C@@H](N=NC2=O)C[C@@H](C)c3ccc(F)c(c3)-c4cc(ccc4)C(=O)N5CCCC5
12764	CCC(CO)Nc1nc(NCc2ccccc2)c2ncn(C(C)C)c2n1	376421	C1CC1NC(=O)c2cccc(c2)-c3c(F)ccc(c3)[C@@H](C)Cc4n[nH]c(=O)c(c45)CCCC5
12765	CC[C@H](CO)Nc1nc(NCc2ccccc2)c2ncn(C(C)C)c2n1	376422	C1CCCC(=C12)[C@H](N=NC2=O)Cc3cc(N)c(Cl)cc3
12772	Nc1n[nH]c2nc3ccccc3nc12	376423	C1CCCC(=C12)[C@@H](N=NC2=O)Cc3cc(N)c(cc3)OC
12773	Nc1n[nH]c2nc3ccc(cc3nc12)C(F)(F)F	376424	C1CCCC(=C12)[C@H](N=NC2=O)Cc3cc(N)c(O)cc3
12774	Cc1cc2nc3[nH]nc(N)c3nc2cc1C	376425	C1CCCC(=C12)[C@H](N=NC2=O)Cc3cc(N)c(C)cc3
12775	Cc1ccc2nc3[nH]nc(N)c3nc2c1	376426	C[NH+](C)CCNC(=O)c1cccc(c1)-c2cc(ccc2)[C@H](C)Cc3n[nH]c(=O)c(c34)CCCC4
12776	COc1ccc2nc3[nH]nc(N)c3nc2c1	376427	O=C(N)c1cccc(c1)-c2cc(ccc2)[C@H](C)Cc3n[nH]c(=O)c(c34)CCCC4
12777	Nc1n[nH]c2nc3ccc(Cl)cc3nc12	376428	CC(=O)Nc1cccc(c1)-c2cc(ccc2)[C@@H](C)Cc3n[nH]c(=O)c(c34)CCCC4
12778	Clc1n[nH]c2nc3ccccc3nc12	376429	O=C(N)c1cccc(c1)-c2cc(ccc2)[C@H](C)c3n[nH]c(=O)c(c34)CCCC4
12779	Clc1n[nH]c2nc3ccc(Cl)cc3nc12	376430	CC(=O)Nc1cccc(c1)-c2cc(ccc2)[C@H](C)c3n[nH]c(=O)c(c34)CCCC4
12780	CN(C)CCCn1nc(N)c2nc3ccccc3nc12	376431	C[NH+](C)CCNC(=O)c1cccc(c1)-c2cc(ccc2)[C@H](C)c3n[nH]c(=O)c(c34)CCCC4
12781	CN(C)CCCn1nc(N)c2nc3cc(Cl)ccc3nc12	376432	[O-]C(=O)c1cc(ccc1)[C@H](C)Cc2n[nH]c(=O)c(c23)CCCC3
12782	CN(C)CCCn1nc(N)c2nc3cc(C)c(C)cc3nc12	376433	C1CCCc(c12)c(=O)[nH]nc2Cc3cc(c(F)cc3)NC(=O)CCC(=O)c4ccc(cc4)OC
12783	CN(C)CCn1nc(N)c2nc3ccccc3nc12	376434	O=C1C(C)=C(C)C(=O)N1c2c(F)ccc(c2)Cc3n[nH]c(=O)c(c34)CCCC4
12784	CN(C)CCn1nc(N)c2nc3cc(Cl)ccc3nc12	376435	[C@@H]12[C@H](C2)C(=O)N(C1=O)c3c(F)ccc(c3)Cc4n[nH]c(=O)c(c45)CCCC5
12785	CCN(CC)CCn1nc(N)c2nc3ccccc3nc12	376436	C1CCCC(=C12)[C@H](N=NC2=O)C[C@@H]3CN(CC[NH2+]3)C(=O)COc4ccccc4
12786	CCN(CC)CCn1nc(N)c2nc3cc(Cl)ccc3nc12	376437	C1CCCC(=C12)[C@H](N=NC2=O)C[C@H](C)c3cc(Br)c(F)cc3
12787	CCN(CC)CCn1nc(N)c2nc3cc(C)c(C)cc3nc12	376438	c1ccccc1C(=O)CCC(=O)Nc2cc(ccc2)CCc3n[nH]c(=O)c(c34)CCCC4
12788	Nc1nn(C(=O)c2ccncc2)c2nc3ccccc3nc12	376439	O=C(N)c1cccc(c1)-c2c(F)ccc(c2)[C@@H](C)Cc3n[nH]c(=O)c(c34)CCCC4
12789	CC[C@H](CO)Nc1nc(NCc2ccccc2)c2ncn(C(C)C)c2n1	376440	CC(=O)Nc1cccc(c1)-c2c(F)ccc(c2)[C@@H](C)Cc3n[nH]c(=O)c(c34)CCCC4
12790	Cn1cnc2c(NCc3ccccc3)nc(NCCO)nc12	376441	C1CCCc(c12)c(n[nH]c2=O)C/C(C)=C(CC=C3F)\C=C3c4c(CC)c(ccc4)CNS(=O)(=O)C
12791	CC(C)n1cnc2c(NCc3ccccc3)nc(nc12)C#CC1(O)CCCCC1	376442	C1CCC[C@@H]([C@@H]12)C(=O)N(C2=O)c3c(F)ccc(c3)Cc4n[nH]c(=O)c(c45)CCCC5
12792	CC(C)n1cnc2c(NCc3ccccc3)nc(nc12)C#CCCCO	376443	CC1(C)C(=O)N(C(=O)C1)c2c(F)ccc(c2)Cc3n[nH]c(=O)c(c34)CCCC4
12793	CCC(C)(O)C#Cc1nc(NCc2ccccc2)c2ncn(C(C)C)c2n1	376444	C1CCCC(=C12)[C@H](N=NC2=O)Cc3cc(c(F)cc3)N4[C@H](C)CCC4=O
12794	CC(C)n1cnc2c(NCc3ccccc3)nc(nc12)C#CCCO	376445	C1CCCC(=C12)[C@H](N=NC2=O)Cc3cc(c(F)cc3)N4CCOC4=O
12795	CCC(O)C#Cc1nc(NCc2ccccc2)c2ncn(C(C)C)c2n1	376446	C1CCCC(=C12)[C@H](N=NC2=O)Cc3cc(c(F)cc3)N4C(=O)CCCCC4
12796	CC(C)n1cnc2c(NCc3ccccc3)nc(nc12)C#CC1(O)CCCC1	376447	O=C1CCCC(=O)N1c2c(F)ccc(c2)Cc3n[nH]c(=O)c(c34)CCCC4
12797	CC(C)n1cnc2c(NCc3ccccc3)nc(nc12)C#CC(C)(O)c1ccccc1	376448	C1CCCC(=C12)[C@@H](N=NC2=O)Cc3cc(c(F)cc3)N4C(=O)NCC4
12798	CC(C)n1cnc2c(NCc3ccccc3)nc(nc12)C#CCO	376449	C1CCCC(=C12)[C@H](N=NC2=O)Cc3cc(c(F)cc3)N(S4(=O)=O)CCC4
12799	CC(C)n1cnc2c(NCc3ccccc3)nc(CCCCCO)nc12	376450	C1CCCc(c12)c(=O)[nH]nc2Cc3cc(c(F)cc3)N4CCC4=O
12800	CCC(C)(O)CCc1nc(NCc2ccccc2)c2ncn(C(C)C)c2n1	376451	C1CCCC(=C12)[C@H](N=NC2=O)Cc3cc(c(F)cc3)N4CCCCC4=O
12801	CC(C)n1cnc2c(NCc3ccccc3)nc(CCCCO)nc12	376452	c1cocc1CNC(=O)c2cc(ccc2)Cc3n[nH]c(=O)c(c34)CCCC4
12802	CCC(O)CCc1nc(NCc2ccccc2)c2ncn(C(C)C)c2n1	376453	c1ccsc1CNC(=O)c2cc(ccc2)Cc3n[nH]c(=O)c(c34)CCCC4
12803	CC(C)n1cnc2c(NCc3ccccc3)nc(CCC(C)(O)c3ccccc3)nc12	376454	c1cscc1CNC(=O)c2cc(ccc2)Cc3n[nH]c(=O)c(c34)CCCC4
12804	CC(C)n1cnc2c(NCc3ccccc3)nc(CCCO)nc12	376455	c1ccncc1CNC(=O)c2cc(ccc2)Cc3n[nH]c(=O)c(c34)CCCC4
12805	CC(C)n1cnc2c(NCc3ccccc3)nc(\C=C/CCCO)nc12	376456	c1cnccc1CNC(=O)c2cc(ccc2)Cc3n[nH]c(=O)c(c34)CCCC4
12806	Oc1ccccc1\C=C\C=O	376457	C[NH+](C)CCNC(=O)c1cc(ccc1)Cc2n[nH]c(=O)c(c23)CCCC3
12807	Oc1cccc(\C=C\C=O)c1	376458	C[NH+](C)CCCNC(=O)c1cc(ccc1)Cc2n[nH]c(=O)c(c23)CCCC3
12808	O=C\C=C\c1ccccc1OCc1ccccc1	376459	C1CCC[NH+]1CCCNC(=O)c2cc(ccc2)Cc3n[nH]c(=O)c(c34)CCCC4
12809	O=C\C=C\c1cccc(OCc2ccccc2)c1	376460	C1CCCC[NH+]1CCCNC(=O)c2cc(ccc2)Cc3n[nH]c(=O)c(c34)CCCC4
12810	Cc1ccccc1COc1ccccc1\C=C\C=O	376461	C1COCC[NH+]1CCCNC(=O)c2cc(ccc2)Cc3n[nH]c(=O)c(c34)CCCC4
12811	Cc1ccccc1COc1cccc(\C=C\C=O)c1	376462	c1cccc(c12)[nH]cc2CCNC(=O)c3cc(ccc3)Cc4n[nH]c(=O)c(c45)CCCC5
12819	CCC(C)(O)C#Cc1nc(NCc2ccccc2)c2ncn(C(C)C)c2n1	376463	n1ccsc1NC(=O)c2cc(ccc2)Cc3n[nH]c(=O)c(c34)CCCC4
12820	CCC(C)(O)C#Cc1nc(NCc2ccc(OC)cc2)c2ncn(C(C)C)c2n1	376464	c1ccccc1COC(=O)NCC(=O)Nc2cc(ccc2)CCc3n[nH]c(=O)c(c34)CCCC4
12821	CCOc1ccc(CNc2nc(nc3n(cnc23)C(C)C)C#CC(C)(O)CC)cc1	376465	c1ccccc1Oc(cc2)ccc2C(=O)CCC(=O)Nc3cc(ccc3)CCc4n[nH]c(=O)c(c45)CCCC5
12822	CCC(C)(O)C#Cc1nc(NCc2ccc(Cl)c(Cl)c2)c2ncn(C(C)C)c2n1	376466	c1ccccc1COC(=O)N2CCC[C@@H](C2)C(=O)Nc3cc(ccc3)CCc4n[nH]c(=O)c(c45)CCCC5
12823	CCC(C)(O)C#Cc1nc(NCc2ccc(Cl)cc2)c2ncn(C(C)C)c2n1	376467	c1cc(C)ccc1OCC(=O)Nc2cc(ccc2)CCc3n[nH]c(=O)c(c34)CCCC4
12824	CCC(C)(O)C#Cc1nc(NCc2ccc3OCOc3c2)c2ncn(C(C)C)c2n1	376468	c1cc(OC)ccc1OCC(=O)Nc2cc(ccc2)CCc3n[nH]c(=O)c(c34)CCCC4
12825	CCC(C)(O)C#Cc1nc(NCc2ccc(OC)c(OC)c2)c2ncn(C(C)C)c2n1	376469	C1CCCC(=C12)[C@H](N=NC2=O)Cc3cc(c(F)cc3)N4C(=O)N(C)CC4
12826	CCC(C)(O)C#Cc1nc(NCc2ccc(cc2)N(C)C)c2ncn(C(C)C)c2n1	376470	C1CCCC(=C12)[C@H](N=NC2=O)Cc3cc(c(F)cc3)N4CCCNC4=O
12827	CCC(C)(O)C#Cc1nc(Nc2ccccc2)c2ncn(C(C)C)c2n1	376471	C1CCCC(=C12)[C@H](N=NC2=O)Cc3cc(c(F)cc3)N4C(=O)N(CC4)C(C)(C)C
12828	CCC(C)(O)C#Cc1nc(Nc2ccc(OC)cc2)c2ncn(C(C)C)c2n1	376472	C1CCCC(=C12)[C@H](N=NC2=O)Cc3cc(c(F)cc3)N(C(=O)[C@@H]45)[C@H](C4)CC5
12829	CCOc1ccc(Nc2nc(nc3n(cnc23)C(C)C)C#CC(C)(O)CC)cc1	376473	c1cccc(CC)c1NC(=O)c2cc(ccc2)Cc3n[nH]c(=O)c(c34)CCCC4
12830	CCC(C)(O)C#Cc1nc(Nc2ccc(Cl)c(Cl)c2)c2ncn(C(C)C)c2n1	376474	c1ccc(CC)cc1NC(=O)c2cc(ccc2)Cc3n[nH]c(=O)c(c34)CCCC4
12831	CCC(C)(O)C#Cc1nc(Nc2cccc(Cl)c2)c2ncn(C(C)C)c2n1	376475	c1cc(CC)ccc1NC(=O)c2cc(ccc2)Cc3n[nH]c(=O)c(c34)CCCC4
12832	Cn1cnc2c(NCc3ccccc3)nc(NCCO)nc12	376476	c1cccc(CCC)c1NC(=O)c2cc(ccc2)Cc3n[nH]c(=O)c(c34)CCCC4
12833	CCC(CO)Nc1nc(NCc2ccccc2)c2ncn(C(C)C)c2n1	376477	c1cccc(C(C)C)c1NC(=O)c2cc(ccc2)Cc3n[nH]c(=O)c(c34)CCCC4
12995	NS(=O)(=O)c1ccc(NN=C2C(=O)Nc3ccc(Br)cc23)cc1	376478	c1cc(C(C)C)ccc1NC(=O)c2cc(ccc2)Cc3n[nH]c(=O)c(c34)CCCC4
12996	NS(=O)(=O)c1ccc(NN=C2C(=O)Nc3ccccc23)cc1	376479	c1ccc(C(C)(C)C)cc1NC(=O)c2cc(ccc2)Cc3n[nH]c(=O)c(c34)CCCC4
12997	NS(=O)(=O)c1ccc(cc1)N=CC1C(=O)Nc2ccccc12	376480	c1cc(C(C)(C)C)ccc1NC(=O)c2cc(ccc2)Cc3n[nH]c(=O)c(c34)CCCC4
12998	CC(=Nc1ccc(cc1)S(N)(=O)=O)C1C(=O)Nc2ccccc12	376481	c1ccccc1-c(cc2)ccc2NC(=O)c3cc(ccc3)Cc4n[nH]c(=O)c(c45)CCCC5
12999	NS(=O)(=O)c1ccc(NN=C2C(=O)Nc3ccc(Cl)cc23)cc1	376482	c1cc(C)cc(F)c1NC(=O)c2cc(ccc2)Cc3n[nH]c(=O)c(c34)CCCC4
13000	CC(=Nc1ccc(cc1)S(N)(=O)=O)C1C(=O)Nc2ccc(Cl)cc12	376483	c1cc(C)c(F)cc1NC(=O)c2cc(ccc2)Cc3n[nH]c(=O)c(c34)CCCC4
13001	NS(=O)(=O)c1ccc(NN=C2C(=O)Nc3ccc(cc23)-c2cnco2)cc1	376484	c1cc(F)cc(C)c1NC(=O)c2cc(ccc2)Cc3n[nH]c(=O)c(c34)CCCC4
13002	NS(=O)(=O)c1ccc(cc1)N=CC1C(=O)Nc2ccc(cc12)-c1cnco1	376485	c1cc(F)c(C)cc1NC(=O)c2cc(ccc2)Cc3n[nH]c(=O)c(c34)CCCC4
13003	CC(=Nc1ccc(cc1)S(N)(=O)=O)C1C(=O)Nc2ccc(cc12)-c1cnco1	376486	c1cc(C)c(Cl)cc1NC(=O)c2cc(ccc2)Cc3n[nH]c(=O)c(c34)CCCC4
13004	NS(=O)(=O)c1ccc(NN=C2C(=O)Nc3cccc(I)c23)cc1	376487	c1cc(Cl)c(C)cc1NC(=O)c2cc(ccc2)Cc3n[nH]c(=O)c(c34)CCCC4
13005	CCc1cccc2NC(=O)C(=NNc3ccc(cc3)S(N)(=O)=O)c12	376488	c1cc(C)c(Br)cc1NC(=O)c2cc(ccc2)Cc3n[nH]c(=O)c(c34)CCCC4
13006	CC(C)c1cccc2NC(=O)C(=NNc3ccc(cc3)S(N)(=O)=O)c12	376489	c1cc(Br)c(C)cc1NC(=O)c2cc(ccc2)Cc3n[nH]c(=O)c(c34)CCCC4
13007	CC(C)Cc1cccc2NC(=O)C(=NNc3ccc(cc3)S(N)(=O)=O)c12	376490	c1cc(OC)c(F)cc1NC(=O)c2cc(ccc2)Cc3n[nH]c(=O)c(c34)CCCC4
13008	CC(C)=Cc1cccc2NC(=O)C(=NNc3ccc(cc3)S(N)(=O)=O)c12	376491	FC(F)(F)c(c1)cc(OC)cc1NC(=O)c2cc(ccc2)Cc3n[nH]c(=O)c(c34)CCCC4
13009	CCOc1cccc2NC(=O)C(=NNc3ccc(cc3)S(N)(=O)=O)c12	376492	Cc1cccc(O)c1NC(=O)c2cc(ccc2)Cc3n[nH]c(=O)c(c34)CCCC4
13010	CC(C)Oc1cccc2NC(=O)C(=NNc3ccc(cc3)S(N)(=O)=O)c12	376493	c1ccc(O)c(C)c1NC(=O)c2cc(ccc2)Cc3n[nH]c(=O)c(c34)CCCC4
13011	NS(=O)(=O)c1ccc(NN=C2C(=O)Nc3cccc(Oc4ccccc4)c23)cc1	376494	c1cc(C)c(O)cc1NC(=O)c2cc(ccc2)Cc3n[nH]c(=O)c(c34)CCCC4
13012	NS(=O)(=O)c1ccc(NN=C2C(=O)Nc3cccc(CCc4ccncc4)c23)cc1	376495	c1c(C)ccc(OC)c1NC(=O)c2cc(ccc2)Cc3n[nH]c(=O)c(c34)CCCC4
13013	NS(=O)(=O)c1ccc(NN=C2C(=O)Nc3cccc(C=Cc4ccc(O)cc4)c23)cc1	376496	c1cc(C)c(OC)cc1NC(=O)c2cc(ccc2)Cc3n[nH]c(=O)c(c34)CCCC4
13014	NS(=O)(=O)c1ccc(NN=C2C(=O)Nc3cccc(CCc4ccc(O)cc4)c23)cc1	376497	c1cc(OC)c(O)cc1NC(=O)c2cc(ccc2)Cc3n[nH]c(=O)c(c34)CCCC4
13015	NS(=O)(=O)c1ccc(NN=C2C(=O)Nc3cccc(-c4cc[nH]n4)c23)cc1	376498	c1cccc(OCC)c1NC(=O)c2cc(ccc2)Cc3n[nH]c(=O)c(c34)CCCC4
13016	CCOC(=O)c1cccc2NC(=O)C(C=Nc3ccc(cc3)S(N)(=O)=O)c12	376499	CCCOc(cc1)ccc1NC(=O)c2cc(ccc2)Cc3n[nH]c(=O)c(c34)CCCC4
13017	NS(=O)(=O)c1ccc(cc1)N=CC1C(=O)Nc2cccc(CO)c12	376500	CC(C)(C)c(c1)ccc(OC)c1NC(=O)c2cc(ccc2)Cc3n[nH]c(=O)c(c34)CCCC4
13018	NS(=O)(=O)c1ccc(NN=C2C(=O)Nc3cccc(c23)N(=O)=O)cc1	376501	CC(=O)Nc(c1)ccc(OC)c1NC(=O)c2cc(ccc2)Cc3n[nH]c(=O)c(c34)CCCC4
13019	NC(=O)c1cccc2NC(=O)C(=NNc3ccc(cc3)S(N)(=O)=O)c12	376502	O1CCOc(c12)cc(cc2)NC(=O)c3cc(ccc3)Cc4n[nH]c(=O)c(c45)CCCC5
13020	NS(=O)(=O)c1ccc(NN=C2C(=O)Nc3ccc(F)cc23)cc1	376503	c1c(Cl)c(OC)cc(OC)c1NC(=O)c2cc(ccc2)Cc3n[nH]c(=O)c(c34)CCCC4
13021	NS(=O)(=O)c1ccc(NN=C2C(=O)Nc3ccc(I)cc23)cc1	376504	c1ccc(SC)cc1NC(=O)c2cc(ccc2)Cc3n[nH]c(=O)c(c34)CCCC4
13022	Cc1ccc2NC(=O)C(=NNc3ccc(cc3)S(N)(=O)=O)c2c1	376505	c1cc(SC)ccc1NC(=O)c2cc(ccc2)Cc3n[nH]c(=O)c(c34)CCCC4
13023	NS(=O)(=O)c1ccc(NN=C2C(=O)Nc3ccc(O)cc23)cc1	376506	C1CCCc(c12)c(=O)[nH]nc2Cc(ccc3)cc3C(=O)Nc4ccc(cc4)N5CCCCC5
13024	COc1ccc2NC(=O)C(=NNc3ccc(cc3)S(N)(=O)=O)c2c1	376507	C1COCCN1c(cc2)ccc2NC(=O)c3cc(ccc3)Cc4n[nH]c(=O)c(c45)CCCC5
13025	NS(=O)(=O)c1ccc(NN=C2C(=O)Nc3ccc(cc23)N(=O)=O)cc1	376508	c1ccccc1Nc(cccc2)c2NC(=O)c3cc(ccc3)Cc4n[nH]c(=O)c(c45)CCCC5
13026	Nc1ccc2NC(=O)C(=NNc3ccc(cc3)S(N)(=O)=O)c2c1	376509	C1CCCc(c12)c(=O)[nH]nc2Cc(ccc3)cc3C(=O)Nc4ccc(cc4)Nc5ccc(cc5)OC
13027	CN(C)c1ccc2NC(=O)C(C=Nc3ccc(cc3)S(N)(=O)=O)c2c1	376510	n1cccc(c12)cc(cc2)NC(=O)c3cc(ccc3)Cc4n[nH]c(=O)c(c45)CCCC5
13028	CS(=O)(=O)c1ccc2NC(=O)C(=NNc3ccc(cc3)S(N)(=O)=O)c2c1	376511	c1ccc(O)c(c12)cccc2NC(=O)c3cc(ccc3)Cc4n[nH]c(=O)c(c45)CCCC5
13029	NS(=O)(=O)c1ccc(NN=C2C(=O)Nc3ccc(cc23)S(N)(=O)=O)cc1	376512	N=1N=C[C@H](C12)C=CC(=C2)NC(=O)c3cc(ccc3)Cc4n[nH]c(=O)c(c45)CCCC5
13030	NS(=O)(=O)c1ccc(NN=C2C(=O)Nc3ccc(cc23)S(O)(=O)=O)cc1	376513	[nH+]1cccc(c12)C(=O)N=[NH+][C@H]2Cc3ccc(F)cc3
13031	NS(=O)(=O)c1ccc(cc1)N=CC1C(=O)Nc2ccc(cc12)C(O)=O	376514	[nH+]1cccc(c12)C(=O)N=[NH+][C@H]2Cc3cc(Cl)c(F)cc3
13032	COC(=O)c1ccc2NC(=O)C(C=Nc3ccc(cc3)S(N)(=O)=O)c2c1	376515	O=C1CC[C@H](CO2)N1c(c23)cc(cc3)Cc4n[nH]c(=O)c(c45)CCCC5
13033	CC(C)COC(=O)c1ccc2NC(=O)C(C=Nc3ccc(cc3)S(N)(=O)=O)c2c1	376516	CS(=O)(=O)N(C)c1c(F)ccc(c1)Cc2n[nH]c(=O)c(c23)CCCC3
13034	CC(C)CC(=O)c1ccc2NC(=O)C(C=Nc3ccc(cc3)S(N)(=O)=O)c2c1	376517	CC(C)(O)C(=O)Nc1c(F)ccc(c1)Cc2n[nH]c(=O)c(c23)CCCC3
13035	NC(=O)c1ccc2NC(=O)C(=NNc3ccc(cc3)S(N)(=O)=O)c2c1	376518	O=C1CC[C@@H](CO2)N1c(c23)cc(cc3)Cc4n[nH]c(=O)c(c45)CCCC5
13036	CN(C)C(=O)c1ccc2NC(=O)C(=NNc3ccc(cc3)S(N)(=O)=O)c2c1	376519	c1ccccc1CCNC(=O)c2cc(ccc2)Cc3n[nH]c(=O)c(c34)CCCC4
13037	NS(=O)(=O)c1ccc(NN=C2C(=O)Nc3ccc(cc23)C(=O)NCCc2cnc[nH]2)cc1	376520	c1cccc(C)c1CCNC(=O)c2cc(ccc2)Cc3n[nH]c(=O)c(c34)CCCC4
13038	NS(=O)(=O)c1ccc(NN=C2C(=O)Nc3ccc(cc23)C(=O)NCCCn2ccnc2)cc1	376521	c1ccc(C)cc1CCNC(=O)c2cc(ccc2)Cc3n[nH]c(=O)c(c34)CCCC4
13039	NS(=O)(=O)c1ccc(NN=C2C(=O)Nc3ccc(cc23)C(=O)NCc2ccncc2)cc1	376522	c1cc(C)ccc1CCNC(=O)c2cc(ccc2)Cc3n[nH]c(=O)c(c34)CCCC4
13040	NS(=O)(=O)c1ccc(NN=C2C(=O)Nc3ccc(cc23)C(=O)NCc2cccnc2)cc1	376523	c1cccnc1CCNC(=O)c2cc(ccc2)Cc3n[nH]c(=O)c(c34)CCCC4
13041	CC(C)(CO)CNC(=O)c1ccc2NC(=O)C(=NNc3ccc(cc3)S(N)(=O)=O)c2c1	376524	c1ccncc1CCNC(=O)c2cc(ccc2)Cc3n[nH]c(=O)c(c34)CCCC4
13042	COc1cccc(OC)c1CNC(=O)c1ccc2NC(=O)C(=NNc3ccc(cc3)S(N)(=O)=O)c2c1	376525	c1cnccc1CCNC(=O)c2cc(ccc2)Cc3n[nH]c(=O)c(c34)CCCC4
13043	NS(=O)(=O)c1ccc(NN=C2C(=O)Nc3cc(Br)ccc23)cc1	376526	c1cccc(OC)c1CCNC(=O)c2cc(ccc2)Cc3n[nH]c(=O)c(c34)CCCC4
13044	CCc1ccc2C(=NNc3ccc(cc3)S(N)(=O)=O)C(=O)Nc2c1	376527	c1ccc(OC)cc1CCNC(=O)c2cc(ccc2)Cc3n[nH]c(=O)c(c34)CCCC4
13045	CC(C)c1ccc2C(=NNc3ccc(cc3)S(N)(=O)=O)C(=O)Nc2c1	376528	c1cc(OC)ccc1CCNC(=O)c2cc(ccc2)Cc3n[nH]c(=O)c(c34)CCCC4
13046	CC(C)(C)c1ccc2C(=NNc3ccc(cc3)S(N)(=O)=O)C(=O)Nc2c1	376529	c1cccc(F)c1CCNC(=O)c2cc(ccc2)Cc3n[nH]c(=O)c(c34)CCCC4
13047	NS(=O)(=O)c1ccc(cc1)N=CC1C(=O)Nc2cc(CO)ccc12	376530	c1ccc(F)cc1CCNC(=O)c2cc(ccc2)Cc3n[nH]c(=O)c(c34)CCCC4
13048	NS(=O)(=O)c1ccc(NN=C2C(=O)Nc3cc(Oc4ccccc4)ccc23)cc1	376531	c1cc(F)ccc1CCNC(=O)c2cc(ccc2)Cc3n[nH]c(=O)c(c34)CCCC4
13049	Cc1cccc2C(=NNc3ccc(cc3)S(N)(=O)=O)C(=O)Nc12	376532	c1cccc(Cl)c1CCNC(=O)c2cc(ccc2)Cc3n[nH]c(=O)c(c34)CCCC4
13050	Cc1cc2C(=NNc3ccc(cc3)S(N)(=O)=O)C(=O)Nc2c(C)c1	376533	c1ccc(Cl)cc1CCNC(=O)c2cc(ccc2)Cc3n[nH]c(=O)c(c34)CCCC4
13051	Cc1cc(Cl)cc2C(=NNc3ccc(cc3)S(N)(=O)=O)C(=O)Nc12	376534	c1cc(Cl)ccc1CCNC(=O)c2cc(ccc2)Cc3n[nH]c(=O)c(c34)CCCC4
13052	Cc1ccc2NC(=O)C(=NNc3ccc(cc3)S(N)(=O)=O)c2c1Cl	376535	c1ccc(Br)cc1CCNC(=O)c2cc(ccc2)Cc3n[nH]c(=O)c(c34)CCCC4
13053	COc1ccc2NC(=O)C(=NNc3ccc(cc3)S(N)(=O)=O)c2c1Cl	376536	c1cc(Br)ccc1CCNC(=O)c2cc(ccc2)Cc3n[nH]c(=O)c(c34)CCCC4
13054	Cc1c2C(=NNc3ccc(cc3)S(N)(=O)=O)C(=O)Nc2ccc1N(=O)=O	376537	C1CCCc(c12)c(=O)[nH]nc2Cc(ccc3)cc3C(=O)NCCc4ccc(cc4)-c5ccccc5
13055	NS(=O)(=O)c1ccc(cc1)N=Nc1c2c(ccc3[nH][nH]cc23)[nH]c1=O	376538	c1ccc(C(F)(F)F)cc1CCNC(=O)c2cc(ccc2)Cc3n[nH]c(=O)c(c34)CCCC4
13056	NS(=O)(=O)c1ccc(cc1)N=Nc1c2c(ccc3[nH][nH]c(Cl)c23)[nH]c1=O	376539	c1cc(C(F)(F)F)ccc1CCNC(=O)c2cc(ccc2)Cc3n[nH]c(=O)c(c34)CCCC4
13057	NS(=O)(=O)c1ccc(cc1)N=Nc1c2c(ccc3[nH][nH]nc23)[nH]c1=O	376540	C1CCCc(c12)c(=O)[nH]nc2Cc(ccc3)cc3C(=O)NCCc4ccc(cc4)Oc5ccccc5
13058	NS(=O)(=O)c1ccc(NN=C2C(=O)Nc3ccc4ncsc4c23)cc1	376541	C1CCCc(c12)c(=O)[nH]nc2Cc(ccc3)cc3C(=O)NCCc4ccc(cc4)CCc5cc(C)c(C)cc5
13059	NS(=O)(=O)c1ccc(cc1)N=CC1C(=O)Nc2ccc3ncsc3c12	376542	c1cc(C)cc(C)c1CCNC(=O)c2cc(ccc2)Cc3n[nH]c(=O)c(c34)CCCC4
13060	NS(=O)(=O)c1ccc(cc1)N=Nc1c2c(ccc3[nH]cccc23)[nH]c1=O	376543	c1c(C)ccc(C)c1CCNC(=O)c2cc(ccc2)Cc3n[nH]c(=O)c(c34)CCCC4
13061	NS(=O)(=O)c1ccc(cc1)N=Cc1c2c(ccc3[nH]cccc23)[nH]c1=O	376544	c1cc(OC)c(OCC)cc1CCNC(=O)c2cc(ccc2)Cc3n[nH]c(=O)c(c34)CCCC4
13062	CNS(=O)(=O)c1ccc(cc1)N=CC1C(=O)Nc2ccc3ncsc3c12	376545	CCOc(cc1)c(OC)cc1CCNC(=O)c2cc(ccc2)Cc3n[nH]c(=O)c(c34)CCCC4
13063	CN(C)S(=O)(=O)c1ccc(cc1)N=CC1C(=O)Nc2ccc3ncsc3c12	376546	c1ccc(OC)c(OC)c1CCNC(=O)c2cc(ccc2)Cc3n[nH]c(=O)c(c34)CCCC4
13064	OCCNS(=O)(=O)c1ccc(cc1)N=CC1C(=O)Nc2ccc3ncsc3c12	376547	c1cc(OC)cc(OC)c1CCNC(=O)c2cc(ccc2)Cc3n[nH]c(=O)c(c34)CCCC4
13065	O=C1Nc2ccc3ncsc3c2C1C=Nc1ccc(cc1)S(=O)(=O)NCCc1cnc[nH]1	376548	COc(c1)ccc(OC)c1CCNC(=O)c2cc(ccc2)Cc3n[nH]c(=O)c(c34)CCCC4
13066	OCCOCCNS(=O)(=O)c1ccc(cc1)N=CC1C(=O)Nc2ccc3ncsc3c12	376549	c1cc(OC)c(OC)cc1CCNC(=O)c2cc(ccc2)Cc3n[nH]c(=O)c(c34)CCCC4
13067	COCCOCCOCCOCCNS(=O)(=O)c1ccc(cc1)N=CC1C(=O)Nc2ccc3ncsc3c12	376550	COc(c1)cc(OC)cc1CCNC(=O)c2cc(ccc2)Cc3n[nH]c(=O)c(c34)CCCC4
13068	COCCOCCOCCOCCN(C)S(=O)(=O)c1ccc(cc1)N=CC1C(=O)Nc2ccc3ncsc3c12	376551	O1COc(c12)cc(cc2)CCNC(=O)c3cc(ccc3)Cc4n[nH]c(=O)c(c45)CCCC5
13069	O=C1Nc2ccc3ncsc3c2C1C=Nc1ccc(cc1)S(=O)(=O)Nc1ccccc1	376552	c1ccc(Cl)c(Cl)c1CCNC(=O)c2cc(ccc2)Cc3n[nH]c(=O)c(c34)CCCC4
13070	O=C1Nc2ccc3ncsc3c2C1C=Nc1ccc(cc1)S(=O)(=O)Nc1ccccn1	376553	c1cc(Cl)c(Cl)cc1CCNC(=O)c2cc(ccc2)Cc3n[nH]c(=O)c(c34)CCCC4
13071	CN(c1ccccn1)S(=O)(=O)c1ccc(cc1)N=CC1C(=O)Nc2ccc3ncsc3c12	376554	Clc1cccc(Cl)c1CCNC(=O)c2cc(ccc2)Cc3n[nH]c(=O)c(c34)CCCC4
13072	Cc1cccc(C)c1NS(=O)(=O)c1ccc(cc1)N=CC1C(=O)Nc2ccc3ncsc3c12	376555	O1C(C)(C)O[C@H]([C@H]1[C@@H]23)[C@@H](C3)N(C2=O)c4cc(ccc4F)Cc5n[nH]c(=O)c(c56)CCCC6
13073	O=C1Nc2ccc3ncsc3c2C1C=Nc1ccc(cc1)S(=O)(=O)NCc1ccccc1	376556	C1CCCC(=C12)[C@H](N=NC2=O)[C@@H](C)c3cc(Br)c(F)cc3
13074	O=C1Nc2ccc3ncsc3c2C1C=Nc1ccc(cc1)S(=O)(=O)NN1Cc2ccccc2C=C1	376557	C1CCCC(=C12)[C@@H](N=NC2=O)[C@H](C)c3cc(c(F)cc3)N4C(=O)CCC4
13075	NC(=N)NS(=O)(=O)c1ccc(cc1)N=CC1C(=O)Nc2ccc3ncsc3c12	376558	C1CCNc(c12)c(n[nH]c2=O)Cc3ccc(F)cc3
13076	CC(=O)NS(=O)(=O)c1ccc(cc1)N=CC1C(=O)Nc2ccc3ncsc3c12	376559	[nH+]1cccc(c12)C(=O)N=[NH+][C@H]2Cc3cc(Br)c(F)cc3
13077	CNS(=O)(=O)c1ccc(cc1)N=CC1C(=O)Nc2ccccc12	376560	C[NH+](C)CCN(CC)C(=O)c1cc(ccc1)Cc2n[nH]c(=O)c(c23)CCCC3
13078	CN(C)CCNS(=O)(=O)c1ccc(cc1)N=CC1C(=O)Nc2ccccc12	376561	CC[NH+](CC)CCN(C)C(=O)c1cc(ccc1)Cc2n[nH]c(=O)c(c23)CCCC3
13079	O=C1Nc2ccccc2C1C=Nc1ccc(cc1)S(=O)(=O)Nc1nccs1	376562	c1ccccc1CN(CC)C(=O)c2cc(ccc2)Cc3n[nH]c(=O)c(c34)CCCC4
13080	NC(=N)NS(=O)(=O)c1ccc(cc1)N=CC1C(=O)Nc2ccccc12	376563	c1ccccc1CN(C(C)C)C(=O)c2cc(ccc2)Cc3n[nH]c(=O)c(c34)CCCC4
13081	CS(=O)(=O)c1ccc(cc1)N=CC1C(=O)Nc2ccc3ncsc3c12	376564	c1ccccc1CN(CCCC)C(=O)c2cc(ccc2)Cc3n[nH]c(=O)c(c34)CCCC4
13082	NS(=O)(=O)Cc1ccc(cc1)N=CC1C(=O)Nc2ccc3ncsc3c12	376565	c1ccccc1CN(Cc2ccccc2)C(=O)c3cc(ccc3)Cc4n[nH]c(=O)c(c45)CCCC5
13083	CNS(=O)(=O)Cc1ccc(cc1)N=CC1C(=O)Nc2ccc3ncsc3c12	376566	c1ccccc1CN(CCO)C(=O)c2cc(ccc2)Cc3n[nH]c(=O)c(c34)CCCC4
13084	CNS(=O)(=O)Cc1ccc(NN=C2C(=O)Nc3ccc4ncsc4c23)cc1	376567	c1cccnc1CCN(C)C(=O)c2cc(ccc2)Cc3n[nH]c(=O)c(c34)CCCC4
13085	OCCNS(=O)(=O)Cc1ccc(cc1)N=CC1C(=O)Nc2ccc3ncsc3c12	376568	c1cc(OC)c(OC)cc1CCN(C)C(=O)c2cc(ccc2)Cc3n[nH]c(=O)c(c34)CCCC4
13086	CS(=O)(=O)Cc1ccc(cc1)N=CC1C(=O)Nc2ccc3ncsc3c12	376569	C1CCCc(c12)c(=O)[nH]nc2Cc3cc(ccc3)C(=O)N4CCC(O)CC4
13087	O=C1Nc2ccc3ncsc3c2C1C=Nc1ccc2CS(=O)(=O)Cc2c1	376570	C1CCCc(c12)c(=O)[nH]nc2Cc3cc(ccc3)C(=O)N4C[C@H](C(=O)N)CCC4
13088	O=C1Nc2ccc(cc2C1C=Nc1ccc2CS(=O)(=O)Cc2c1)-c1cnco1	376571	C1CCCc(c12)c(=O)[nH]nc2Cc3cc(ccc3)C(=O)N4CCC(CC4)C(=O)N
13197	Cn1sc(=O)n(Cc2ccccc2)c1=O	376572	C1CCCC(=C12)[C@H](N=NC2=O)Cc3cc(ccc3)C(=O)N(CC4)CCC4n5c(=O)[nH]c(c56)cccc6
13642	Cc1nc(N)sc1-c1ccnc(Nc2cccc(c2)N(=O)=O)n1	376573	C1CCCC(=C12)[C@@H](N=NC2=O)Cc3cc(ccc3)C(=O)N(CC4)CC[NH+]4C
14232	NS(=O)(=O)c1ccc(Nc2cc(n[nH]2)-c2ccc(Br)cc2)cc1	376574	C1CCCc(c12)c(=O)[nH]nc2Cc3cc(ccc3)C(=O)N4CCN(CC4)CC
14233	NS(=O)(=O)c1ccc(Nc2cc(n[nH]2)-c2ccc(O)c(F)c2)cc1	376575	C1CN(C=O)CCN1C(=O)c2cc(ccc2)Cc3n[nH]c(=O)c(c34)CCCC4
14234	Nc1ccc(cc1)-c1cc(Nc2ccc(cc2)S(N)(=O)=O)[nH]n1	376576	C1CCCc(c12)c(=O)[nH]nc2Cc3cc(ccc3)C(=O)N4CCN(CC4)C(=O)C
14235	COc1cccc(c1)-c1cc(Nc2ccc(cc2)S(N)(=O)=O)[nH]n1	376577	C1CCCC(=C12)[C@@H](N=NC2=O)Cc3cc(ccc3)C(=O)N(CC4)CCN4CCO
14236	NS(=O)(=O)c1ccc(Nc2cc(n[nH]2)-c2cccc(O)c2)cc1	376578	C1CCCc(c12)c(=O)[nH]nc2Cc3cc(ccc3)C(=O)N4CCN(CC4)c5ccccc5
14237	CS(=O)(=O)Nc1cccc(c1)-c1cc(Nc2ccc(cc2)S(N)(=O)=O)[nH]n1	376579	C1CCCc(c12)c(=O)[nH]nc2Cc3cc(ccc3)C(=O)N4CCN(CC4)c5ncccc5
14238	NS(=O)(=O)c1ccc(Nc2cc(n[nH]2)-c2cccc(NC(=O)Nc3cc(ccc3F)C(F)(F)F)c2)cc1	376580	C1CCCc(c12)c(=O)[nH]nc2Cc3cc(ccc3)C(=O)N4CCN(CC4)c5ncccn5
14239	NS(=O)(=O)c1ccc(Nc2cc(n[nH]2)-c2cccc(NS(=O)(=O)c3ccccc3)c2)cc1	376581	C1CCCC(=C12)[C@H](N=NC2=O)Cc3cc(ccc3)C(=O)N(CC4)CCN4CCOCCO
17790	CC(C)n1cnc2c(NCc3ccccc3)nc(NCCCO)nc12	376582	C1CCCc(c12)c(=O)[nH]nc2Cc3cc(ccc3)C(=O)N4CCN(CC4)c5c(F)cccc5
17791	C[C@@H](O)CNc1nc(NCc2ccccc2)c2ncn(C(C)C)c2n1	376583	C1CCCc(c12)c(=O)[nH]nc2Cc3cc(ccc3)C(=O)N4CCN(CC4)c5ccc(F)cc5
17792	CC(C)C(CO)Nc1nc(NCc2cccc(O)c2)c2ncn(C(C)C)c2n1	376584	C1CCCc(c12)c(=O)[nH]nc2Cc3cc(ccc3)C(=O)N4CCN(CC4)c5c(Cl)cccc5
17793	CC(C)n1cnc2c(NCc3ccccc3)nc(NCCO)nc12	376585	C1CCCc(c12)c(=O)[nH]nc2Cc3cc(ccc3)C(=O)N4CCC[N@H+](C)CC4
17794	Cn1cnc2c(NCc3ccccc3)nc(NCCO)nc12	376586	C1CCCC(=C12)[C@H](N=NC2=O)Cc3cc(c(F)cc3)N(S4(=O)=O)CCCC4
17795	CC(C)n1cnc2c(NC3CCCC3)nc(NCCCO)nc12	376587	N1=CCC=C(C12)C(=O)N=NC=2Cc3cc(c(F)cc3)N4CCC4=O
17796	CC(C)n1cnc2c(N)nc(NCCCO)nc12	376588	N1CCCc(c12)c(=O)[nH]nc2Cc3cc(Cl)c(F)cc3
17797	CC(C)n1cnc2c(NC34CC5CC(CC(C5)C3)C4)nc(NCCCO)nc12	376589	C1CCCC(=C12)[C@H](N=NC2=O)[C@@H](C)c3cc(c(F)cc3)N4CCC4=O
17798	CC(C)n1cnc2c(NCc3ccccc3)ncnc12	376590	C1CCCc(c12)c(=O)[nH]nc2Cc3cc(ccc3)N4C(=O)CCC4=O
17799	CC(C)C(CO)Nc1nc(NCc2ccccc2O)c2ncn(C(C)C)c2n1	376591	C1CCC(=O)N1CC(=O)Nc2c(F)ccc(c2)Cc3n[nH]c(=O)c(c34)CCCC4
17809	COCCNc1nc(nc2n(cnc12)C(C)C)-c1ccc(C=O)cc1	376592	C1CCCc(c12)c(=O)[nH]nc2Cc3cc(c(F)cc3)NC(=O)c4cnn(c4C)-c5ccccc5
17810	COCCNc1nc(nc2n(cnc12)C(C)C)-c1ccc(cc1)C(C)=O	376593	CC(=O)CCCC(=O)Nc1c(F)ccc(c1)Cc2n[nH]c(=O)c(c23)CCCC3
17811	COCCNc1nc(nc2n(cnc12)C(C)C)-c1ccc(NS(C)(=O)=O)cc1	376594	COCCC(=O)Nc1c(F)ccc(c1)Cc2n[nH]c(=O)c(c23)CCCC3
17812	CNC(=O)c1ccc(cc1)-c1nc(NCCOC)c2ncn(C(C)C)c2n1	376595	C1CCCc(c12)c(=O)[nH]nc2Cc3cc(c(F)cc3)NC(=O)CCCC(=O)Nc4ccccc4
17813	COCCNc1nc(nc2n(cnc12)C(C)C)-c1ccc(cc1)C(=O)NCCC#N	376596	c1ccccc1COC(=[OH+])Nc2c(N(C)C)ccc(c2)Cc3n[nH]c(=O)c(c34)CCCC4
17814	COCCNc1nc(nc2n(cnc12)C(C)C)-c1ccc(NC(=O)OC)cc1	376597	C1CCNc(c12)c(n[nH]c2=O)Cc3ccc(F)c(c3)N4CCC4=O
17815	COCCNc1nc(nc2n(cnc12)C(C)C)-c1ccc(s1)C(C)=O	376598	C1CCCc(c12)c(n[nH]c2=O)-c3cc(Br)c(F)cc3
17816	COCCNc1nc(nc2n(cnc12)C(C)C)-c1ccc(s1)C#N	376599	C1CCCc(c12)c(=O)[nH]nc2-c3ccc(F)c(c3)N4C(=O)CC4
17817	COc1ccc(CNc2nc(nc3n(cnc23)C(C)C)-c2ccc(C=O)cc2)cc1	376600	O=C(N)c1c(F)ccc(c1)CC=2N=NC(=O)C(C23)=CCC=N3
17818	CCC(C)(O)C#Cc1nc(NCc2ccc(Cl)cc2)c2ncn(C(C)C)c2n1	376601	N1=CCC=C(C12)C(=O)N=NC=2Cc3cc(N)c(F)cc3
17819	CCC(C)(O)C#Cc1nc(NCc2ccc(OC)cc2)c2ncn(C(C)C)c2n1	376602	C1CCNc(c12)c(n[nH]c2=O)Cc3ccc(F)c(c3)N4CCCC4=O
18315	CC[C@H](CO)Nc1nc(NCc2ccccc2)c2ncn(C(C)C)c2n1	376603	COC(=O)c1c(F)ccc(c1)Cc2n[nH]c(=O)c(c23)CCCN3
18316	Nc1nccc(n1)-c1c[nH]c2cccc(O)c12	376604	C1CCNc(c12)c(n[nH]c2=O)Cc3ccc(F)c(c3)N
18317	Nc1nccc(n1)-c1c[nH]c2cc(Br)cc(O)c12	376605	[O-]C(=O)c1c(F)ccc(c1)Cc2n[nH]c(=O)c(c23)CCCN3
18318	Nc1nccc(n1)-c1c[nH]c2ccc(Br)cc12	376606	C1CCNc(c12)c(n[nH]c2=O)Cc3ccc(F)c(c3)C(=O)NCC
18319	Nc1nccc(n1)-c1c[nH]c2cc(Br)ccc12	376607	C1CCC1NC(=O)c2c(F)ccc(c2)Cc3n[nH]c(=O)c(c34)CCCN4
18320	Nc1nccc(n1)-c1c[nH]c2c(Br)ccc(O)c12	376608	C1CCNc(c12)c(n[nH]c2=O)Cc3ccc(F)c(c3)C(=O)NCC[NH+]4CCCC4
18321	Nc1nccc(n1)-c1c[nH]c2cc(Br)c(Br)cc12	376609	N1CCCc(c12)c(=O)[nH]nc2Cc3cc(c(F)cc3)C(=O)N(CC4)CCN4C(=O)N5CCOCC5
18322	Nc1nccc(n1)-c1c[nH]c2ccccc12	376610	C1CCNc(c12)c(n[nH]c2=O)Cc3ccc(F)c(c3)NC(=O)CCCC(=O)Nc4ccccc4
18323	Nc1nccc(n1)-c1cc2cc(Br)ccc2[nH]1	376611	O=C1CCC(=O)N1c2c(F)ccc(c2)Cc3n[nH]c(=O)c(c34)CCCN4
18324	Nc1nccc(n1)-c1cc2ccccc2[nH]1	376612	C1CCNc(c12)c(n[nH]c2=O)Cc3ccc(F)c(c3)NC(=O)CCOC
18558	CC[C@H](CO)Nc1nc(NCc2ccccc2)c2ncn(C(C)C)c2n1	376613	C1CCNc(c12)c(n[nH]c2=O)Cc3ccc(F)c(c3)NC(=O)CCCC(=O)C
18559	CC[C@H](CO)Nc1nc(N(C)Cc2ccccc2)c2ncn(C(C)C)c2n1	376614	c1ccccc1OCCC(=O)Nc2c(F)ccc(c2)Cc3n[nH]c(=O)c(c34)CCCN4
18560	CC[C@H](CO)Nc1nc(OCc2ccccc2)c2ncn(C(C)C)c2n1	376615	C1CCNc(c12)c(n[nH]c2=O)Cc3ccc(F)c(c3)NC(=O)CCC(=O)c4ccccc4
20159	NS(=O)(=O)c1ccc(Nc2cc(OC3CCCCC3)nc3ncnn23)cc1	376616	c1ccccc1COc(cc2)ccc2OCC(=O)Nc3c(F)ccc(c3)Cc4n[nH]c(=O)c(c45)CCCN5
20160	CCN(CC)c1cc(Nc2ccc(cc2)S(N)(=O)=O)n2ncnc2n1	376617	c1cc(OC)ccc1OCC(=O)Nc2c(F)ccc(c2)Cc3n[nH]c(=O)c(c34)CCCN4
20161	CN(C)S(=O)(=O)c1ccc(Nc2cc(N[C@H]3CC[C@H](N)CC3)nc3ncnn23)cc1	376618	C1CCNc(c12)c(n[nH]c2=O)Cc3ccc(F)c(c3)C(=O)NC4CC4
20162	CS(=O)(=O)c1ccc(Nc2cc(N[C@H]3CC[C@H](N)CC3)nc3ncnn23)cc1	376619	N1CCCc(c12)c(=O)[nH]nc2Cc3cc(c(F)cc3)C(=O)N(CC4)CCN4CCOCC
20163	N[C@H]1CC[C@@H](CC1)Nc1cc(Nc2ccc(cc2)S(=O)(=O)c2ccccc2)n2ncnc2n1	376620	C1CCCC[NH+]1CCNC(=O)c2c(F)ccc(c2)Cc3n[nH]c(=O)c(c34)CCCN4
20174	Brc1cccc(c1)-c1cc(NCc2ccncc2)[n+]2[nH]cnc2n1	376621	C1CCCCN1C(=O)CNC(=O)c2c(F)ccc(c2)C[C@H]3N=NC(=O)[C@@H](C34)CCCN=4
20183	N[C@H]1CC[C@@H](CC1)Nc1nc(NCc2cccc(I)c2)c2ncn(C3CCCC3)c2n1	376622	C1CCCc(c12)c(=O)[nH]nc2Cc3cc(c(F)cc3)C(=O)N4CCN(CC4)c5ncccn5
20184	N[C@H]1CC[C@@H](CC1)Nc1nc(NCC2CC2)c2ncn(C3CCCC3)c2n1	376623	C1CCCc(c12)c(=O)[nH]nc2-c3ccc(F)c(c3)N4CCCC4=O
20185	N[C@H]1CC[C@@H](CC1)Nc1nc(NCc2ccccc2)c2ncn(C3CCCC3)c2n1	376624	C1CCCC(=C12)[C@@H](N=NC2=O)Cc3cc(c(F)cc3)C(=O)N(CC4)CCN4C(=O)C5CC5
20186	C[C@@H](Nc1nc(N[C@H]2CC[C@H](N)CC2)nc2n(cnc12)C1CCCC1)c1ccccc1	376625	CN(C)C(=O)N(CC1)CCN1C(=O)c2c(F)ccc(c2)Cc3n[nH]c(=O)c(c34)CCCC4
21663	Nc1n[nH]c(N)c1\N=N\c1ccccc1	376626	C1CCCC(=C12)[C@@H](N=NC2=O)Cc3cc(c(F)cc3)C(=O)N(CC4)CCN4C(=O)N5CCCCC5
21664	Nc1n[nH]c(N)c1\N=N\c1ccccc1[N+]([O-])=O	376627	C1CCCC(=C12)[C@H](N=NC2=O)Cc3cc(c(F)cc3)C(=O)N(CC4)CCN4c5cnccn5
21665	Nc1n[nH]c(N)c1\N=N\c1cccc(c1)[N+]([O-])=O	376628	C1CCCC(=C12)[C@@H](N=NC2=O)Cc3cc(c(F)cc3)C(=O)N(CC4)CCN4c5cc[nH+]cc5
21666	Nc1n[nH]c(N)c1\N=N\c1cccc(O)c1	376629	C1CCCc(c12)c(=O)[nH]nc2Cc3cc(c(F)cc3)C(=O)N4CCC(CC4)C(=O)N
21667	Nc1n[nH]c(N)c1N=Nc1ccc(O)cc1	376630	C1CCCC(=C12)[C@H](N=NC2=O)Cc3cc(c(F)cc3)C(=O)N(CC4)CCN4c5cncc(n5)C
21668	Nc1n[nH]c(N)c1\N=N\c1ccccc1CO	376631	C1CCCc(c12)c(=O)[nH]nc2Cc3cc(c(F)cc3)C(=O)N4C[C@@H](C(=O)N)CCC4
21800	CCCCNC(=O)N1Cc2n[nH]c(NC(=O)Cc3ccc(cc3)N3CCCC3)c2C1	376632	C1CCCC(=C12)[C@H](N=NC2=O)Cc3cc(c(F)cc3)C(=O)N(CC4)CCN4CC[NH+](C)C
21804	CCCCNC(=O)N1Cc2n[nH]c(NC(=O)[C@@H](C)c3ccc4ccccc4c3)c2C1	376633	C1CCCc(c12)c(=O)[nH]nc2Cc3cc(c(F)cc3)C(=O)N4CCC[N@H+](C)CC4
22681	COc1cccc(c1)C(=O)c1cnc(Nc2ccc(cc2)N2CCN(C)CC2)nc1N	376634	C1CCCc(c12)c(=O)[nH]nc2Cc3cc(c(F)cc3)C(=O)N4CCC(O)CC4
22682	CN1CCN(CC1)c1ccc(Nc2ncc(C(=O)c3cccc(F)c3)c(N)n2)cc1	376635	C1CCCc(c12)c(=O)[nH]nc2Cc3cc(c(F)cc3)C(=O)N(C)CC[NH+](C)C
22683	CN1CCN(CC1)c1ccc(Nc2ncc(C(=O)c3cccc(c3)C(F)(F)F)c(N)n2)cc1	376636	C1CCCc(c12)c(=O)[nH]nc2Cc3cc(c(F)cc3)C(=O)N4C[C@@H](CCC4)C(=O)N(CC)CC
22684	CN1CCN(CC1)c1ccc(Nc2ncc(C(=O)c3ccccc3C(F)(F)F)c(N)n2)cc1	376637	C1CCNc(c12)c(n[nH]c2=O)Cc3ccc(F)c(c3)C(=O)N4CCN(CC4)C(=O)C5CC5
22685	CN1CCN(CC1)c1ccc(Nc2ncc(C(=O)c3ccccc3C)c(N)n2)cc1	376638	C1CCNc(c12)c(n[nH]c2=O)Cc3ccc(F)c(c3)N4C(=O)CCCC4=O
22686	COc1ccccc1C(=O)c1cnc(Nc2ccc(cc2)N2CCN(C)CC2)nc1N	376639	N1CCCc(c12)c(=O)[nH]nc2Cc3cc(c(F)cc3)C(=O)N(CC4)CCN4CC[NH+](C)C
22687	COc1ccccc1C(=O)c1cnc(NC2CCNCC2)nc1N	376640	N1CCCc(c12)c(=O)[nH]nc2Cc3cc(c(F)cc3)C(=O)N4CCC[N@@H+](C)CC4
22688	COc1ccccc1C(=O)c1cnc(NC2CCN(C)CC2)nc1N	376641	C1CCNc(c12)c(n[nH]c2=O)Cc3ccc(F)c(c3)C(=O)N4CCN(CC4)c5cc[nH+]cc5
22689	CCNC(=O)N1CCC(CC1)Nc1ncc(C(=O)c2ccccc2OC)c(N)n1	376642	C1CCNc(c12)c(n[nH]c2=O)Cc3ccc(F)c(c3)C(=O)N4CCN(CC4)c5cnccn5
22690	CCOC(=O)N1CCC(CC1)Nc1ncc(C(=O)c2ccccc2OC)c(N)n1	376643	C1CCNc(c12)c(n[nH]c2=O)Cc3ccc(F)c(c3)C(=O)N4CCN(CC4)C(=O)N(C)C
22691	COc1ccccc1C(=O)c1cnc(NC2CCN(CC2)C(C)=O)nc1N	376644	C[NH+](C)CCN(C)C(=O)c1c(F)ccc(c1)Cc2n[nH]c(=O)c(c23)CCCN3
22692	CCCC(=O)N1CCC(CC1)Nc1ncc(C(=O)c2ccccc2OC)c(N)n1	376645	C1CCCC(=C12)[C@H](N=NC2=O)Cc3cc(c(F)cc3)C(=O)N(CC4)CC[NH+]4Cc5cc(Cl)ccc5
22693	COc1ccccc1C(=O)c1cnc(NC2CCN(CC2)S(C)(=O)=O)nc1N	376646	C1CCCc(c12)c(=O)[nH]nc2Cc3cc(c(F)cc3)C(=O)N4CCN(CC4)c5ccccc5
22694	CCS(=O)(=O)N1CCC(CC1)Nc1ncc(C(=O)c2ccccc2OC)c(N)n1	376647	C1CCNc(c12)c(n[nH]c2=O)Cc3ccc(F)c(c3)C(=O)N4CC[NH+](C)CC4
22695	CCOC(=O)N1CCC(CC1)Nc1ncc(C(=O)c2ccccc2F)c(N)n1	376648	C1CCCc(c12)c(=O)[nH]nc2Cc3cc(c(F)cc3)C(=O)N4CCN(CC4)c5c(Cl)cccc5
22696	CCOC(=O)N1CCC(CC1)Nc1ncc(C(=O)c2ccccc2C)c(N)n1	376649	C1CCCC(=C12)[C@H](N=NC2=O)Cc3cc(c(F)cc3)C(=O)N(CC4)CC[NH+]4Cc5c(Cl)cccc5
22697	CCOc1ccccc1C(=O)c1cnc(NC2CCN(CC2)C(C)=O)nc1N	376650	O=C(N)[C@@H](C1)CCCN1C(=O)c2c(F)ccc(c2)Cc3n[nH]c(=O)c(c34)CCCN4
22698	COc1cc(F)ccc1C(=O)c1cnc(NC2CCN(CC2)S(C)(=O)=O)nc1N	376651	C1CCCc(c12)c(=O)[nH]nc2Cc3cc(c(F)cc3)C(=O)N4CCN(CC4)C(=O)C
22699	COc1ccc(F)cc1C(=O)c1cnc(NC2CCN(CC2)S(C)(=O)=O)nc1N	376652	C1CCCC(=C12)[C@H](N=NC2=O)Cc3cc(c(F)cc3)C(=O)N(CC4)CCN4C(=O)c5occc5
22700	COc1ccc(Cl)cc1C(=O)c1cnc(NC2CCN(CC2)S(C)(=O)=O)nc1N	376653	C1CCCc(c12)c(=O)[nH]nc2Cc3cc(c(F)cc3)C(=O)N4CCN(CC4)c5c(F)cccc5
22701	COc1cccc(F)c1C(=O)c1cnc(NC2CCN(CC2)S(C)(=O)=O)nc1N	376654	C1CCCC(=C12)[C@@H](N=NC2=O)Cc3cc(c(F)cc3)C(=O)N(CC4)CCN4c5c(F)cc(F)cc5
22702	CS(=O)(=O)N1CCC(CC1)Nc1ncc(C(=O)c2c(F)cccc2F)c(N)n1	376655	C1CCCC(=C12)[C@H](N=NC2=O)Cc3cc(c(F)cc3)C(=O)N(CC4)CCN4C(=O)c5ccccc5
22703	COc1ccc(F)c(F)c1C(=O)c1cnc(NC2CCN(CC2)S(C)(=O)=O)nc1N	376656	N1CCCc(c12)c(=O)[nH]nc2Cc3cc(c(F)cc3)C(=O)N(CC4)CCN4C(=O)N5CCCCC5
22704	COc1cc(F)c(F)cc1C(=O)c1cnc(NC2CCN(CC2)S(C)(=O)=O)nc1N	376657	C1CCCC(=C12)[C@@H](N=NC2=O)Cc3cc(c(F)cc3)C(=O)N(CC4)CCN4c5cc(F)ccc5
22705	COc1cc(F)c(F)c(F)c1C(=O)c1cnc(NC2CCN(CC2)S(C)(=O)=O)nc1N	376658	C1CCCc(c12)c(=O)[nH]nc2Cc3cc(c(F)cc3)C(=O)N4CCN(CC4)c5ccc(F)cc5
22706	COc1c(F)c(F)c(F)cc1C(=O)c1cnc(NC2CCN(CC2)S(C)(=O)=O)nc1N	376659	C1CCCc(c12)c(=O)[nH]nc2Cc3cc(c(F)cc3)C(=O)N4CCN(CC4)c5ccccn5
27200	COc1ccc(cc1)-c1oc2ncnc(NCCO)c2c1-c1ccc(OC)cc1	376660	CCN(CC)C(=O)N(CC1)CCN1C(=O)c2c(F)ccc(c2)Cc3n[nH]c(=O)c(c34)CCCC4
27201	OCCNc1ncnc2oc(c(-c3ccccc3)c12)-c1ccccc1	376661	C1CCCC(=C12)[C@H](N=NC2=O)Cc3cc(c(F)cc3)C(=O)N(CC4)CCN4C(C)C
27202	CN(CCO)c1ncnc2oc(c(-c3ccccc3)c12)-c1ccccc1	376662	N1CCCc(c12)c(=O)[nH]nc2Cc3cc(c(F)cc3)C(=O)N(CC4)CC[NH+]4CC(=O)N5CCCC5
27203	OC(=O)CNc1ncnc2oc(c(-c3ccccc3)c12)-c1ccccc1	376663	C1CCCC(=C12)[C@H](N=NC2=O)Cc3cc(c(F)cc3)C(=O)N(CC4)CCN4C(=O)N5CCOCC5
27204	OCCNc1ncnc2[nH]c(c(-c3ccccc3)c12)-c1ccccc1	376664	O=C(N)C1CCN(CC1)C(=O)c2c(F)ccc(c2)Cc3n[nH]c(=O)c(c34)CCCN4
27205	CC(O)CNc1ncnc2[nH]c(c(-c3ccccc3)c12)-c1ccccc1	376665	N1CCCc(c12)c(=O)[nH]nc2Cc3cc(c(F)cc3)C(=O)N(CC4)CCN4CCO
27206	OCC(O)CNc1ncnc2[nH]c(c(-c3ccccc3)c12)-c1ccccc1	376666	C1CCNc(c12)c(n[nH]c2=O)Cc3ccc(F)c(c3)C(=O)N4CCN(CC4)c5ncccn5
29980	COc1cc(ccc1O)-c1ccc2c(n[nH]c2c1)-c1nc2ccccc2[nH]1	376667	C1CCCC(=C12)[C@@H](N=NC2=O)Cc3cc(c(F)cc3)C(=O)N(CC4)CC[NH+]4CC(=O)N5CCCC5
29981	c1ccc2[nH]c(nc2c1)-c1n[nH]c2ccccc12	376668	CC(C)NC(=O)Nc1c(F)ccc(c1)Cc2n[nH]c(=O)c(c23)CCCC3
29982	NC1=NC(=O)C(N1)=C1CCNC(=O)c2[nH]ccc12	376669	CCCNC(=O)Nc1c(F)ccc(c1)Cc2n[nH]c(=O)c(c23)CCCC3
30925	CN[C@@H]1C[C@H]2O[C@@](C)([C@@H]1OC)n1c3ccccc3c3c4[C@@H](O)NC(=O)c4c4c5ccccc5n2c4c13	376670	C1CCCC1NC(=O)Nc2c(F)ccc(c2)Cc3n[nH]c(=O)c(c34)CCCC4
30926	CN[C@@H]1C[C@H]2O[C@@](C)([C@@H]1OC)n1c3ccccc3c3c4CNC(=O)c4c4c5ccccc5n2c4c13	376671	c1cc(F)cc(F)c1NC(=O)Nc2c(F)ccc(c2)Cc3n[nH]c(=O)c(c34)CCCC4
30927	O=C1NC(=O)c2c1c1c3ccccc3n3[C@H]4CC[C@@H](O4)n4c5ccccc5c2c4c13	376672	CC(C)(C)NC(=O)Nc1c(F)ccc(c1)Cc2n[nH]c(=O)c(c23)CCCC3
44698	Fc1ccc(NC(=O)c2[nH]ncc2NC(=O)c2c(F)cccc2F)cc1	376673	c1ccccc1COC(=O)N(CC2)CCN2C(=O)c3c(F)ccc(c3)Cc4n[nH]c(=O)c(c45)CCCC5
44699	Fc1cccc(F)c1C(=O)Nc1cn[nH]c1C(=O)NC1CCCCC1	376674	c1ccccc1COC(=O)N2CCCN(CC2)C(=O)c3c(F)ccc(c3)Cc4n[nH]c(=O)c(c45)CCCC5
44700	O[C@H]1CC[C@@H](CC1)NC(=O)c1[nH]ncc1NC(=O)c1c(F)cccc1F	376675	C1CCNc(c12)c(n[nH]c2=O)Cc3ccc(F)c(c3)C(=O)N4CCN(CC4)c5ncccc5
44701	N[C@H]1CC[C@@H](CC1)NC(=O)c1[nH]ncc1NC(=O)c1c(F)cccc1F	376676	C1CCNc(c12)c(n[nH]c2=O)Cc3ccc(F)c(c3)C(=O)N4CCN(CC4)c5ccccc5
44702	Fc1cccc(F)c1C(=O)Nc1cn[nH]c1C(=O)NC1CCNCC1	376677	N1CCCc(c12)c(=O)[nH]nc2Cc3cc(c(F)cc3)C(=O)N(CC4)CCN4c5cc(F)ccc5
44703	Fc1cccc(F)c1C(=O)Nc1cn[nH]c1C(=O)N[C@H]1CCCNC1	376678	N1CCCc(c12)c(=O)[nH]nc2Cc3cc(c(F)cc3)C(=O)N(CC4)CCN4c5ccc(F)cc5
44704	Clc1cccc(Cl)c1C(=O)Nc1cn[nH]c1C(=O)NC1CCNCC1	376679	N1CCCc(c12)c(=O)[nH]nc2Cc3cc(c(F)cc3)C(=O)N(CC4)CCN4c5c(F)cccc5
45097	CC(=O)C(C#N)C(=O)Nc1cc(Br)ccc1Br	376680	N1CCCc(c12)c(=O)[nH]nc2Cc3cc(c(F)cc3)C(=O)N(CC4)CCN4c5c(F)cc(F)cc5
46472	Fc1ccc(Nc2ncc(Br)s2)cc1	376681	C1CCNc(c12)c(n[nH]c2=O)Cc3ccc(F)c(c3)C(=O)N4CCN(CC4)C(=O)c5ccccc5
46473	OC(=O)c1ccc(Nc2ncc(Br)s2)cc1	376682	N1CCCc(c12)c(=O)[nH]nc2Cc3cc(c(F)cc3)C(=O)N(CC4)CCN4C(=O)c5occc5
46474	CNC(=O)c1ccc(Nc2ncc(Br)s2)cc1	376683	N1CCCc(c12)c(=O)[nH]nc2Cc3cc(c(F)cc3)C(=O)N(CC4)CCN4c5c(Cl)cccc5
49714	c1cc(n[nH]1)-c1nc2ccccc2[nH]1	376684	C1COCCN1[C@@H]2CN(CCN2C=O)C(=O)c3c(F)ccc(c3)Cc4n[nH]c(=O)c(c45)CCCN5
49715	CC(=O)Nc1c[nH]nc1-c1nc2ccccc2[nH]1	376685	C1CCNc(c12)c(n[nH]c2=O)Cc3ccc(F)c(c3)C(=O)N4CCN(CC4)S(=O)(=O)C
49716	O=C(Nc1c[nH]nc1-c1nc2ccccc2[nH]1)c1ccccc1	376686	CCN(CC)C(=O)N(CC1)CCN1C(=O)c2c(F)ccc(c2)Cc3n[nH]c(=O)c(c34)CCCN4
49717	O=C(Nc1c[nH]nc1-c1nc2ccc(CN3CCOCC3)cc2[nH]1)c1ccccc1	376687	C1CCNc(c12)c(n[nH]c2=O)Cc3ccc(F)c(c3)C(=O)N4CCN(CC4)C(=O)C
49718	Fc1ccc(cc1)C(=O)Nc1c[nH]nc1-c1nc2ccc(CN3CCOCC3)cc2[nH]1	376688	CN(C)C(=O)C[NH+](CC1)CCN1C(=O)c2c(F)ccc(c2)Cc3n[nH]c(=O)c(c34)CCCN4
49719	O=C(Nc1c[nH]nc1-c1nc2ccc(CN3CCOCC3)cc2[nH]1)Nc1ccccc1	376689	N1CCCc(c12)c(=O)[nH]nc2Cc3cc(c(F)cc3)C(=O)N(CC4)CCN4CCOc5ccccc5
49720	Fc1ccccc1NC(=O)Nc1c[nH]nc1-c1nc2ccc(CN3CCOCC3)cc2[nH]1	376690	N1CCCc(c12)c(=O)[nH]nc2Cc3cc(c(F)cc3)C(=O)N(CC4)CCN4S(=O)(=O)c5ccccc5
49721	Fc1cccc(F)c1NC(=O)Nc1c[nH]nc1-c1nc2ccc(CN3CCOCC3)cc2[nH]1	376691	C1CCNc(c12)c(n[nH]c2=O)Cc3ccc(F)c(c3)C(=O)NCCN4CC[NH+](C)CC4
49722	O=C(NC1CCCCC1)Nc1c[nH]nc1-c1nc2ccc(CN3CCOCC3)cc2[nH]1	376692	C1CCNc(c12)c(n[nH]c2=O)Cc3ccc(F)c(c3)C(=O)N4CC[NH+](CC4)C5CCCC5
49723	O=C(Nc1c[nH]nc1-c1nc2ccc(CN3CCOCC3)cc2[nH]1)Nc1cccnc1	376693	N1CCCc(c12)c(=O)[nH]nc2Cc3cc(c(F)cc3)C(=O)N(CC4)CCN4C(=O)C(C)C
49724	O=C(NC1CCOCC1)Nc1c[nH]nc1-c1nc2ccc(CN3CCOCC3)cc2[nH]1	376694	N1CCCc(c12)c(=O)[nH]nc2Cc3cc(c(F)cc3)C(=O)N(CC4)CCN4CCN5CCOCC5
49725	O=C(NC1CC1)Nc1c[nH]nc1-c1nc2ccc(CN3CCOCC3)cc2[nH]1	376695	N1CCCc(c12)c(=O)[nH]nc2Cc3cc(c(F)cc3)C(=O)N(CC4)CCN4C(=O)N5CCCC5
49935	CC[C@H](CO)Nc1nc(NCc2ccccc2)c2ncn(C(C)C)c2n1	376696	N1CCCc(c12)c(=O)[nH]nc2Cc3cc(c(F)cc3)C(=O)N(CC4)CCN4C(=O)C5CCCCC5
49936	CC(C)[C@H](CO)Nc1nc(Nc2cccc(Cl)c2)c2ncn(C(C)C)c2n1	376697	N1CCCc(c12)c(=O)[nH]nc2Cc3cc(c(F)cc3)C(=O)N(CC4)CCN4C(=O)[C@@H]5OCCC5
49937	CC[C@H](CO)Nc1nc(NCc2ccccc2)n2ncc(C(C)C)c2n1	376698	N1CCCc(c12)c(=O)[nH]nc2Cc3cc(c(F)cc3)C(=O)N(CC4)CCN4CC[NH+]5CCCCC5
49938	CC(C)[C@H](CO)Nc1nc(Nc2cccc(Cl)c2)n2ncc(C(C)C)c2n1	376699	C1CCCC(=C12)[C@@H](N=NC2=O)Cc3cc(c(F)cc3)C(=O)N(CC4)CCN4CCN5CCOCC5
49939	CC[C@H](CO)Nc1nc(NCc2ccccc2)c2ncc(C(C)C)n2n1	376700	N1CCCc(c12)c(=O)[nH]nc2Cc3cc(c(F)cc3)C(=O)N(CC4)CCC4O
56833	CNC(=O)c1nn(C)c-2c1C(C)(C)Cc1cnc(Nc3ccc(cc3)N3CCN(C)CC3)nc-21	376701	N1CCCc(c12)c(=O)[nH]nc2Cc3cc(c(F)cc3)C(=O)N(CC4)CCN4c5cncc(n5)C
56866	COc1ccc(cc1)-n1cnc2ccc(cc12)-c1nnc(SCc2cccc(c2)C#N)o1	376702	C1CCCC(=C12)[C@@H](N=NC2=O)Cc3cc(c(F)cc3)C(=O)N(CC4)CCN4S(=O)(=O)c5ccccc5
59327	CCOC(=O)c1cnc2[nH]ncc2c1N1CCOC(CN)C1	376703	C1CCCC(=C12)[C@H](N=NC2=O)Cc3cc(c(F)cc3)C(=O)N(CC4)CC[NH+]4C5CCCC5
59328	NCC1CN(CCO1)c1c(Br)cnc2[nH]ncc12	376704	C1CCCC(=C12)[C@H](N=NC2=O)Cc3cc(c(F)cc3)C(=O)N(CC4)CCN4C(=O)N5CCCC5
59329	NCC1CN(CCO1)c1c(cnc2[nH]ncc12)-c1ccsc1	376705	C1CCCC(=C12)[C@@H](N=NC2=O)Cc3cc(c(F)cc3)C(=O)N(CC4)CCN4CCOc5ccccc5
59330	NC[C@@H]1CN(CCO1)c1c(cnc2[nH]ncc12)-c1ccccc1	376706	C1CCCc(c12)c(=O)[nH]nc2Cc3cc(c(F)cc3)C(=O)NCCN4CC[NH+](C)CC4
111404	CN1CCC([C@@H](O)C1)c1c(O)cc(O)c2c1oc(cc2=O)-c1ccccc1Cl	376707	C1CCCC(=C12)[C@H](N=NC2=O)Cc3cc(c(F)cc3)C(=O)N(CC4)CCN4C(=O)C(C)C
111408	CN1CCC([C@@H](O)C1)c1c(O)cc(O)c2c1oc(cc2=O)-c1ccccc1Cl	376708	C1CCCc(c12)c(=O)[nH]nc2Cc3cc(c(F)cc3)C(=O)N4CCN(CC4)CC
111409	CC(C)c1nn(-c2c(Cl)cccc2Cl)c2nc(Cc3ccc(OCCO)cc3)[nH]c(=O)c12	376709	c1ccccc1COC(=O)N[C@@H](CC2=O)C(=O)N2c3c(F)ccc(c3)Cc4n[nH]c(=O)c(c45)CCCC5
111413	CC(C)c1nn(-c2c(Cl)cccc2Cl)c2nc(Cc3ccc(OCCO)cc3)[nH]c(=O)c12	376710	O=C1N[C@@H](C(C)C)C(=O)N1c2c(F)ccc(c2)Cc3n[nH]c(=O)c(c34)CCCN4
111414	COc1ccc(Cc2nc3n(nc(C(C)C)c3c(=O)[nH]2)-c2c(Cl)cc(Cl)cc2Cl)cc1	376711	O=C1C[C@H]([NH3+])C(=O)N1c2c(F)ccc(c2)Cc3n[nH]c(=O)c(c34)CCCC4
111417	COc1ccc(Cc2nc3n(nc(C(C)C)c3c(=O)[nH]2)-c2c(Cl)cc(Cl)cc2Cl)cc1	376712	C[NH+]1CCN(CC1)C(=O)Nc2c(F)ccc(c2)Cc3n[nH]c(=O)c(c34)CCCC4
111418	COc1ccc(Cc2nc3n(nc(C(C)C)c3c(=O)[nH]2)-c2c(Cl)cccc2Cl)cc1	376713	C1CCCC(=C12)[C@H](N=NC2=O)Cc3cc(c(F)cc3)C(=O)N(CC4)CCN4C(=O)CC
111420	COc1ccc(Cc2nc3n(nc(C(C)C)c3c(=O)[nH]2)-c2c(Cl)cccc2Cl)cc1	376714	C1CCCC(=C12)[C@H](N=NC2=O)Cc3cc(c(F)cc3)C(=O)N(CC4)CCN4S(=O)(=O)CC
111421	CC(C)c1nn(-c2c(Cl)cccc2Cl)c2nc(Cc3ccc(OCCN4CCOCC4)cc3)[nH]c(=O)c12	376715	C1CCCC(=C12)[C@H](N=NC2=O)Cc3cc(c(F)cc3)C(=O)N(CC4)CCN4C(=O)C(C)(C)C
111424	CC(C)c1nn(-c2c(Cl)cccc2Cl)c2nc(Cc3ccc(OCCN4CCOCC4)cc3)[nH]c(=O)c12	376716	C1CCCC(=C12)[C@H](N=NC2=O)Cc3cc(c(F)cc3)C(=O)N(CC4)CCN4C(=O)COc5ccccc5
111425	COc1ccc(Cc2nc3n(nc(C(C)C)c3c(=O)[nH]2)-c2ccccc2)cc1	376717	N1CCCc(c12)c(=O)[nH]nc2Cc3cc(c(F)cc3)C(=O)N(CC4)CCN4C(=O)COc5ccccc5
111426	COc1ccc(Cc2nc3n[nH]c(C(C)C)c3c(=O)[nH]2)cc1	376718	N1CCCc(c12)c(=O)[nH]nc2Cc3cc(c(F)cc3)C(=O)N(CC4)CCN4C(=O)C(C)(C)C
111427	COc1ccc(Cc2nc3n(ncc3c(=O)[nH]2)-c2c(Cl)cc(Cl)cc2Cl)cc1	376719	N1CCCc(c12)c(=O)[nH]nc2Cc3cc(c(F)cc3)C(=O)N(CC4)CCN4S(=O)(=O)CC
111428	COc1ccc(Cc2nc3n(nc(Cc4ccccc4)c3c(=O)[nH]2)-c2c(Cl)cc(Cl)cc2Cl)cc1	376720	CC(=O)N(C)[C@H](CC1)CN1C(=O)c2c(F)ccc(c2)Cc3n[nH]c(=O)c(c34)CCCN4
111429	COCCOCCOCCOc1ccc(Cc2nc3n(nc(C(C)C)c3c(=O)[nH]2)-c2c(Cl)cccc2Cl)cc1	376721	CC(=O)N(CC)[C@@H](CC1)CN1C(=O)c2c(F)ccc(c2)Cc3n[nH]c(=O)c(c34)CCCN4
111432	COCCOCCOCCOc1ccc(Cc2nc3n(nc(C(C)C)c3c(=O)[nH]2)-c2c(Cl)cccc2Cl)cc1	376722	N1CCCc(c12)c(=O)[nH]nc2Cc3cc(c(F)cc3)C(=O)N(CC4)CCN4C(=O)CC
791043	CN(C)C(=O)c1cc2cnc(Nc3ccc(cn3)N3CCNCC3)nc2n1N1CCCCC1	376723	O=C1N[C@H](C)C(=O)N1c2c(F)ccc(c2)Cc3n[nH]c(=O)c(c34)CCCN4
791045	CN(C)C(=O)c1cc2cnc(Nc3ccc(cn3)N3CCN(C)CC3)nc2n1N1CCCCC1	376724	N1CCCc(c12)c(=O)[nH]nc2Cc3cc(c(F)cc3)C(=O)N(CC4)CCN4c5ccc(cc5)OC
791047	CN(C)C(=O)c1cc2cnc(Nc3ccc(cn3)N3CCNCC3)nc2n1N1CCCCCC1	376725	N1CCCc(c12)c(=O)[nH]nc2Cc3cc(c(F)cc3)C(=O)N(CC4)CCN4S(=O)(=O)c5ccc(cc5)OC
791049	CN1CCN(CC1)c1ccc(Nc2ncc3cc(C(=O)N4CCC4)n(N4CCCCC4)c3n2)nc1	376726	N1CCCc(c12)c(=O)[nH]nc2Cc3cc(c(F)cc3)C(=O)N(CC4)CCN4C(=O)c5ccc(cc5)OC
791051	O=C(N1CCC1)c1cc2cnc(Nc3ccc(cn3)N3CCNCC3)nc2n1N1CCCCC1	376727	N1CCCc(c12)c(=O)[nH]nc2Cc3cc(c(F)cc3)C(=O)N(CC4)CCN4c5cc(C(F)(F)F)ccc5
791053	CNC(=O)c1cc2cnc(Nc3ccc(cn3)N3CCNCC3)nc2n1N1CCCCC1	376728	CC(C)(C)OC(=O)N(C1)CCCN1C(=O)c2c(F)ccc(c2)Cc3n[nH]c(=O)c(c34)CCCN4
791056	CN(C)C(=O)c1cc2cnc(Nc3ccc(cn3)N3CCNC(C)(C)C3)nc2n1N1CCCCC1	376729	N1CCCc(c12)c(=O)[nH]nc2Cc3cc(c(F)cc3)C(=O)N(C4)CCCN4CCC[NH+](C)C
791058	CN1CCN(CC1)c1ccc(Nc2ncc3cc(C(=O)N4CCCC4)n(N4CCCCC4)c3n2)nc1	376730	c1ccccc1C[C@@H](NC2=O)C(=O)N2c3c(F)ccc(c3)Cc4n[nH]c(=O)c(c45)CCCN5
791061	O=C(N1CCCC1)c1cc2cnc(Nc3ccc(cn3)N3CCNCC3)nc2n1N1CCCCC1	376731	C1CCNc(c12)c(n[nH]c2=O)Cc3ccc(F)c(c3)N4C(=O)CCNC4=O
791063	CN(C)C(=O)c1cc2cnc(Nc3ccc(cn3)N3CCNCC3)nc2n1N1CCCC1	376732	C1CCNc(c12)c(n[nH]c2=O)Cc3ccc(F)c(c3)C(=O)N4CCNC(=O)C4
791065	CN(C)C(=O)c1cc2cnc(Nc3ccc(cn3)N3CCOCC3)nc2n1N1CCCCC1	376733	N1CCCc(c12)c(=O)[nH]nc2Cc3cc(c(F)cc3)C(=O)N(CC4)CCC4C(=O)c5ccccc5
791067	CCN1CCN(CC1)c1ccc(Nc2ncc3cc(C(=O)N(C)C)n(N4CCCCC4)c3n2)nc1	376734	N1CCCc(c12)c(=O)[nH]nc2Cc3cc(c(F)cc3)C(=O)N(CC4)CCC4C(=O)c5ccc(cc5)OC
791069	C[C@H]1CN(C[C@@H](C)N1)c1ccc(Nc2ncc3cc(C(=O)N(C)C)n(N4CCCCC4)c3n2)nc1	376735	N1CCCc(c12)c(=O)[nH]nc2Cc3cc(c(F)cc3)C(=O)N(CC4)CCN4C(=O)c(cc5)cc(c56)[nH]cc6
791072	CCN(CC)C(=O)c1cc2cnc(Nc3ccc(cn3)N3CCNCC3)nc2n1N1CCCCC1	376736	N1CCCc(c12)c(=O)[nH]nc2Cc3cc(c(F)cc3)C(=O)N(CC4)CCC4C(=O)c5cc(Cl)ccc5
919596	CCN1CCN(Cc2ccc(Nc3ncc(F)c(n3)-c3cc(F)c4nc(C)n(C(C)C)c4c3)nc2)CC1	376737	c1ccccc1COC(=O)N(CC2)CCN2C(=O)c3c(F)ccc(c3)Cc4n[nH]c(=O)c(c45)CCCN5
919597	Fc1cnc(Nc2ccc(cn2)N2CCNCC2)nc1-c1cc(F)c2nc3CCCCCn3c2c1	376738	c1ccccc1[C@@H]2CN(C(=O)OC(C)(C)C)CCN2C(=O)c3c(F)ccc(c3)Cc4n[nH]c(=O)c(c45)CCCN5
919598	CCN1CCN(Cc2ccc(Nc3ncc(F)c(n3)-c3cc(F)c4nc5CCC(C)(C)n5c4c3)nc2)CC1	376739	N1CCCc(c12)c(=O)[nH]nc2Cc3cc(c(F)cc3)C(=O)N4CCN(C[C@H]4C)C(=O)c5ccccc5
919599	CC1(C)CCc2nc3c(F)cc(cc3n12)-c1nc(Nc2ccc(cn2)N2CCNCC2)ncc1F	376740	C1CCNc(c12)c(n[nH]c2=O)Cc3ccc(F)c(c3)C(=O)N4CC[NH2+]CC4
919600	CN1CCN(Cc2ccc(Nc3ncc(F)c(n3)-c3cc(F)c4nc5CCC(C)(C)n5c4c3)nc2)CC1	376741	c1ccccc1N(C)C(=O)Nc2c(F)ccc(c2)Cc3n[nH]c(=O)c(c34)CCCC4
919601	CCN1CCN(Cc2ccc(Nc3ncc(F)c(n3)-c3ccc4nc5CCC(C)(C)n5c4c3)nc2)CC1	376742	CC(=O)N(CC)[C@H](CC1)CN1C(=O)c2c(F)ccc(c2)Cc3n[nH]c(=O)c(c34)CCCC4
919602	CC1(C)CCc2nc3ccc(cc3n12)-c1nc(Nc2ccc(cn2)N2CCNCC2)ncc1F	376743	C1CCCC(=C12)[C@@H](N=NC2=O)Cc3cc(c(F)cc3)C(=O)N(CC4)CCN4S(=O)(=O)c5ccc(cc5)OC
919603	CC1(C)CCc2nc3c(F)cc(cc3n12)-c1nc(Nc2ccc(CN3CCNCC3)cn2)ncc1F	376744	C1CCCC(=C12)[C@@H](N=NC2=O)Cc3cc(c(F)cc3)C(=O)N(CC4)CCN4c5cc(C(F)(F)F)ccc5
919604	CC1(C)CCc2nc3c(F)cc(cc3n12)-c1nc(Nc2ccc(cn2)N2CCC(N)CC2)ncc1F	376745	C1CCCC(=C12)[C@H](N=NC2=O)Cc3cc(c(F)cc3)C(=O)N(CC4)CCN4C(=O)c5ccc(cc5)OC
919605	Cc1nc(Nc2ncc(F)c(n2)-c2cc(F)c3nc4CCC(C)(C)n4c3c2)ccc1CC1CCNCC1	376746	C1CCCC(=C12)[C@@H](N=NC2=O)Cc3cc(c(F)cc3)C(=O)N(CC4)CCN4c5ccc(cc5)OC
919606	Cc1nc(Nc2ncc(F)c(n2)-c2cc(F)c3nc4CCC(C)(C)n4c3c2)ccc1N1CCNCC1	376747	C1CCCC(=C12)[C@H](N=NC2=O)Cc3cc(c(F)cc3)C(=O)N(CC4)CCN4C(=O)C5CCCCC5
919607	CCN1CCN(CC1)c1ccc(Nc2ncc(F)c(n2)-c2cc(F)c3nc4CCC(C)(C)n4c3c2)nc1	376748	[O-]C(=O)CNC(=O)Nc1c(F)ccc(c1)Cc2n[nH]c(=O)c(c23)CCCC3
919608	CC1(C)CCc2nc3c(F)cc(cc3n12)-c1nc(Nc2ccc(CN3CCN(CCF)CC3)cn2)ncc1F	376749	CC(C)C[C@@H](C([O-])=O)NC(=O)Nc1c(F)ccc(c1)Cc2n[nH]c(=O)c(c23)CCCC3
919609	CCN1CCN(Cc2ccc(Nc3ncc(F)c(n3)-c3cc(F)c4nc5CCC(C)(C)n5c4c3)nc2C)CC1	376750	[O-]C(=O)[C@H](C)NC(=O)Nc1c(F)ccc(c1)Cc2n[nH]c(=O)c(c23)CCCC3
919610	C[C@H]1CN(CCN1)c1ccc(Nc2ncc(F)c(n2)-c2cc(F)c3nc4CCC(C)(C)n4c3c2)nc1	376751	c1ccccc1C[C@@H](C([O-])=O)NC(=O)Nc2c(F)ccc(c2)Cc3n[nH]c(=O)c(c34)CCCC4
919611	C[C@@H]1CN(CCN1)c1ccc(Nc2ncc(F)c(n2)-c2cc(F)c3nc4CCC(C)(C)n4c3c2)nc1	376752	O=C1NCC(=O)N1c2c(F)ccc(c2)Cc3n[nH]c(=O)c(c34)CCCC4
919612	CC1CCc2nc3c(F)cc(cc3n12)-c1nc(Nc2ccc(N3CCN(C)CC3)c(C)n2)ncc1F	376753	N1CCCc(c12)c(=O)[nH]nc2Cc3cc(c(F)cc3)C(=O)N(CC4)CCN4c5c(OC)cccc5
919613	CC1(C)CCc2nc3c(F)cc(cc3n12)-c1nc(Nc2ccc(cn2)N2CCN(CCO)CC2)ncc1F	376754	N1CCCc(c12)c(=O)[nH]nc2Cc3cc(c(F)cc3)C(=O)N(CC4)CCN4c5ncncn5
919614	CN1CCN(CC1)c1ccc(Nc2ncc(F)c(n2)-c2cc(F)c3nc4CCC(C)(C)n4c3c2)nc1	376755	N1CCCc(c12)c(=O)[nH]nc2Cc3cc(c(F)cc3)C(=O)N(CC4)CCN4C(=O)[C@@H](O5)COc(c56)cccc6
919615	C[C@H]1CN(Cc2ccc(Nc3ncc(F)c(n3)-c3cc(F)c4nc5CCC(C)(C)n5c4c3)nc2)CCN1	376756	C1CCCC(=C12)[C@H](N=NC2=O)Cc3cc(c(F)cc3)C(=O)N4CCCN(CC4)C(=O)C5CC5
919616	C[C@H]1CN(Cc2ccc(Nc3ncc(F)c(n3)-c3cc(F)c4nc5CCC(C)(C)n5c4c3)nc2)CCN1C	376757	C1CCCC(=C12)[C@@H](N=NC2=O)Cc3cc(c(F)cc3)C(=O)N4CCCN(CC4)C(=O)C5(C)CC5
919617	CC1CCc2nc3c(F)cc(cc3n12)-c1nc(Nc2ccc(cn2)N2CCNC(C)C2)ncc1F	376758	C1CCCC(=C12)[C@H](N=NC2=O)Cc3cc(c(F)cc3)C(=O)N4CCCN(CC4)C(=O)c(c5)ncn5C
919618	CC1(C)Cc2nc3c(F)cc(cc3n2C1)-c1nc(Nc2ccc(cn2)N2CCNCC2)ncc1F	376759	C1CCCC(=C12)[C@@H](N=NC2=O)Cc3cc(c(F)cc3)C(=O)N4CCCN(CC4)C(=O)c5cncn5C
919619	CC1CN(CCN1)c1ccc(Nc2ncc(F)c(n2)-c2cc(F)c3nc4CCC(C)(C)n4c3c2)nc1	376760	C1CCNc(c12)c(n[nH]c2=O)Cc3ccc(F)c(c3)C(=O)N4CC[NH2+]C[C@H]4c5ccccc5
919620	CC1CCc2nc3c(F)cc(cc3n12)-c1nc(Nc2ccc(cn2)N2CCNCC2)ncc1F	376761	C1CCNc(c12)c(n[nH]c2=O)Cc(cc3)cc(c3F)C(=O)N4CCN(CC4)C(=O)[C@H]5NCSC5
919621	CCN1CCN(Cc2ccc(Nc3ncc(F)c(n3)-c3cc(F)c4nc5CCC(C)n5c4c3)nc2)CC1	376762	N1CCCc(c12)c(=O)[nH]nc2Cc3cc(c(F)cc3)C(=O)N(CC4)CCN4C(=O)C5CCCC5
919622	CC(C)N1CCN(Cc2ccc(Nc3ncc(F)c(n3)-c3cc(F)c4nc5CCC(C)n5c4c3)nc2)CC1	376763	N1CCCc(c12)c(=O)[nH]nc2Cc3cc(c(F)cc3)C(=O)N(CC4)CCN4C(=O)c5ncc(Cl)cc5
919623	CC1CCc2nc3c(F)cc(cc3n12)-c1ccnc(Nc2ccc(cn2)N2CCNCC2)n1	376764	C1CCNc(c12)c(n[nH]c2=O)Cc(cc3)cc(c3F)C(=O)N4CCN(CC4)C(=O)c(c5)ccc(c56)n(nn6)C(C)C
919624	CC1CN(CC(C)N1)c1ccc(Nc2ncc(F)c(n2)-c2cc(F)c3nc4CCC(C)(C)n4c3c2)nc1	376765	N1CCCc(c12)c(=O)[nH]nc2Cc3cc(c(F)cc3)C(=O)N(CC4)CCC4[NH+](CC5)CCN5C
958908	CN(C)C\C=C\C(=O)Nc1ccc(cc1)C(=O)Nc1cccc(Nc2ncc(Cl)c(n2)-c2c[nH]c3ccccc23)c1	376766	N1CCCc(c12)c(=O)[nH]nc2Cc3cc(c(F)cc3)C(=O)N(CC4)CCN4C(=O)c(n5)ccc(c56)cccc6
1039104	COCc1cc(C(=O)Nc2cc([nH]n2)[C@H]2CC[C@H](C2)OC(=O)NC(C)C)n(C)n1	376767	N1CCCc(c12)c(=O)[nH]nc2Cc3cc(c(F)cc3)C(=O)N(CC4)CCN4C(=O)c5cnc(Cl)cc5
1039108	Cc1cc(CC(=O)Nc2cc([nH]n2)[C@H]2CC[C@H](C2)OC(=O)NC2(C)CC2)on1	376768	N1CCCc(c12)c(=O)[nH]nc2Cc3cc(c(F)cc3)C(=O)N(CC4)CCN4C(=O)c(cc5)cc(c56)nc(C(F)(F)F)n6C(C)C
1083669	CCN1CCN(Cc2ccc(Nc3ncc(F)c(n3)-c3cc(F)c4nc(C)n(C(C)C)c4c3)nc2)CC1	376769	N1CCCc(c12)c(=O)[nH]nc2Cc3cc(c(F)cc3)C(=O)N(CC4)CCN4C(=O)c5c[nH]c(=O)cc5
1083670	CCN1CCN(Cc2ccc(Nc3ncc(F)c(n3)-c3cc(F)c4nc5CCCC(C)n5c4c3)nc2)CC1	376770	N1CCCc(c12)c(=O)[nH]nc2Cc3cc(c(F)cc3)C(=O)N(CC4)CCN4C(=O)c5cnc(Cl)c([O-])c5
1083671	CN1CCN(CC1)c1ccc(Nc2ncc(F)c(n2)-c2cc(F)c3nc4CCCCn4c3c2)nc1	376771	N1CCCc(c12)c(=O)[nH]nc2Cc3cc(c(F)cc3)C(=O)N(CC4)CCN4C(=O)c(c[cH-]5)cc(c56)nc([nH+]6)C
1083672	CN1CCN(CC1)c1ccc(Nc2ncc(F)c(n2)-c2cc(F)c3nc4CCCCn4c3c2)nc1	376772	N1CCCc(c12)c(=O)[nH]nc2Cc3cc(c(F)cc3)C(=O)N(CC4)CCN4C(=O)c(c5)ccc(c56)[nH]cn6
1107715	CCN1CCN(Cc2ccc(Nc3ncc4CCc5nn(CC)c(C(C)C)c5-c4n3)nc2)CC1	376773	N1CCCc(c12)c(=O)[nH]nc2Cc3cc(c(F)cc3)C(=O)N(CC4)CCN4C(=O)c(cn5)cc(c56)cccc6
1107717	CCN1CCN(Cc2ccc(Nc3ncc4CCc5nc(CC)n(C(C)C)c5-c4n3)nc2)CC1	376774	N1CCCc(c12)c(=O)[nH]nc2Cc3cc(c(F)cc3)C(=O)N(CC4)CCN4C(=O)c5cccnc5Cl
1107719	CCc1nc2CCc3cnc(Nc4ccc(CN5CCNCC5)cn4)nc3-c2n1C(C)C	376775	c1ccccc1COC(=O)N2CCCN(CC2)C(=O)c3c(F)ccc(c3)Cc4n[nH]c(=O)c(c45)CCCN5
1107721	CCN1CCN(Cc2ccc(Nc3ncc4Cc5nc(CC)n(C(C)C)c5-c4n3)nc2)CC1	376776	N1CCCc(c12)c(=O)[nH]nc2Cc3cc(c(F)cc3)C(=O)N(CC4)CCN4C(=O)c5ccncc5
1107723	CCN1CCN(Cc2ccc(Nc3ncc4Cc5nc(C)n(C(C)C)c5-c4n3)nc2)CC1	376777	N1CCCc(c12)c(=O)[nH]nc2Cc3cc(c(F)cc3)C(=O)N(CC4)CCN4C(=O)c5cnccc5
1107725	CC(C)n1c(C)nc2Cc3cnc(Nc4ccc(CN5CCNCC5)cn4)nc3-c12	376778	N1CCCc(c12)c(=O)[nH]nc2Cc3cc(c(F)cc3)C(=O)N(CC4)CCN4C(=O)c5cnccn5
1107727	C1CCC(C1)n1ncc2CCc3cnc(Nc4ccc(cn4)N4CCCCC4)nc3-c12	376779	N1CCCc(c12)c(=O)[nH]nc2Cc3cc(c(F)cc3)C(=O)N(CC4)CCN4C(=O)c(c[cH-]5)cc(c56)nc[nH+]6
1107729	CCN1CCN(CC1)c1ccc(Nc2ncc3CCc4cnn(C(C)C)c4-c3n2)nc1	376780	N1CCCc(c12)c(=O)[nH]nc2Cc3cc(c(F)cc3)C(=O)N(CC4)CCN4C(=O)c5cncnc5
1107731	C1c2cnc(Nc3ccc(cn3)N3CCNCC3)nc2-c2nc(Nc3ccc(cn3)N3CCNCC3)ncc12	376781	N1CCCc(c12)c(=O)[nH]nc2Cc3cc(c(F)cc3)C(=O)N(CC4)CCN4C(=O)c5ncccc5
1107733	CC(C)c1c2C3N=C(Cc4ccc(cn4)N4CCNCC4)N=CC3CCc2nn1C	376782	CCOC(=O)N(CC1)CCN1C(=O)c2c(F)ccc(c2)Cc3n[nH]c(=O)c(c34)CCCN4
1107735	CCn1nc-2c(CCc3cnc(Nc4ccc(cn4)N4CCNCC4)nc-23)c1C(C)C	376783	N1CCCc(c12)c(=O)[nH]nc2Cc3cc(c(F)cc3)C(=O)N4CCNC(=O)C4(C)C
1107737	CCc1nc-2c(Cc3cnc(Nc4ccc(cn4)N4CCNCC4)nc-23)n1CC	376784	C1CCCC(=C12)[C@@H](N=NC2=O)Cc3cc(c(F)cc3)C(=O)N4CCN(C[C@H]4C)C(=O)c5ccccc5
1107739	CCc1nc2CCc3cnc(Nc4ccc(cn4)N4CCNCC4)nc3-c2n1C(C)C	376785	C1CCCC(=C12)[C@@H](N=NC2=O)Cc3cc(c(F)cc3)C(=O)N(CC4)CCN4c5ncncn5
1107741	CC(C)n1c(C)nc2CCc3cnc(Nc4ccc(cn4)N4CCNCC4)nc3-c12	376786	c1ccccc1C[C@H](NC2=O)C(=O)N2c3c(F)ccc(c3)Cc4n[nH]c(=O)c(c45)CCCC5
1107743	CC(C)n1ncc2CCc3cnc(Nc4ccc(cn4)N4CCNCC4)nc3-c12	376787	C1CCCC(=C12)[C@H](N=NC2=O)Cc3cc(c(F)cc3)C(=O)N(CC4)CCN4C(=O)c5cnc(Cl)cc5
1107745	CC(C)c1nnc2CCc3cnc(Nc4ccc(cn4)N4CCNCC4)nc3-c12	376788	C1CCCC(=C12)[C@@H](N=NC2=O)Cc3cc(c(F)cc3)C(=O)N(CC4)CCN4C(=O)c5ncsc5
1107747	CC(C)c1c-2c(COc3cnc(Nc4ccc(cn4)N4CCNCC4)nc-23)nn1C	376789	C1CCCC(=C12)[C@@H](N=NC2=O)Cc3cc(c(F)cc3)C(=O)N(CC4)CCN4C(=O)[C@H]5NC(=O)CC5
1107749	CC(C)c1c-2c(Cc3cnc(Nc4ccc(cn4)N4CCNCC4)nc-23)nn1C1CC1	376790	C1CCCC(=C12)[C@@H](N=NC2=O)Cc3cc(c(F)cc3)C(=O)N(CC4)CCN4C(=O)[C@H]5NCSC5(C)C
1107751	CCc1nc2Cc3cnc(Nc4ccc(cn4)N4CCNCC4)nc3-c2n1CC1CC1	376791	C1CCCC(=C12)[C@@H](N=NC2=O)Cc3cc(c(F)cc3)C(=O)N(CC4)CCN4C(=O)c5[nH]ncc5
1107753	CCc1nc2Cc3cnc(Nc4ccc(cn4)N4CCNCC4)nc3-c2n1CC1CCCC1	376792	C1CCCC(=C12)[C@H](N=NC2=O)Cc3cc(c(F)cc3)C(=O)N(CC4)CCN4C(=O)c5cnccn5
1107755	CCN1CCN(CC1)c1ccc(Nc2ncc3CCc4c(nn(CC)c4C(C)C)-c3n2)nc1	376793	C1CCCC(=C12)[C@@H](N=NC2=O)Cc3cc(c(F)cc3)C(=O)N(CC4)CCN4C(=O)c(c[cH-]5)cc(c56)nc[nH+]6
1107757	C1CC1c1nc-2c(CCc3cnc(Nc4ccc(cn4)N4CCNCC4)nc-23)n1C1CCCC1	376794	C1CCCC(=C12)[C@@H](N=NC2=O)Cc3cc(NC)c(F)cc3
1107759	CC(C)n1c(C)nc-2c1C(C)(C)Cc1cnc(Nc3ccc(cn3)N3CCNCC3)nc-21	376795	N1CCCc(c12)c(=O)[nH]nc2Cc3cc(c(F)cc3)C(=O)N4CCCN(CC4)C(=O)c5ccncc5
1107761	CC(C)n1c(C)nc2-c3nc(Nc4ccc(cn4)N4CCNCC4)ncc3C(C)(C)c12	376796	N1CCCc(c12)c(=O)[nH]nc2Cc3cc(c(F)cc3)C(=O)N4CCCN(CC4)C(=O)c5cnccc5
1107763	CCn1nc-2c(c1C(C)C)C(C)(C)Cc1cnc(Nc3ccc(cn3)N3CCNCC3)nc-21	376797	N1CCCc(c12)c(=O)[nH]nc2Cc3cc(c(F)cc3)C(=O)N4CCCN(CC4)C(=O)c5ncccc5
1107765	CCn1nc2-c3nc(Nc4ccc(cn4)N4CCNCC4)ncc3C(C)c2c1C(C)C	376798	N1CCCc(c12)c(=O)[nH]nc2Cc3cc(c(F)cc3)C(=O)N4CCCN(CC4)C(=O)c5cncnc5
1107767	CCN1CCN(CC1)c1ccc(Nc2ncc3CC(C)(C)c4nn(CC)c(C(C)C)c4-c3n2)nc1	376799	N1CCCc(c12)c(=O)[nH]nc2Cc3cc(c(F)cc3)C(=O)N4CCCN(CC4)C(=O)c(c5)ccc(c56)[nH]cn6
1107769	CC(C)c1c2-c3nc(Nc4ccc(cn4)N4CCNCC4)ncc3C3(CC3)c2nn1C	376800	N1CCCc(c12)c(=O)[nH]nc2Cc3cc(c(F)cc3)C(=O)N4CCCN(CC4)C(=O)c(n5)ccc(c56)cccc6
1107771	CC(C)c1n(C)nc2n(C)c3cnc(Nc4ccc(cn4)N4CCNCC4)nc3c12	376801	N1CCCc(c12)c(=O)[nH]nc2Cc3cc(c(F)cc3)C(=O)N4CCCN(CC4)C(=O)c(cn5)cc(c56)cccc6
1107773	COCc1nn(C(C)C)c-2c1CCc1cnc(Nc3ccc(cn3)N3CCNCC3)nc-21	376802	N1CCCc(c12)c(=O)[nH]nc2Cc3cc(c(F)cc3)C(=O)N4CCCN(CC4)C(=O)c(c[cH-]5)cc(c56)nc([nH+]6)C
1107775	CN1CCN(CC1)c1ccc(Nc2ncc3CCc4cn(C)n(C)c4-c3n2)nc1	376803	N1CCCc(c12)c(=O)[nH]nc2Cc3cc(c(F)cc3)C(=O)N4CCCN(CC4)C(=O)c(cc5)cc(c56)nnn6C(C)C
1107777	CN1CCN(Cc2ccc(Nc3ncc4CCc5nn(C)c(C)c5-c4n3)nc2)CC1	376804	N1CCCc(c12)c(=O)[nH]nc2Cc3cc(c(F)cc3)C(=O)N(CC4)CCC4C(=O)c5ccc(F)cc5
1111206	CCN1CCN(Cc2ccc(Nc3ncc(F)c(n3)-c3cc(F)c4OCCN(C(C)C)c4c3)nc2)CC1	376805	N1CCCc(c12)c(=O)[nH]nc2Cc3cc(c(F)cc3)C(=O)N(CC4)CCN4C(=O)[C@H]5NCSC5(C)C
1111224	CC(C)N1CCOc2c(F)cc(cc12)-c1nc(Nc2ccc(N3CCNCC3)c(F)c2)ncc1F	376806	N1CCCc(c12)c(=O)[nH]nc2Cc3cc(c(F)cc3)C(=O)N4CCCN(CC4)C(=O)c5cnccn5
1111265	CC(C)N1CCOc2c(F)cc(cc12)-c1nc(Nc2ccc(C3CCN(C)CC3)c(F)c2)ncc1F	376807	N1CCCc(c12)c(=O)[nH]nc2Cc3cc(c(F)cc3)C(=O)N4CCCN(CC4)C(=O)c5occc5
1111274	CC(C)N1CCOc2c(F)cc(cc12)-c1nc(Nc2ccc(N3CCC(CC3)N(C)C)c(F)c2)ncc1F	376808	C1CCNc(c12)c(n[nH]c2=O)Cc3ccc(F)c(c3)C(=O)N4CCN(CC4)c5cnccc5
1111304	CC(C)N1CCOc2c(F)cc(cc12)-c1nc(Nc2ccc(nc2)C2CCN(C)CC2)ncc1F	376809	N1CCCc(c12)c(=O)[nH]nc2Cc3cc(c(F)cc3)C(=O)N(CC4)CCN4c5cncnc5
1111324	CC(C)N1CCOc2c(F)cc(cc12)-c1nc(Nc2ccc(nc2)N2CCC(CC2)N(C)C)ncc1F	376810	N1CCCc(c12)c(=O)[nH]nc2Cc3cc(c(F)cc3)C(=O)N(CC4=O)CCN4C
1111347	CC(C)N1CCOc2c(F)cc(cc12)-c1nc(Nc2ccc(cn2)N2CCC(CC2)N(C)C)ncc1F	376811	CC(C)(C)OC(=O)N(CC1)CCC1N(C)C(=O)c2c(F)ccc(c2)Cc3n[nH]c(=O)c(c34)CCCN4
1111355	CC(C)N1CCOc2c(F)cc(cc12)-c1nc(Nc2ccn(C3CCNCC3)c(=O)c2)ncc1F	376812	CC(C)(C)OC(=O)N(CC1)CCC1NC(=O)c2c(F)ccc(c2)Cc3n[nH]c(=O)c(c34)CCCN4
1111377	CC(C)N1CCOc2c(F)cc(cc12)-c1nc(Nc2ccc(cn2)C2CCN(C)CC2)ncc1F	376813	CC(C)(C)OC(=O)NC1CCN(CC1)C(=O)c2c(F)ccc(c2)Cc3n[nH]c(=O)c(c34)CCCN4
1111398	CC(C)N1CCOc2c(F)cc(cc12)-c1nc(Nc2ccc(cn2)N2CCOCC2)ncc1F	376814	N1CCCc(c12)c(=O)[nH]nc2Cc3cc(c(F)cc3)C(=O)N4CCCN(CC4)C(=O)[C@H]5NCSC5
1111406	CC(C)N1CCOc2c(F)cc(cc12)-c1nc(Nc2ccc(cn2)N2CCC(O)CC2)ncc1F	376815	N1CCCc(c12)c(=O)[nH]nc2Cc3cc(c(F)cc3)C(=O)N4CCCN(CC4)C(=O)c5n[nH]cc5
1111446	CC(C)N1CCOc2c(F)cc(cc12)-c1nc(Nc2ccc3CN(CCc3c2)C(=O)CN(C)C)ncc1F	376816	N1CCCc(c12)c(=O)[nH]nc2Cc3cc(c(F)cc3)C(=O)N4CCCN(CC4)C(=O)c5ncsc5
1111516	CC(C)N1CCOc2c(F)cc(cc12)-c1nc(Nc2ccc(cn2)N2CCCNCC2)ncc1F	376817	N1CCCc(c12)c(=O)[nH]nc2Cc3cc(c(F)cc3)C(=O)N(CC4)CCN4C(=O)c5n[nH]cc5
1111522	Fc1cnc(Nc2ccc(cn2)N2CCCNCC2)nc1-c1cc(F)c2OCCN(C3CCCC3)c2c1	376818	N1CCCc(c12)c(=O)[nH]nc2Cc3cc(c(F)cc3)C(=O)N(CC4)CCN4C(=O)c5ncsc5
1111528	CC(C)CN1CCOc2c(F)cc(cc12)-c1nc(Nc2ccc(cn2)C2CCN(C)CC2)ncc1F	376819	C1C[NH2+]CCC1N(C)C(=O)c2c(F)ccc(c2)Cc3n[nH]c(=O)c(c34)CCCN4
1111537	CC(C)N1CCOc2c(F)cc(cc12)-c1nc(Nc2ccc3CNCCc3n2)ncc1F	376820	C1C[NH2+]CCC1NC(=O)c2c(F)ccc(c2)Cc3n[nH]c(=O)c(c34)CCCN4
1111543	Fc1cc(cc2N(CCOc12)C1CCC1)-c1nc(Nc2ccc3CNCCc3n2)ncc1F	376821	C1CCNc(c12)c(n[nH]c2=O)Cc3ccc(F)c(c3)C(=O)N4CCC([NH3+])CC4
1111549	CC(C)CN1CCOc2c(F)cc(cc12)-c1nc(Nc2ccc3CNCCc3n2)ncc1F	376822	C1C[C@@H](O)CC[C@H]1NC(=O)c2c(F)ccc(c2)Cc3n[nH]c(=O)c(c34)CCCN4
1111587	CC(C)N1CCOc2c(F)cc(cc12)-c1nc(Nc2cc(no2)C2CCN(C)CC2)ncc1F	376823	c1ccncc1C(=O)N(CC2)CCC2N(C)C(=O)c3c(F)ccc(c3)Cc4n[nH]c(=O)c(c45)CCCN5
1111593	CC(C)N1CCOc2c(F)cc(cc12)-c1nc(Nc2cnn(c2)C2CCN(C)CC2)ncc1F	376824	CC(C)(C)OC(=O)NCCN(CC)C(=O)c1c(F)ccc(c1)Cc2n[nH]c(=O)c(c23)CCCC3
1111597	CC(C)N1CCOc2c(F)cc(cc12)-c1nc(Nc2ccc(cn2)C2CCN(C)C2)ncc1F	376825	c1cnccc1C(=O)N(CC2)CCC2N(C)C(=O)c3c(F)ccc(c3)Cc4n[nH]c(=O)c(c45)CCCN5
1111601	CC(C)N1CCOc2c(F)cc(cc12)-c1nc(Nc2cc(n[nH]2)C2CCN(C)CC2)ncc1F	376826	[nH+]1cnc(c12)cc(c[cH-]2)C(=O)N(CC3)CCC3NC(=O)c4c(F)ccc(c4)Cc5n[nH]c(=O)c(c56)CCCN6
1111609	CC(C)N1CCOc2c(F)cc(cc12)-c1nc(Nc2ccc3CCNC(=O)c3c2)ncc1F	376827	C1CCC(=O)N1CCNC(=O)c2c(F)ccc(c2)Cc3n[nH]c(=O)c(c34)CCCC4
1111621	CC(C)N1CCOc2c(F)cc(cc12)-c1nc(Nc2ccc(cc2)S(N)(=O)=O)ncc1F	376828	c1ccoc1C(=O)N(CC2)CCC2N(C)C(=O)c3c(F)ccc(c3)Cc4n[nH]c(=O)c(c45)CCCN5
1111625	Fc1cc(cc2N(CCOc12)C1CCCC1)-c1nc(Nc2ccc3CNCCc3n2)ncc1F	376829	C1SCN[C@@H]1C(=O)N(CC2)CCC2N(C)C(=O)c3c(F)ccc(c3)Cc4n[nH]c(=O)c(c45)CCCN5
1111632	CC(C)N1CCOc2c(F)cc(cc12)-c1nc(Nc2ccc(cn2)N2CCNCC2=O)ncc1F	376830	c1scnc1C(=O)N(CC2)CCC2N(C)C(=O)c3c(F)ccc(c3)Cc4n[nH]c(=O)c(c45)CCCN5
1111636	CC(C)N1CCOc2c(F)cc(cc12)-c1nc(Nc2ccc(cc2)S(=O)(=O)NCCN(C)C)ncc1F	376831	c1[nH]ncc1C(=O)N(CC2)CCC2N(C)C(=O)c3c(F)ccc(c3)Cc4n[nH]c(=O)c(c45)CCCN5
1111646	CC(C)N1CCOc2c(F)cc(cc12)-c1nc(Nc2ccc(cn2)N2CCC(CN)CC2)ncc1F	376832	[NH3+]CCN(CC)C(=O)c1c(F)ccc(c1)Cc2n[nH]c(=O)c(c23)CCCC3
1111650	CC(C)N1CCOc2c(F)cc(cc12)-c1nc(Nc2cccc(c2)S(N)(=O)=O)ncc1F	376833	C1CCCC(=C12)[C@H](N=NC2=O)Cc3cc(c(F)cc3)C(=O)N(CC4)CCN4C(=O)c5ccncc5
1111658	COCCNS(=O)(=O)c1ccc(Nc2ncc(F)c(n2)-c2cc(F)c3OCCN(C(C)C)c3c2)cc1	376834	c1cccnc1C(=O)N(CC2)CCC2N(C)C(=O)c3c(F)ccc(c3)Cc4n[nH]c(=O)c(c45)CCCN5
50011818	Oc1cc(O)c2c(c1)oc(-c1ccc(O)c(O)c1)c(O)c2=O	376835	C1CCCC(=C12)[C@@H](N=NC2=O)Cc3cc(c(F)cc3)C(=O)N(CC4)CCN4C(=O)c5cnccc5
50072316	CC(C)N1CCN(CC1)C(=O)c1ccc(NC(=O)Nc2ccc(cc2)-c2nc(nc(n2)N2C3CCC2COC3)C2CCOCC2)cc1	376836	C1CCCC(=C12)[C@@H](N=NC2=O)Cc3cc(c(F)cc3)C(=O)N(CC4)CCN4C(=O)c5c[nH]c(=O)c(Cl)c5
50074274	CSc1ccccc1Nc1nc(nc2c(NCC3CC3)ncnc12)N1CCN(CC1)C1CCNCC1	376837	c1ccncc1C(=O)N(CC2)CCC2NC(=O)c3c(F)ccc(c3)Cc4n[nH]c(=O)c(c45)CCCN5
50079249	Oc1nccc2c3cnc(Nc4ccc(cn4)N4CCNCC4)nc3n(C3CCCC3)c12	376838	C1CCCC(=C12)[C@@H](N=NC2=O)Cc3cc(c(F)cc3)C(=O)N(CC4)CCN4C(=O)c(cc5)cc(c56)nc(C(F)(F)F)n6C(C)C
50079250	N#Cc1nccc2c3cnc(Nc4ccc(cn4)N4CCNCC4)nc3n(C3CCCC3)c12	376839	c1ccoc1C(=O)N(CC2)CCC2NC(=O)c3c(F)ccc(c3)Cc4n[nH]c(=O)c(c45)CCCN5
50079251	C1CCC(C1)n1c2nnccc2c2cnc(Nc3ccc(cn3)N3CCNCC3)nc12	376840	C1CCCC(=C12)[C@H](N=NC2=O)Cc3cc(c(F)cc3)C(=O)N(CC4)CCN4C(=O)[C@H]5NCSC5
50079252	C[C@@H](CO)n1c2cnccc2c2cnc(Nc3ccc(cn3)N3CCNCC3)nc12	376841	C1CCCC(=C12)[C@H](N=NC2=O)Cc3cc(c(F)cc3)C(=O)N(CC4)CCN4C(=O)c(cc5)cc(c56)nnn6C(C)C
50079253	O[C@H]1CC[C@@H](CC1)n1c2cnccc2c2cnc(Nc3ccc(cn3)N3CCNCC3)nc12	376842	C1SCN[C@@H]1C(=O)N(CC2)CCC2NC(=O)c3c(F)ccc(c3)Cc4n[nH]c(=O)c(c45)CCCN5
50079254	C1CCC(CC1)n1c2cnccc2c2cnc(Nc3ccc(cn3)N3CCNCC3)nc12	376843	C1CCCC(=C12)[C@H](N=NC2=O)Cc3cc(c(F)cc3)C(=O)N(CC4)CCN4C(=O)c5ncccc5
50079255	CC1CCC(CC1)n1c2cnccc2c2cnc(Nc3ccc(cn3)N3CCNCC3)nc12	376844	c1scnc1C(=O)N(CC2)CCC2NC(=O)c3c(F)ccc(c3)Cc4n[nH]c(=O)c(c45)CCCN5
50079256	C[C@H]1CC[C@@H](CC1)n1c2cnccc2c2cnc(Nc3ccc(cn3)N3CCNCC3)nc12	376845	C1CCCC(=C12)[C@H](N=NC2=O)Cc3cc(c(F)cc3)C(=O)N(CC4)CCN4C(=O)c5cncnc5
50079257	CC1(C)CCC(CC1)n1c2cnccc2c2cnc(Nc3ccc(cn3)N3CCNCC3)nc12	376846	c1[nH]ncc1C(=O)N(CC2)CCC2NC(=O)c3c(F)ccc(c3)Cc4n[nH]c(=O)c(c45)CCCN5
50079258	CC1(C)CCCC(C1)n1c2cnccc2c2cnc(Nc3ccc(cn3)N3CCNCC3)nc12	376847	C1CCCC(=C12)[C@H](N=NC2=O)Cc3cc(c(F)cc3)C(=O)N(CC4)CCN4C(=O)c5c[nH]c(=O)cc5
50079259	C[C@H]1CC[C@@H](CC1)n1c2cnccc2c2cnc(Nc3ccc(nc3)N3CCNCC3)nc12	376848	c1cccnc1C(=O)N(CC2)CCC2NC(=O)c3c(F)ccc(c3)Cc4n[nH]c(=O)c(c45)CCCN5
50079296	C[C@H]1CC[C@@H](CC1)n1c2cnccc2c2cnc(Nc3ccc(nn3)N3CCNCC3)nc12	376849	c1cnccc1C(=O)N(CC2)CCC2NC(=O)c3c(F)ccc(c3)Cc4n[nH]c(=O)c(c45)CCCN5
50079298	C[C@H]1CC[C@@H](CC1)n1c2cnccc2c2cnc(Nc3ccc(cn3)N3CCC(N)CC3)nc12	376850	C1CCCC(=C12)[C@@H](N=NC2=O)Cc3cc(c(F)cc3)C(=O)N(CC4)CCN4C(=O)c(n5)ccc(c56)cccc6
50079299	C[C@H]1CC[C@@H](CC1)n1c2cnccc2c2cnc(Nc3ccc(cn3)N3CCC(CC3)N(C)C)nc12	376851	C1CCC[C@H]([NH3+])[C@H]1NC(=O)c2c(F)ccc(c2)Cc3n[nH]c(=O)c(c34)CCCN4
50079300	C[C@H]1CC[C@@H](CC1)n1c2cnccc2c2cnc(Nc3ccc(nn3)N3CCC(CC3)N(C)C)nc12	376852	c1ccccc1C(=O)NCCN(CC)C(=O)c2c(F)ccc(c2)Cc3n[nH]c(=O)c(c34)CCCC4
50079303	C[C@H]1CC[C@@H](CC1)n1c2cnccc2c2cnc(Nc3ccc(N4CCC(CC4)N(C)C)c(F)n3)nc12	376853	C1CCCN1C(=O)NCCN(CC)C(=O)c2c(F)ccc(c2)Cc3n[nH]c(=O)c(c34)CCCC4
50079307	COc1nc(Nc2ncc3c4ccncc4n([C@H]4CC[C@H](C)CC4)c3n2)ccc1N1CCC(CC1)N(C)C	376854	c1cccnc1N(CC2)CCC2NC(=O)c3c(F)ccc(c3)Cc4n[nH]c(=O)c(c45)CCCN5
50079309	C[C@@H](O)CN(C)C1CCN(CC1)c1ccc(Nc2ncc3c4ccncc4n([C@H]4CC[C@H](C)CC4)c3n2)nn1	376855	c1cccnc1C(=O)NC2CCN(CC2)C(=O)c3c(F)ccc(c3)Cc4n[nH]c(=O)c(c45)CCCN5
50079310	C[C@H]1CC[C@@H](CC1)n1c2cnccc2c2cnc(Nc3ccc(nn3)N3CCN(CC3)C(=O)CO)nc12	376856	c1ncccc1C(=O)NC2CCN(CC2)C(=O)c3c(F)ccc(c3)Cc4n[nH]c(=O)c(c45)CCCN5
50079311	C[C@H]1CC[C@@H](CC1)n1c2cnccc2c2cnc(Nc3ccc(nn3)N3CCC(CS(C)(=O)=O)CC3)nc12	376857	c1cnccc1C(=O)NC2CCN(CC2)C(=O)c3c(F)ccc(c3)Cc4n[nH]c(=O)c(c45)CCCN5
50079313	C[C@H]1CC[C@@H](CC1)n1c2cnccc2c2cnc(Nc3ccc(nn3)N3CCC4(CCS(=O)(=O)C4)CC3)nc12	376858	N=1N=C[C@@H](C12)C=CC(=C2)C(=O)NC3CCN(CC3)C(=O)c4c(F)ccc(c4)Cc5n[nH]c(=O)c(c56)CCCN6
50079318	C[C@H]1CC[C@@H](CC1)n1c2cnccc2c2cnc(Nc3ccc(cn3)N3CCC4(CCC(=O)N4)CC3)nc12	376859	c1ccoc1C(=O)NC2CCN(CC2)C(=O)c3c(F)ccc(c3)Cc4n[nH]c(=O)c(c45)CCCN5
50079320	COc1nc(Nc2ncc3c4ccncc4n([C@H]4CC[C@H](C)CC4)c3n2)ccc1N1CCC2(CCC(=O)N2)CC1	376860	c1scnc1C(=O)NC2CCN(CC2)C(=O)c3c(F)ccc(c3)Cc4n[nH]c(=O)c(c45)CCCN5
50079321	C[C@H]1CC[C@@H](CC1)n1c2cnccc2c2cnc(Nc3ccc4CN(CCc4n3)C(=O)CO)nc12	376861	C1CCC1C(=O)N(C)c2c(F)ccc(c2)Cc3n[nH]c(=O)c(c34)CCCC4
50079514	C1CCC(C1)n1c2cnccc2c2cnc(Nc3ccc(cn3)N3CCNCC3)nc12	376862	C1CCCC(=C12)[C@H](N=NC2=O)Cc3cc(c(F)cc3)C(=O)N(CC4)CCN4C(=O)c(c[cH-]5)cc(c56)nc([nH+]6)C
50079515	Fc1nccc2c3cnc(Nc4ccc(cn4)N4CCNCC4)nc3n(C3CCCC3)c12	376863	C1CCCC(=C12)[C@@H](N=NC2=O)Cc3cc(c(F)cc3)C(=O)N(CC4)CCN4C(=O)c5cccnc5Cl
50079516	Clc1nccc2c3cnc(Nc4ccc(cn4)N4CCNCC4)nc3n(C3CCCC3)c12	376864	C1CCCC(=C12)[C@@H](N=NC2=O)Cc3cc(c(F)cc3)C(=O)N(CC4)CCN4c5cnccc5
50079517	Cc1nccc2c3cnc(Nc4ccc(cn4)N4CCNCC4)nc3n(C3CCCC3)c12	376865	C1CCCC(=C12)[C@H](N=NC2=O)Cc3cc(c(F)cc3)C(=O)N(CC4)CCN4c5cncnc5
50096788	COc1ccc(Oc2cc(C)c(-c3csc(NC(=O)c4ccnc(F)c4)n3)c(C)c2)cc1	376866	c1[nH]ncc1C(=O)NC2CCN(CC2)C(=O)c3c(F)ccc(c3)Cc4n[nH]c(=O)c(c45)CCCN5
50098354	NC(=O)c1sc(nc1-c1ccc(Cl)cc1Cl)-c1ccnc(N)n1	376867	C1CCCC(=C12)[C@H](N=NC2=O)Cc3cc(c(F)cc3)C(=O)N(CC4=O)CCN4C
50098355	COc1ccc(-c2nc(sc2C(N)=O)-c2ccnc(N)n2)c(Cl)c1	376868	C1CC1C(=O)NCCN(CC)C(=O)c2c(F)ccc(c2)Cc3n[nH]c(=O)c(c34)CCCC4
50115706	CN1CCN(CC1)S(=O)(=O)c1cccc(\C=C\c2c(C)ncc(C#N)c2Nc2ccc3[nH]ccc3c2C)c1	376869	Fc1cccc(F)c1C(=O)NCCN(CC)C(=O)c2c(F)ccc(c2)Cc3n[nH]c(=O)c(c34)CCCC4
50115708	CN1CCN(CC1)S(=O)(=O)c1cccc(\C=C\c2cncc(C#N)c2Nc2ccc3[nH]ccc3c2C)c1	376870	c1ncccc1C(=O)NCCN(CC)C(=O)c2c(F)ccc(c2)Cc3n[nH]c(=O)c(c34)CCCC4
50115736	[O-][N+](=O)c1ccc2[nH]c(=O)[c-](-c3[nH]c4ccc(Cl)cc4c3N=[OH+])c2c1	376871	C1CCCc(c12)c(=O)[nH]nc2Cc3cc(c(F)cc3)N4CCC4=O
50115743	Oc1ccc2[nH]c(c(N=[OH+])c2c1)-[c-]1c2cc(ccc2[nH]c1=O)[N+]([O-])=O	376872	C1CCCc(c12)c(=O)[nH]nc2-c3ccc(F)c(c3)N4C(=O)CC4
50115765	COc1ccc(\C=C\c2ccc3ccc(C(O)=O)c(O)c3n2)cc1O	376873	C1CCCc(c12)c(=O)[nH]nc2Cc3cc(c(F)cc3)N4CCCC4=O
50115768	OC(=O)c1ccc2ccc(nc2c1O)C(=O)NCc1ccc(O)cc1O	376874	C1CCCc(c12)c(=O)[nH]nc2-c3ccc(F)c(c3)N4CCCC4=O
50115778	COc1ccc(cc1Nc1ncc2CCc3c(nn(C)c3-c2n1)C(N)=O)N1CCN(C)CC1	376875	C1CCCc(c12)c(=O)[nH]nc2Cc3cc(ccc3)NC(=O)C[NH3+]
50115832	Cc1nc(N)sc1-c1ccnc(Nc2ccc(cc2)N2CCOCC2)n1	376876	C1CCCc(c12)c(=O)[nH]nc2Cc3cc(c(F)cc3)NC(=O)C[NH3+]
50115958	CN1CC[C@@H]([C@H](O)C1)c1c(O)cc(O)c2c1oc(cc2=O)-c1ccccc1Cl	376877	C1CCCc(c12)c(=O)[nH]nc2Cc3cc(ccc3)NC(=O)C4C[NH2+]C4
50116284	COC(=O)[C@@]1(Cc2ccc(O)c(CC=C(C)C)c2)OC(=O)C(=O)C1c1ccc(O)cc1	376878	C1CCCc(c12)c(=O)[nH]nc2Cc3cc(c(F)cc3)NC(=O)C4C[NH2+]C4
50116285	Cn1cnc2c(NCc3ccccc3)nc(NCCO)nc12	376879	C1CCCc(c12)c(=O)[nH]nc2Cc3cc(ccc3)NC(=O)CCC(=O)c4ccc(cc4)OC
50116287	Brc1ccc2[nH]c-3c(CC(=O)Nc4ccccc-34)c2c1	376880	C1CCCc(c12)c(=O)[nH]nc2Cc3cc(c(F)cc3)NC(=O)CCC(=O)c4ccc(cc4)OC
50116441	Cc1ccc(cc1)N(SC(Cl)(Cl)Cl)S(=O)(=O)c1cc(Cl)sc1Cl	376881	C1CCCc(c12)c(=O)[nH]nc2Cc3cc(ccc3)N4CCCC4=O
50116503	Cc1ccc(NS(=O)(=O)c2cc(Cl)sc2Cl)cc1	376882	C1CCCc(c12)c(=O)[nH]nc2Cc3cc(c(F)cc3)N4CCCC4=O
50116509	Clc1cc(c(Cl)s1)S(=O)(=O)N(C(=O)CBr)c1ccccc1	376883	C1CCCc(c12)c(=O)[nH]nc2Cc3cc(ccc3)N4C(=O)CCC4=O
50116531	Cc1ccc(cc1)S(=O)(=O)Nc1cccc(c1)C(F)(F)F	376884	C1CCCc(c12)c(=O)[nH]nc2Cc3cc(c(F)cc3)N4C(=O)CCC4=O
50116532	Cc1ccc(Cl)cc1S(=O)(=O)Nc1ccc(Cl)c(Cl)c1	376885	C1CCCc(c12)c(=O)[nH]nc2Cc3cc(ccc3)NC(=O)CCCC(=O)Nc4ccccc4
50116534	FC(F)(F)c1cccc(NS(=O)(=O)c2cc(Cl)c(Cl)cc2Cl)c1	376886	C1CCCc(c12)c(=O)[nH]nc2Cc3cc(c(F)cc3)NC(=O)CCCC(=O)Nc4ccccc4
50159030	CNC(=O)c1nn(C)c-2c1CCc1cnc(NC3CCN(CC3)C(=O)C3CCN(CC3)S(C)(=O)=O)nc-21	376887	C1CCCc(c12)c(=O)[nH]nc2Cc3cc(ccc3)NC(=O)c4cnn(c4C)-c5ccccc5
50159045	CC(=O)N1CCC(CC1)Nc1ncc2CCc3c(nn(C)c3-c2n1)C(N)=O	376888	C1CCCc(c12)c(=O)[nH]nc2Cc3cc(c(F)cc3)NC(=O)c4cnn(c4C)-c5ccccc5
50159048	Cn1nc(C(N)=O)c2CCc3cnc(NC4CCN(CC4)C(=O)c4ccccc4)nc3-c12	376889	C1CCCc(c12)c(=O)[nH]nc2Cc3cc(ccc3)NC(=O)CC[NH+]4CCCCC4
50172854	CN1CCN(CC1)c1ccc(OC(F)(F)F)c(Nc2ncc3CCc4c(nn(CCO)c4-c3n2)C(N)=O)c1	376890	C1CCCc(c12)c(=O)[nH]nc2Cc3cc(c(F)cc3)NC(=O)CC[NH+]4CCCCC4
50174731	CC[C@H](CO)Nc1nc(NCc2ccccc2)c2ncn(C(C)C)c2n1	376891	C1CCCc(c12)c(=O)[nH]nc2Cc3cc(ccc3)C(=O)N4CCN(CC4)c5ncccn5
50174739	CC(C)c1cnn2c(NCc3ccccc3)cc(N[C@@H](CO)[C@H](O)CO)nc12	376892	C1CCCc(c12)c(=O)[nH]nc2Cc3cc(c(F)cc3)C(=O)N4CCN(CC4)c5ncccn5
50197670	CN[C@@H]1C[C@H]2O[C@@](C)([C@@H]1OC)n1c3ccccc3c3c4CNC(=O)c4c4c5ccccc5n2c4c13	376893	C1CCCc(c12)c(=O)[nH]nc2Cc3cc(ccc3)C(=O)N4CCN(CC4)C(=O)C
50198822	CN(C)CCN1CCN(CCC1=O)C(=O)c1cc(sc1NC(=O)Nc1cccc(Cl)c1Cl)C(C)(C)C	376894	C1CCCc(c12)c(=O)[nH]nc2Cc3cc(c(F)cc3)C(=O)N4CCN(CC4)C(=O)C
50198823	Cc1ccc(cc1)-n1nc(cc1NC(=O)Nc1ccc(OCCN2CCOCC2)c2ccccc12)C(C)(C)C	376895	C1CCCc(c12)c(=O)[nH]nc2Cc3cc(ccc3)C(=O)N4CCN(CC4)CC
50199293	CN1CCN(CC1)c1ccc(OC(F)(F)F)c(Nc2nccc(n2)-c2cc3c(CCNC3=O)n2C)c1	376896	C1CCCc(c12)c(=O)[nH]nc2Cc3cc(c(F)cc3)C(=O)N4CCN(CC4)CC
50199341	CN1CCN(CC1)c1ccc(OC(F)(F)F)c(Nc2nccc(n2)-c2cc(cn2C)C(N)=O)c1	376897	C1CCCc(c12)c(=O)[nH]nc2Cc3cc(ccc3)C(=O)N4CCN(CC4)c5ncccc5
50201448	COc1cccc(c1)C(=O)c1sc(Nc2ccc(cc2)N2CCN(CC2)C(C)C)nc1N	376898	C1CCCc(c12)c(=O)[nH]nc2Cc3cc(c(F)cc3)C(=O)N4CCN(CC4)c5ccccn5
50201450	CN1CCN(CC1)c1ccc(Nc2nc(N)c(s2)C(=O)c2ccc3OCCOc3c2)cc1	376899	C1CCCc(c12)c(=O)[nH]nc2Cc3cc(ccc3)C(=O)N4CCN(CC4)c5ccccc5
50210138	Nc1nc(OCC2CCCCC2)c2[nH]cnc2n1	376900	C1CCCc(c12)c(=O)[nH]nc2Cc3cc(c(F)cc3)C(=O)N4CCN(CC4)c5ccccc5
50210203	CCCCCOc1nc(N)nc2nc[nH]c12	376901	C1CCCc(c12)c(=O)[nH]nc2Cc3cc(ccc3)C(=O)N4CCN(CC4)c5c(Cl)cccc5
50210204	CCCCCCCOc1nc(N)nc2nc[nH]c12	376902	C1CCCc(c12)c(=O)[nH]nc2Cc3cc(c(F)cc3)C(=O)N4CCN(CC4)c5c(Cl)cccc5
50210205	Nc1nc(OCC2=CCCCC2)c2[nH]cnc2n1	376903	C1CCCc(c12)c(=O)[nH]nc2Cc3cc(ccc3)C(=O)N4CCN(CC4)c5c(F)cccc5
50210216	Nc1nc(OCCc2ccccc2)c2[nH]cnc2n1	376904	C1CCCc(c12)c(=O)[nH]nc2Cc3cc(c(F)cc3)C(=O)N4CCN(CC4)c5c(F)cccc5
50210227	Nc1nc(OCC2CCC=CC2)c2[nH]cnc2n1	376905	C1CCCc(c12)c(=O)[nH]nc2Cc3cc(ccc3)C(=O)N4CCN(CC4)c5ccc(F)cc5
50210253	Nc1nc(OCCCCC=C)c2[nH]cnc2n1	376906	C1CCCc(c12)c(=O)[nH]nc2Cc3cc(c(F)cc3)C(=O)N4CCN(CC4)c5ccc(F)cc5
50210423	CCCCOc1nc(N)nc2nc[nH]c12	376907	C1CCCc(c12)c(=O)[nH]nc2Cc3cc(ccc3)C(=O)N4CCC[N@H+](C)CC4
50210432	Nc1nc(OCC=C)c2[nH]cnc2n1	376908	C1CCCc(c12)c(=O)[nH]nc2Cc3cc(c(F)cc3)C(=O)N4CCC[N@H+](C)CC4
50210437	Nc1nc(OCC#C)c2[nH]cnc2n1	376909	C1CCCc(c12)c(=O)[nH]nc2Cc3cc(ccc3)C(=O)N4C[C@H](C(=O)N)CCC4
50210442	CC(=C)COc1nc(N)nc2nc[nH]c12	376910	C1CCCc(c12)c(=O)[nH]nc2Cc3cc(c(F)cc3)C(=O)N4C[C@@H](C(=O)N)CCC4
50210445	Nc1nc(OCC2CCCC2)c2[nH]cnc2n1	376911	C1CCCc(c12)c(=O)[nH]nc2Cc3cc(ccc3)C(=O)N4CCC(O)CC4
50210446	CCC(=C)COc1nc(N)nc2nc[nH]c12	376912	C1CCCc(c12)c(=O)[nH]nc2Cc3cc(c(F)cc3)C(=O)N4CCC(O)CC4
50210449	CC(C)CCOc1nc(N)nc2nc[nH]c12	376913	C1CCCc(c12)c(=O)[nH]nc2Cc3cc(ccc3)C(=O)N4CCC(CC4)C(=O)N
50210450	Nc1nc(OCC2=CCCC2)c2[nH]cnc2n1	376914	C1CCCc(c12)c(=O)[nH]nc2Cc3cc(c(F)cc3)C(=O)N4CCC(CC4)C(=O)N
50210451	CC(C)C(=C)COc1nc(N)nc2nc[nH]c12	376915	C1CCCc(c12)c(=O)[nH]nc2Cc3cc(ccc3)C(=O)N4C[C@H](CCC4)C(=O)N(CC)CC
50210452	CC(C)C1(COc2nc(N)nc3nc[nH]c23)OCCO1	376916	C1CCCc(c12)c(=O)[nH]nc2Cc3cc(c(F)cc3)C(=O)N4C[C@@H](CCC4)C(=O)N(CC)CC
50210549	Nc1nc(OCC(=C)c2ccccc2)c2[nH]cnc2n1	376917	C1CCCc(c12)c(=O)[nH]nc2Cc3cc(ccc3)C(=O)N(C)CC[NH+](C)C
50210555	CCCOc1nc(N)nc2nc[nH]c12	376918	C1CCCc(c12)c(=O)[nH]nc2Cc3cc(c(F)cc3)C(=O)N(C)CC[NH+](C)C
50210562	CC(C)Oc1nc(N)nc2nc[nH]c12	376919	C1CCCc(c12)c(=O)[nH]nc2Cc3cc(ccc3)C(=O)NCCN4CC[NH+](C)CC4
50210564	Nc1nc(OCc2ccccc2)c2[nH]cnc2n1	376920	C1CCCc(c12)c(=O)[nH]nc2Cc3cc(c(F)cc3)C(=O)NCCN4CC[NH+](C)CC4
50210566	CC(C)COc1nc(N)nc2nc[nH]c12	392473	O=C1N=Nc(c2c13)c4c(CCC(C4)(C)C)nc2ccc3
50210569	CC\C=C\CCOc1nc(N)nc2nc[nH]c12	392474	O=C1N=Nc(c2c13)c4c(CCCC4)nc2ccc3
50210570	Nc1nc(OCCC2CCCCC2)c2[nH]cnc2n1	392475	O=C1N=Nc(c2c13)c4c(nc2ccc3)CCCCCC4
50210573	CCC(C)Oc1nc(N)nc2nc[nH]c12	392476	O=C1N=Nc(c2c13)c4c(nc2ccc3)CCCCC4
50210576	CCC(C)COc1nc(N)nc2nc[nH]c12	392477	O=C1N=Nc(c2c13)c4c(CCCC4)nc2c(C)cc3
50210601	CCC(COc1nc(N)nc2nc[nH]c12)(OC)OC	392478	O=C1N=Nc(c2c13)c4c(nc2c(Br)cc3)CCCCC4
50210604	CCOC(C)(COc1nc(N)nc2nc[nH]c12)OCC	392479	O=C1N=Nc(c2c13)c4c(CCCC4)nc2c(Br)cc3
50213273	CC(C)CC(=O)Nc1[nH]nc2c1CN(C(=O)C1CCN(C)CC1)C2(C)C	392480	O=C1N=Nc(c2c13)c4c(nc2c(Cl)cc3)CCCCC4
50213293	CC(C)(C)C(=O)N1Cc2c(NC(=O)c3cc(F)cc(F)c3)[nH]nc2C1(C)C	392481	O=C1N=Nc(c2c13)c4c(CCCC4)nc2c(Cl)cc3
50216058	CSc1ccccc1Nc1nc(nc2c(NCC3CC3)ncnc12)N1CCNCC1	392482	O=C1N=Nc(c2c13)c4c(CCC4)nc2ccc3
50224740	CNc1nc(C)c(s1)-c1nc(Nc2cccc(c2)N2CCN(CC2)C(C)=O)ncc1F	392483	O=C1N=Nc(c2c13)c4c(CCCCC4)nc2cc(c3)NNC(=O)C
50224741	CNc1nc(C)c(s1)-c1nc(Nc2cccc(c2)N2CCNCC2)ncc1F	392484	O=C1N=Nc(c2c13)c4c(nc2ccc3)CCc5c4cccc5
50224742	CNc1nc(C)c(s1)-c1nc(Nc2ccc(cc2)N2CCNCC2)ncc1C#N	392485	O=C1N=Nc(c2c13)c4c(nc2ccc3)CN(CC4)C(=O)OC(C)(C)C
50224743	CNc1nc(C)c(s1)-c1nc(Nc2cccc(c2)N2CCCCC2)ncc1C#N	392486	O=C1N=Nc(c2c13)c4c(C[NH2+]CC4)nc2ccc3
50224744	CNc1nc(C)c(s1)-c1nc(Nc2cccc(c2)N2CCNCC2)ncc1C#N	392487	O=C1N=Nc(c2c13)c4c(nc2ccc3)CN(CC4)C(=O)C(C)(C)NC(=O)OCc5ccccc5
50224745	CNc1nc(C)c(s1)-c1nc(Nc2ccc(cc2)N2CCN(CC2)C(C)=O)ncc1C#N	392488	O=C1N=Nc(c2c13)c4c(nc2ccc3)CN(CC4)C(=O)C5(C)CC5
50224746	CNc1nc(C)c(s1)-c1nc(Nc2cccc(c2)N2CCN(CC2)C(C)=O)ncc1C#N	392489	O=C1N=Nc(c2c13)c4c(nc2ccc3)CN(CC4)C(=O)C(C5(C)C)C5(C)C
50224747	CNc1nc(C)c(s1)-c1nc(Nc2cccc(c2)N2CCOCC2)ncc1F	392490	O=C1N=Nc(c2c13)c4c(nc2ccc3)C[N@@H+](CC4)Cc5ccccc5
50224748	CNc1nc(C)c(s1)-c1nc(Nc2cccc(c2)N2CCNCC2)ncc1Cl	420003	c1c(F)ccc(c12)c(OCC[NH3+])c([nH]c2=O)-c3ccc(Br)cc3
50224769	CCc1cnc(Nc2cccc(c2)S(N)(=O)=O)nc1-c1sc(NC)nc1C	420004	c1c(F)ccc(c12)c(OCC[NH3+])c([nH]c2=O)-c3cc(C(F)(F)F)ccc3
50224771	CNc1nc(C)c(s1)-c1nc(Nc2cccc(c2)S(N)(=O)=O)ncc1Cl	420005	c1c(F)ccc(c12)c(OCC[NH3+])c([nH]c2=O)-c3cc(Br)c(cc3)N4CCOCC4
50224773	CNc1nc(C)c(s1)-c1nc(Nc2cccc(c2)S(N)(=O)=O)ncc1C	420006	c1c(F)ccc(c12)c(OCC[NH3+])c([nH]c2=O)-c3cc(Br)ccc3
50224879	CNc1nc(C)c(s1)-c1ccnc(Nc2cccc(c2)[N+]([O-])=O)n1	420008	c1c(F)ccc(c12)c(OCC[NH3+])c([nH]c2=O)-c3ccc(Cl)cc3
50224882	CNc1nc(C2CC2)c(s1)-c1ccnc(Nc2cccc(c2)N2CCCNCC2)n1	420009	c1c(F)ccc(c12)c(OCC[NH3+])c([nH]c2=O)-c3ccc(F)cc3
50224887	CNc1nc(c(s1)-c1ccnc(Nc2cccc(c2)S(N)(=O)=O)n1)C(F)(F)F	420010	N#Cc1cc(ccc1)-c([nH]c2=O)c(OCC[NH3+])c(c23)ccc(F)c3
50224889	CNc1nc(c(s1)-c1ccnc(Nc2ccc(cc2)S(N)(=O)=O)n1)C(F)(F)F	420011	Fc1c(F)ccc(c12)c(OCC[NH3+])c([nH]c2=O)-c3ccc(Br)cc3
50224890	CNc1nc(CC(F)(F)F)c(s1)-c1ccnc(Nc2ccc(O)cc2)n1	420012	c1c(F)ccc(c12)c(OCC[NH3+])c([nH]c2=O)-c3cc(C)c(Cl)cc3
50224891	CNc1nc(CC(F)(F)F)c(s1)-c1ccnc(Nc2cccc(c2)S(N)(=O)=O)n1	420013	c1c(F)ccc(c12)c(OCC[NH3+])c([nH]c2=O)-c3cc(Cl)c(Cl)cc3
50224897	CNc1nc(C2CC2)c(s1)-c1ccnc(Nc2cccc(c2)S(N)(=O)=O)n1	420014	c1c(F)ccc(c12)c(OCC[NH3+])c([nH]c2=O)-c3cc(F)c(F)cc3
50224898	CNc1nc(C2CC2)c(s1)-c1ccnc(Nc2ccc(cc2)S(N)(=O)=O)n1	420015	c1c(F)ccc(c12)c(OCC[NH3+])c([nH]c2=O)-c3cc(Br)c(cc3)N4CCCC4
50224899	CNc1ncc(s1)-c1ccnc(Nc2ccc(cc2)S(N)(=O)=O)n1	420016	c1c(F)ccc(c12)c(OCC[NH3+])c([nH]c2=O)-c(cc3)cc(c34)OCCO4
50224901	CNc1ncc(s1)-c1ccnc(Nc2cccc(c2)S(N)(=O)=O)n1	420017	c1c(F)ccc(c12)c(OCC[NH3+])c([nH]c2=O)-c(cc3)cc(c34)OCO4
50224934	CNc1nc(C)c(s1)-c1nc(Nc2cccc(c2)[N+]([O-])=O)ncc1C#N	420018	c1c(F)ccc(c12)c(OCC[NH3+])c([nH]c2=O)-c3cc(F)c(cc3)OC
50224948	CNc1nc(C)c(s1)-c1nc(Nc2cccc(c2)[N+]([O-])=O)ncc1O	504263	c1cc(OC)cc(c12)C(=O)N(C2)C[C@@]3(C(=O)NC(=O)N3)C#Cc4ccc(cc4)C[C@]5(C)C(=O)NC(=O)N5
50224949	CNc1nc(C)c(s1)-c1ccnc(Nc2cccc(c2)S(N)(=O)=O)n1	504264	c1cccc(c12)c(=O)[nH]nc2Oc3ccc(F)c(c3)C(=O)N4CCN(CC4)C(=O)C(CC)CC
50224950	CNc1nc(C)c(s1)-c1nc(Nc2cccc(c2)S(N)(=O)=O)ncc1O	504265	c1cccc(c12)c(=O)[nH]nc2Oc3ccc(F)c(c3)C(=O)N4CCN(CC4)C(=O)N5CCCCC5
50224951	CNc1nc(C)c(s1)-c1nc(Nc2cccc(c2)S(N)(=O)=O)ncc1F	504266	c1cccc(c12)c(=O)[nH]nc2Oc3ccc(F)c(c3)C(=O)N4CCN(CC4)C(=O)c5c([N+](=O)[O-])cccc5
50224952	CNc1nc(C)c(s1)-c1nc(Nc2cccc(c2)N2CCCNCC2)ncc1C#N	504267	c1cccc(c12)c(=O)[nH]nc2Oc3ccc(F)c(c3)C(=O)N4CCN(CC4)C(=O)C5CCCCC5
50224955	CNc1nc(C)c(s1)-c1nc(Nc2cccc(c2)S(N)(=O)=O)ncc1C#N	504268	c1cccc(c12)c(=O)[nH]nc2Oc3ccc(F)c(c3)C(=O)N4CCN(CC4)C(=O)CC
50224959	CNc1nc(C)c(s1)-c1nc(Nc2cccc(c2)N2CCCNCC2)ncc1F	504269	c1cccc(c12)c(=O)[nH]nc2Oc3ccc(F)c(c3)C(=O)N4CCN(CC4)C(=O)C(CC5)CCC5(F)F
50224960	CNc1nc(c(s1)-c1ccnc(Nc2cccc(c2)[N+]([O-])=O)n1)-c1ccccc1	504270	c1cccc(c12)c(=O)[nH]nc2Oc3ccc(F)c(c3)C(=O)N4CCN(CC4)C(=O)C5([NH+](C)C)CC5
50224961	CNc1nc(CC(F)(F)F)c(s1)-c1ccnc(Nc2cccc(c2)[N+]([O-])=O)n1	504271	c1cccc(c12)c(=O)[nH]nc2Oc3ccc(F)c(c3)C(=O)N4CCN(CC4)C(=O)C5([NH+](C)C)CCC5
50224962	CNc1nc(CC(F)(F)F)c(s1)-c1ccnc(Nc2cccc(O)c2)n1	546257	c1cccc(c12)c(=O)[nH]nc2Cc3ccc(F)c(c3)C(=O)N(CC4)Cc(n45)nnc5C(F)(F)F
50224963	CNc1nc(C)c(s1)-c1nc(Nc2cccc(c2)N2CCCN(CC2)C(C)=O)ncc1C#N	546258	c1cccc(c12)c(=O)[nH]nc2Cc3ccc(F)c(c3)C(=O)N(CC4)Cc(n45)ccc5
50224964	CNc1nc(C)c(s1)-c1ccnc(Nc2cccc(c2)N2CCCNCC2)n1	546259	c1cccc(c12)c(=O)[nH]nc2Cc3ccc(F)c(c3)C(=O)N(CC4)Cc(n45)c(nc5C(F)(F)F)C(=O)OC
50337529	Cn1cc(\C=C2/C(=O)NN=C2c2nccs2)c2cc3OCOc3cc12	546260	c1cccc(c12)c(=O)[nH]nc2Cc3cccc(c3)C(=O)N(CC4)Cc(n45)nnc5C(F)(F)F
50391923	CCN1CCN(Cc2ccc(Nc3ncc(F)c(n3)-c3cc(F)c4nc(C)n(C(C)C)c4c3)nc2)CC1	546261	c1cccc(c12)c(=O)[nH]nc2Cc3ccc(F)c(c3)C(=O)N(CC4)Cc(n45)nc(n5)C(F)(F)F
50391973	CC(C)N1CCN(Cc2ccc(Nc3nccc(n3)-c3ccc4nc(C)n(C(C)C)c4c3)nc2)CC1	560051	c1ccc(c2c13)c(=O)[n-]nc2n4c(n3)C[NH2+]CC4
50391991	CC(C)n1c(C)nc2ccc(cc12)-c1ccnc(Nc2ccc(cn2)N2CCNCC2)n1	560052	c1ccc(c2c13)c(=O)[n-]nc2n4c(n3)C[N@H+](CC4)CC
50392001	COc1ccc(Nc2nccc(n2)-c2ccc3nc(C)n(C(C)C)c3c2)cc1	560053	c1ccc(c2c13)c(=O)[n-]nc2n4c(n3)C[N@@H+](C)CC4
50447973	Cn1c2nc(Nc3ccc4[nH]ccc4c3)ncc2cc(c1=O)S(=O)(=O)c1ccc(F)cc1F	560054	c1ccc(c2c13)c(=O)[n-]nc2n4c(n3)C[N@H+](CC4)C(C)C
50453387	CCc1cnn2c(NCc3ccc[n+]([O-])c3)cc(nc12)N1CCCC[C@H]1CCO	560055	c1ccc(c2c13)c(=O)[n-]nc2n4c(n3)C[N@H+](CC4)Cc5ccccc5
50453391	COc1ccccc1-c1cc(Nc2cccc(CS(N)(=O)=O)c2)ncn1	560056	c1ccc(c2c13)c(=O)[n-]nc2n4c(n3)C[N@@H+](CC4)CCC(C)=C
50467605	C(Cc1c[nH]c2ncccc12)Cn1nncc1-c1cc2cccnc2[nH]1	578048	c1ccccc1C[C@@](C#N)(C)c(c2)ccc(c23)c4c(c(=O)[nH]3)CCCC4
50467685	CCN1CCN(Cc2ccc(Nc3ncc(F)c(n3)-c3cc(F)c4nc(C)n(C(C)C)c4c3)nc2)CC1	578050	c1ccccc1C[C@](C#N)(C)c(c2)ccc(c23)c4c(c(=O)[nH]3)CCCC4
50467698	CC(C)c1cnn2c(NCc3ccccc3)cc(NCCCCCCN)nc12	578052	c1ccccc1C[C@@](C#N)(C)c(c2)ccc(c23)c4c(c(=O)[nH]3)CCCC4
50499109	Cc1nn(-c2ccccc2)c2nc(CCl)n(C)c(=O)c12	578054	N#Cc1cccc(c1)C[C@](C#N)(C)c(c2)ccc(c23)c4c(c(=O)[nH]3)CCCC4
50499110	Cc1nn(-c2ccccc2)c2nc(CCl)n(CC#N)c(=O)c12	578056	Fc1cccc(c1)C[C@](C#N)(C)c(c2)ccc(c23)c4c(c(=O)[nH]3)CCCC4
50499111	CCOC(=O)Cn1c(CCl)nc2n(nc(C)c2c1=O)-c1ccccc1	578058	Fc1cccc(c1)C[C@](C#N)(C)c(c2)ccc(c23)c4c(c(=O)[nH]3)CCCC4
50499112	Cc1nn(-c2ccccc2)c2nc(CCl)n(Cc3ccccc3)c(=O)c12	578060	Fc1cccc(c1)C[C@@](C#N)(C)c(c2)ccc(c23)c4c(c(=O)[nH]3)CCCC4
50499113	COCc1nc2n(nc(C)c2c(=O)[nH]1)-c1ccccc1	578062	COc1cc(OC)nc(n1)C[C@@](C#N)(C)c(c2)ccc(c23)c4c(c(=O)[nH]3)CCCC4
50499115	CCOCc1nc2n(nc(C)c2c(=O)[nH]1)-c1ccccc1	578064	N#Cc1cccc(n1)C[C@@](C#N)(C)c(c2)ccc(c23)c4c(c(=O)[nH]3)CCCC4
50499116	CCCOCc1nc2n(nc(C)c2c(=O)[nH]1)-c1ccccc1	578066	Clc1cccc(c1)C[C@](C#N)(C)c(c2)ccc(c23)c4c(c(=O)[nH]3)CCCC4
50499137	COCc1nc2n(nc(C)c2c(=O)n1C)-c1ccccc1	578068	Clc1nc(Cl)cc(c1)C[C@@](C#N)(C)c(c2)ccc(c23)c4c(c(=O)[nH]3)CCCC4
50499138	COCc1nc2n(nc(C)c2c(=O)n1CC#N)-c1ccccc1	578072	COc1cccc(c1)C[C@](C#N)(C)c(c2)ccc(c23)c4c(c(=O)[nH]3)CCCC4
50499139	CCOC(=O)Cn1c(COC)nc2n(nc(C)c2c1=O)-c1ccccc1	578074	c1cccc(c12)n(C)nc2C[C@](C#N)(C)c(c3)ccc(c34)c5c(c(=O)[nH]4)CCCC5
50499140	COCc1nc2n(nc(C)c2c(=O)n1Cc1ccccc1)-c1ccccc1	578076	c1cccc(c12)nc(n2C)C[C@](C#N)(C)c(c3)ccc(c34)c5c(c(=O)[nH]4)CCCC5
50499141	CCOCc1nc2n(nc(C)c2c(=O)n1C)-c1ccccc1	578078	c1cccc(c12)nc(n2C)C[C@](C#N)(C)c(c3)ccc(c34)c5c(c(=O)[nH]4)CCCC5
50499142	CCOCc1nc2n(nc(C)c2c(=O)n1CC#N)-c1ccccc1	578080	OCc1cccc(c1)C[C@@](C#N)(C)c(c2)ccc(c23)c4c(c(=O)[nH]3)CCCC4
50499143	CCOCc1nc2n(nc(C)c2c(=O)n1CC(=O)OCC)-c1ccccc1	578084	N#Cc1ccc(cc1)OCC[C@](C#N)(C)c(c2)ccc(c23)c4c(c(=O)[nH]3)CCCC4
50499144	CCOCc1nc2n(nc(C)c2c(=O)n1Cc1ccccc1)-c1ccccc1	626171	c1cccc(c12)c(=O)[nH]nc2Cc3ccc(F)c(c3)C(=O)N4CCN(CC4)c(cc5)nc(c56)[nH]nn6
50499145	Cc1nn(-c2ccccc2)c2nc(CNc3ccccc3)[nH]c(=O)c12	626172	c1cccc(c12)c(=O)[nH]nc2Cc3ccc(F)c(c3)C(=O)N4CCN(CC4)c(cc5)[nH]c(c56)nc(n6)C
50499146	Cc1nn(-c2ccccc2)c2nc(CNc3ccc(C)cc3)[nH]c(=O)c12	626173	c1cccc(c12)c(=O)[nH]nc2Cc3ccc(F)c(c3)C(=O)N4CCN(CC4)c(cc5)nc(c56)[nH]c(n6)C(F)(F)F
50499147	Cc1nn(-c2ccccc2)c2nc(CNc3ccc(O)cc3)[nH]c(=O)c12	626174	c1cccc(c12)c(=O)[nH]nc2Cc3ccc(F)c(c3)C(=O)N4CCN(CC4)c(cc5)[nH]c(c56)ncn6
50499148	Cc1nn(-c2ccccc2)c2nc(CNc3ccc(cc3)C(O)=O)[nH]c(=O)c12	626175	c1cccc(c12)c(=O)[nH]nc2Cc3ccc(F)c(c3)C(=O)N4CCN(CC4)c(cc5)nc(c5=6)=[NH+]C(N6)=O
50499149	Cc1nn(-c2ccccc2)c2nc(CNc3ccccc3)n(C)c(=O)c12	626176	c1cccc(c12)c(=O)[nH]nc2Cc3ccc(F)c(c3)C(=O)N4CCN(CC4)c(nc5)cc(c56)[nH]cn6
50499150	Cc1nn(-c2ccccc2)c2nc(CNc3ccc(O)cc3)n(C)c(=O)c12	626177	c1cccc(c12)c(=O)[nH]nc2Cc3ccc(F)c(c3)C(=O)N4CCN(CC4)c(cn5)cc(c56)[nH]cn6
50499151	Cc1nn(-c2ccccc2)c2nc(CNc3ccccc3)n(CC#N)c(=O)c12	626178	c1cccc(c12)c(=O)[nH]nc2Cc3ccc(F)c(c3)C(=O)N4CCN(CC4)c(nc5)nc(c56)[nH]cn6
50499152	Cc1nn(-c2ccccc2)c2nc(CNc3ccc(O)cc3)n(CC#N)c(=O)c12	626179	c1cccc(c12)c(=O)[nH]nc2Cc3cccc(c3)C(=O)N4CCN(CC4)c(cc5)nc(c5=6)=[NH+]C(N6)=O
50499153	CCN(CC)Cc1nc2n(nc(C)c2c(=O)[nH]1)-c1ccccc1	626180	c1cccc(c12)c(=O)[nH]nc2Cc3cccc(c3)C(=O)N4CCN(CC4)c(cc5)nc(c56)[nH]nn6
50499154	Cc1nn(-c2ccccc2)c2nc(CN3CCCCC3)[nH]c(=O)c12	626181	c1cccc(c12)c(=O)[nH]nc2Cc3cccc(c3)C(=O)N4CCN(CC4)c(cc5)[nH]c(c56)nc(n6)C
50499155	Cc1nn(-c2ccccc2)c2nc(CN3CCOCC3)[nH]c(=O)c12	626182	c1cccc(c12)c(=O)[nH]nc2Cc3cccc(c3)C(=O)N4CCN(CC4)c(cc5)nc(c56)[nH]c(n6)C(F)(F)F
50499156	CC[C@H](CO)Nc1nc(NCc2ccccc2)c2ncn(C(C)C)c2n1	626183	c1cccc(c12)c(=O)[nH]nc2Cc3cccc(c3)C(=O)N4CCN(CC4)c(cc5)[nH]c(c56)ncn6
50499157	CN1CCN(Cc2ccc(cc2)C(=O)Nc2ccc(C)c(Nc3nccc(n3)-c3cccnc3)c2)CC1	626184	c1cccc(c12)c(=O)[nH]nc2Cc3ccc(OC)c(c3)C(=O)N4CCN(CC4)c(cc5)[nH]c(c56)ncn6
50519839	C[C@H](O)[C@@H](C)Oc1nc(Nc2ccc(cc2)S(=N)(=O)C2CC2)ncc1C(F)(F)F	626185	c1cccc(c12)c(=O)[nH]nc2Cc3ccc(C(F)(F)F)c(c3)C(=O)N4CCN(CC4)c(cc5)[nH]c(c56)ncn6
50519843	CCNCc1cncc(c1C)-c1cccc2[nH]nc(-c3nc4c(F)cc(F)cc4[nH]3)c12	626186	c1cccc(c12)c(=O)[nH]nc2Cc3ccc(C(F)(F)F)c(c3)C(=O)N4CCN(CC4)c(cc5)nc(c56)[nH]nn6
50519860	CCN1CCN(Cc2ccc(Nc3ncc(F)c(n3)-c3cc(F)c4nc(C)n(C(C)C)c4c3)nc2)CC1	626187	c1cccc(c12)c(=O)[nH]nc2Cc3ccc(C(F)(F)F)c(c3)C(=O)N4CCN(CC4)c(cc5)nc(c5=6)=[NH+]C(N6)=O
50519861	CCc1cnn2c(NCc3ccc[n+]([O-])c3)cc(nc12)N1CCCC[C@H]1CCO	626188	c1cccc(c12)c(=O)[nH]nc2Cc3ccc(OC)c(c3)C(=O)N4CCN(CC4)c(nc5)cc(c56)[nH]cn6
50519864	COc1cc(F)ccc1-c1ccnc(NC(=O)[C@@H]2CC[C@@H](C2)NC(C)=O)c1	626189	c1cccc(c12)c(=O)[nH]nc2Cc3ccc(C(F)(F)F)c(c3)C(=O)N4CCN(CC4)c(nc5)cc(c56)[nH]cn6
50519902	COc1cc(F)ccc1-c1ccnc(NC(=O)[C@H]2CCC[C@H](C2)NC(C)=O)c1	626190	c1cccc(c12)c(=O)[nH]nc2Cc3ccc(C(F)(F)F)c(c3)C(=O)N4CCN(CC4)c(cn5)cc(c56)[nH]cn6
50519906	CN1CC[C@H]([C@@H]1CO)c1c(O)cc(O)c2c1oc(cc2=O)-c1ccccc1Cl	626191	c1cccc(c12)c(=O)[nH]nc2Cc3ccc(OC)c(c3)C(=O)N4CCN(CC4)c(cn5)cc(c56)[nH]cn6
50519910	CC[C@H](Nc1nc(NCc2cnc(C)cc2C)c2ncn(C(C)C)c2n1)[C@@H](C)O	626192	c1cccc(c12)c(=O)[nH]nc2Cc3cc(c(F)cc3)C(=O)N4CCN(CC4)C(=O)C5CC5
50519925	CN1CC[C@@H]([C@H](O)C1)c1c(O)cc(O)c2c1oc(cc2=O)-c1ccccc1Cl	651903	c1ccc(C(=O)N)c(c12)[nH]c([nH+]2)N3CCN(CC3)c4ncccn4
50519931	Clc1cccc(Cl)c1C(=O)Nc1c[nH]nc1C(=O)NC1CCNCC1	651904	c1ccc(C(=O)N)c(c12)[nH]c([nH+]2)N3CCN(CC3)c4ncc(F)cn4
50519936	COCCN1CCN(Cc2ccc(cc2)-c2n[nH]c3-c4cccc(NC(=O)NN5CCOCC5)c4C(=O)c23)CC1	651906	c1ccc(C(=O)N)c(c12)[nH]c([nH+]2)N3CCN(CC3)c4ncc(cn4)NC(=O)C
50519938	CC(=O)c1c(C)c2cnc(Nc3ccc(cn3)N3CCNCC3)nc2n(C2CCCC2)c1=O	651907	c1ccc(C(=O)N)c(c12)[nH]c([nH+]2)N3CCN(CC3)c4ncc(cn4)OC
50519964	CC(C)(C)c1cnc(CSc2cnc(NC(=O)C3CCNCC3)s2)o1	651908	c1ccc(C(=O)N)c(c12)[nH]c([nH+]2)N3CCN(CC3)c4ncc(cn4)N
50519966	CN1CC[C@H]([C@@H]1CO)c1c(O)cc(O)c2c1oc(cc2=O)-c1ccc(cc1Cl)C(F)(F)F	651909	c1ccc(C(=O)N)c(c12)[nH]c([nH+]2)N3CCN(CC3)c4ccncn4
50528145	NC(=O)c1ccc2NC(=O)\C(=N/Nc3ccc(cc3)S(N)(=O)=O)c2c1	651912	c1ccc(C(=O)N)c(c12)[nH]c([nH+]2)N3CCN(CC3)c4cc(C(F)(F)F)ncn4
50528153	NS(=O)(=O)c1ccc(N\N=C2/C(=O)Nc3ccc(cc23)S(N)(=O)=O)cc1	651913	c1ccc(C(=O)N)c(c12)[nH]c([nH+]2)N3CCN(CC3)c4ccc(cn4)C(=O)NC
50528154	CC(C)Oc1cccc2NC(=O)\C(=N/Nc3ccc(cc3)S(N)(=O)=O)c12	651914	c1ccc(C(=O)N)c(c12)[nH]c([nH+]2)N3CCN(CC3)c4ccc(cn4)C(=O)N
50528156	CS(=O)(=O)c1ccc2NC(=O)\C(=N/Nc3ccc(cc3)S(N)(=O)=O)c2c1	651915	c1ccc(C(=O)N)c(c12)[nH]c([nH+]2)N3CCN(CC3)c4ccnc(c4)C(F)(F)F
50528157	CC(C)c1cccc2NC(=O)\C(=N/Nc3ccc(cc3)S(N)(=O)=O)c12	651916	c1ccc(C(=O)N)c(c12)[nH]c([nH+]2)N3CCN(CC3)c4ncc(cn4)C#N
50528162	NS(=O)(=O)c1ccc(N\N=C2/C(=O)Nc3ccc4ncccc4c23)cc1	651917	c1ccc(C(=O)N)c(c12)[nH]c([nH+]2)N3CCN(CC3)c4ncc(cc4)C(=O)N(C)C
50528166	NS(=O)(=O)c1ccc(N\N=C2/C(=O)Nc3ccc(cc23)-c2cnco2)cc1	651918	c1c(F)cc(C(=O)N)c(c12)nc([nH]2)N3CCN(CC3)c4ccncn4
50528167	NS(=O)(=O)c1ccc(N\N=C2/C(=O)Nc3ccc4ncsc4c23)cc1	651919	c1c(F)cc(C(=O)N)c(c12)nc([nH]2)N3CCN(CC3)c4ncc(F)cn4
50544930	CC(C)[C@H](CO)Nc1nc(Nc2cccc(Cl)c2)c2ncn(C(C)C)c2n1	651920	c1c(F)cc(C(=O)N)c(c12)nc([nH]2)N3CCN(CC3)c4ncc(cc4)C(=O)N(C)C
50579915	Oc1ccc(cc1)-c1coc2cc(O)cc(O)c2c1=O	651921	c1c(F)cc(C(=O)N)c(c12)nc([nH]2)N3CCN(CC3)c4ncc(cn4)C#N
50579975	CN1CC[C@@H]([C@H](O)C1)c1c(O)cc(O)c2c1oc(cc2=O)-c1ccccc1Cl	651922	c1c(F)cc(C(=O)N)c(c12)nc([nH]2)N3CCN(CC3)c4[nH+]cccc4C
50607619	Cc1[nH]ncc1-c1ccnc(NC2CCCC2)n1	651923	c1c(F)cc(C(=O)N)c(c12)nc([nH]2)N3CCN(CC3)c4ncc(C(F)(F)F)cc4
50607620	Cc1[nH]ncc1-c1ccnc(NC2CCCCC2)n1	651924	c1c(F)cc(C(=O)N)c(c12)nc([nH]2)N3CCN(CC3)c4ncc(cn4)C(=O)NC
50607621	CC(C)c1[nH]ncc1-c1ccnc(NC2CCCCC2)n1	651925	c1c(F)cc(C(=O)N)c(c12)nc([nH]2)N3CCN(CC3)c4nnc(cc4)C(=O)NC
50607622	CC(C)c1[nH]ncc1-c1ccnc(NC2CCNCC2)n1	651926	c1c(F)cc(C(=O)N)c(c12)nc([nH]2)N3CCN(CC3)c4ccc(cn4)C(=O)NC
50607623	CC(C)c1[nH]ncc1-c1ccnc(NC2CCN(C)CC2)n1	651927	c1c(F)cc(C(=O)N)c(c12)nc([nH]2)N3CCN(CC3)c4cnc(cn4)C(=O)NC
50607624	CC(C)c1[nH]ncc1-c1nc(NC2CCN(C)CC2)ncc1C	651928	c1c(F)cc(C(=O)N)c(c12)nc([nH]2)N3CCN(CC3)c4cnc(cn4)C(=O)NCC
50607625	CC(C)c1n[nH]c(C)c1-c1ccnc(NC2CCN(C)CC2)n1	651929	c1c(F)cc(C(=O)N)c(c12)nc([nH]2)N3CCN(CC3)c4cnc(cn4)C(=O)NC(C)C
50607626	CC(C)c1[nH]ncc1-c1nc(NC2CCN(C)CC2)ncc1Br	651930	c1c(F)cc(C(=O)N)c(c12)nc([nH]2)N3CCN(CC3)c4cnc(cn4)C(=O)NCC(C)C
50607627	CC(C)c1[nH]nc(Br)c1-c1ccnc(NC2CCN(C)CC2)n1	651931	c1c(F)cc(C(=O)N)c(c12)nc([nH]2)N3CCN(CC3)c4cnc(cn4)C(=O)N5CCCC5
50607628	CC(C)c1[nH]ncc1-c1ccnc(Nc2ccc(cn2)N2CCNCC2)n1	651932	c1c(F)cc(C(=O)N)c(c12)nc([nH]2)N3CCN(CC3)c4cnc(cn4)C(=O)N5CCOCC5
50607629	CC(C)c1[nH]ncc1-c1ccnc(Nc2ccc(cc2)N2CCNCC2)n1	651933	c1c(F)cc(C(=O)N)c(c12)nc([nH]2)N3CCN(CC3)c4nnc(C(F)(F)F)cc4
50607630	CC(C)c1[nH]ncc1-c1ccnc(Nc2ccccn2)n1	651934	c1c(F)cc(C(=O)N)c(c12)nc([nH]2)N3CCN(CC3)c4cnc(C(F)(F)F)cc4
50607631	Cc1[nH]ncc1-c1ccnc(Nc2ccc(cn2)N2CCNCC2)n1	651935	c1c(F)cc(C(=O)N)c(c12)nc([nH]2)N3CCN(CC3)c4cnc(C(F)(F)F)nc4
50607632	FC(F)(F)c1[nH]ncc1-c1ccnc(Nc2ccc(cn2)N2CCNCC2)n1	651936	c1c(F)cc(C(=O)N)c(c12)nc([nH]2)N3CCN(CC3)c4ncc(cn4)C(F)(F)F
50607633	C1CC1c1[nH]ncc1-c1ccnc(Nc2ccc(cn2)N2CCNCC2)n1	651937	c1c(F)cc(C(=O)N)c(c12)nc([nH]2)N3CCN(CC3)c4cnc(cn4)C(F)(F)F
50607636	CC(C)(C)c1[nH]ncc1-c1ccnc(Nc2ccc(cn2)N2CCNCC2)n1	651938	c1c(F)cc(C(=O)N)c(c12)nc([nH]2)N3CCN(CC3)c4cnc(cn4)C(=O)N(C)C
50607637	Fc1ccc(cc1)-c1n[nH]cc1-c1ccnc(Nc2ccc(cn2)N2CCNCC2)n1	651939	c1c(F)cc(C(=O)N)c(c12)nc([nH]2)N3CCN(CC3)c4cnc(cn4)C#N
50607638	CC(C)c1n[nH]c(Cl)c1-c1ccnc(Nc2ccc(cn2)N2CCNCC2)n1	651940	c1c(F)cc(C(=O)N)c(c12)nc([nH]2)N3CCN(CC3)c4cnc(C#N)nc4
50607639	CC(C)c1n[nH]c(C)c1-c1ccnc(Nc2ccc(cn2)N2CCNCC2)n1	651941	c1c(F)cc(C(=O)N)c(c12)nc([nH]2)N3CCN(CC3)c4cnc(nc4)C(=O)NC
50607640	CC(C)c1n[nH]c(Cl)c1-c1ccnc(Nc2ccc(nn2)N2CCNCC2)n1	651942	c1c(F)cc(C(=O)N)c(c12)nc([nH]2)N3CCN(CC3)c4cnc(nc4)C(=O)NCC
50607641	CC(C)c1n[nH]c(Cl)c1-c1ccnc(Nc2cnc(cn2)N2CCNCC2)n1	651943	c1c(F)cc(C(=O)N)c(c12)nc([nH]2)N3CCN(CC3)c4cnc(nc4)C(=O)N(C)C
50607642	CC(C)c1n[nH]c(Cl)c1-c1ccnc(Nc2ccc(cn2)C2CCNCC2)n1	841398	COc1ccc(cc1)N2CC[NH+](CC2)Cc(c3)ccc(c34)c5c(c(=O)[nH]4)CCCN5
50607643	CC(C)c1n[nH]c(Cl)c1-c1ccnc(Nc2ccc(cn2)N2CCN(C)CC2)n1	841399	Fc1ccc(cc1)N2CC[NH+](CC2)Cc(c3)cc(OC)c(c34)c5c(c(=O)[nH]4)CCCN5
50607644	CC(C)c1n[nH]c(Cl)c1-c1ccnc(Nc2ccc(cn2)N2CCN(CCO)CC2)n1	841400	Fc1ccc(cc1)N2CC[NH+](CC2)Cc(c3)cc(OCC)c(c34)c5c(c(=O)[nH]4)CCCN5
50607645	CC(C)c1n[nH]c(Cl)c1-c1ccnc(Nc2ccc(cn2)N2CCN[C@@H](C)C2)n1	841401	c1cccnc1N2CC[NH+](CC2)Cc(c3)cc(C)c(c34)c5c(c(=O)[nH]4)CCCN5
50607646	CC(C)c1n[nH]c(Cl)c1-c1ccnc(Nc2ccc(cn2)N2CCN[C@H](C)C2)n1	841402	Fc1cnc(nc1)N2CC[NH+](CC2)Cc(c3)cc(C)c(c34)c5c(c(=O)[nH]4)CCCN5
50607647	CC(C)c1n[nH]c(Cl)c1-c1ccnc(Nc2ccc(cn2)N2CCNC(C)(C)C2)n1	841403	Fc1ccc(nc1)N2CC[NH+](CC2)Cc(c3)cc(C)c(c34)c5c(c(=O)[nH]4)CCCN5
50607648	CC(C)c1n[nH]c(Cl)c1-c1ccnc(Nc2ccc(cn2)N2CC(C)NC(C)C2)n1	841404	Fc1cccnc1N2CC[NH+](CC2)Cc(c3)cc(C)c(c34)c5c(c(=O)[nH]4)CCCN5
50607649	CC(C)c1n[nH]c(Cl)c1-c1ccnc(Nc2ccc(CN3CCN[C@@H](C)C3)cn2)n1	841405	Clc1cc(F)c(nc1)N2CC[NH+](CC2)Cc(c3)cc(C)c(c34)c5c(c(=O)[nH]4)CCCN5
50607650	CC(C)c1n[nH]c(Cl)c1-c1ccnc(Nc2ccc(CN3CCN[C@H](C)C3)cn2)n1	841406	FC(F)(F)c1cc(Cl)c(nc1)N2CC[NH+](CC2)Cc(c3)cc(C)c(c34)c5c(c(=O)[nH]4)CCCN5
50607651	CC(C)c1n[nH]c(Cl)c1-c1ccnc(Nc2ccc(cn2)N2CCC(CC2)N(C)C)n1	841407	Clc1ccc(nc1)N2CC[NH+](CC2)Cc(c3)cc(C)c(c34)c5c(c(=O)[nH]4)CCCN5
50607652	CC(C)c1[nH]nc(c1-c1ccnc(Nc2ccc(cn2)N2CCC(CC2)N(C)C)n1)C(F)(F)F	841408	Clc1cccnc1N2CC[NH+](CC2)Cc(c3)cc(C)c(c34)c5c(c(=O)[nH]4)CCCN5
50644903	O=C1Cc2c([nH]c3ccccc23)-c2ccccc2N1	841409	Brc1ccc(nc1)N2CC[NH+](CC2)Cc(c3)cc(C)c(c34)c5c(c(=O)[nH]4)CCCN5
50644911	Brc1ccc2[nH]c-3c(CC(=O)Nc4ccccc-34)c2c1	841410	Cc1cccnc1N2CC[NH+](CC2)Cc(c3)cc(C)c(c34)c5c(c(=O)[nH]4)CCCN5
50719981	CC(C)n1cnc2c(Nc3cc(Cl)cc(NC(C)=O)c3)nc(N[C@H]3CCCC[C@H]3N)nc12	841411	CNC(=O)c1ccc(nc1)N2CC[NH+](CC2)Cc(c3)cc(C)c(c34)c5c(c(=O)[nH]4)CCCN5
50720567	CCn1cnc2c(Nc3cccc(Cl)c3)nc(N[C@@H]3CCCC[C@@H]3N)nc12	841412	CCNC(=O)c1ccc(nc1)N2CC[NH+](CC2)Cc(c3)cc(C)c(c34)c5c(c(=O)[nH]4)CCCN5
50720568	CCn1cnc2c(Nc3cccc(Cl)c3)nc(N[C@@H]3CCCC[C@H]3N)nc12	841413	C1CC1NC(=O)c2ccc(nc2)N3CC[NH+](CC3)Cc(c4)cc(C)c(c45)c6c(c(=O)[nH]5)CCCN6
50720569	CC(C)n1cnc2c(Nc3cccc(Cl)c3)nc(N[C@@H]3CCCC[C@H]3N)nc12	841414	Clc1ccc(cc1)N2CC[NH+](CC2)Cc(c3)cc(C)c(c34)c5c(c(=O)[nH]4)CCCN5
50720570	CC(C)n1cnc2c(Nc3cccc(Cl)c3)nc(N[C@H]3CCCC[C@@H]3N)nc12	841415	Brc1ccc(cc1)N2CC[NH+](CC2)Cc(c3)cc(C)c(c34)c5c(c(=O)[nH]4)CCCN5
50720571	CC(C)n1cnc2c(Nc3cccc(Cl)c3)nc(N[C@@H]3CCCC[C@@H]3N)nc12	841416	N#Cc1ccc(cc1)N2CC[NH+](CC2)Cc(c3)cc(C)c(c34)c5c(c(=O)[nH]4)CCCN5
50720572	CC(C)n1cnc2c(Nc3cc(N)cc(Cl)c3)nc(N[C@@H]3CCCC[C@@H]3N)nc12	841417	N#Cc1ccc(c(F)c1)N2CC[NH+](CC2)Cc(c3)cc(C)c(c34)c5c(c(=O)[nH]4)CCCN5
50720573	CC(C)n1cnc2c(Nc3cc(Cl)cc(NC(C)=O)c3)nc(N[C@@H]3CCCC[C@@H]3N)nc12	841418	N#Cc1ccc(c(Cl)c1)N2CC[NH+](CC2)Cc(c3)cc(C)c(c34)c5c(c(=O)[nH]4)CCCN5
50720574	CC(C)n1cnc2c(Nc3cc(N)cc(Cl)c3)nc(N[C@H]3CCCC[C@H]3N)nc12	841419	N#Cc1ccc(c(c1)C)N2CC[NH+](CC2)Cc(c3)cc(C)c(c34)c5c(c(=O)[nH]4)CCCN5
50720575	CC(C)n1cnc2c(Nc3cc(Cl)cc(NC(C)=O)c3)nc(N[C@@H]3CCCC[C@@H]3N)nc12	841420	Fc1ccc(c(c1)C)N2CC[NH+](CC2)Cc(c3)cc(C)c(c34)c5c(c(=O)[nH]4)CCCN5
50720703	CC(C)n1cnc2c(Nc3cc(N)cc(Cl)c3)nc(N[C@H]3CCCC[C@@H]3N)nc12	841421	N#Cc1cc(F)c(c(F)c1)N2CC[NH+](CC2)Cc(c3)cc(C)c(c34)c5c(c(=O)[nH]4)CCCN5
50720704	CC(C)n1cnc2c(Nc3cc(N)cc(Cl)c3)nc(N[C@H]3CCCNC3)nc12	841422	N#Cc1ccc(cc1F)N2CC[NH+](CC2)Cc(c3)cc(C)c(c34)c5c(c(=O)[nH]4)CCCN5
50720705	CC(C)n1cnc2c(Nc3cc(N)cc(Cl)c3)nc(N[C@@H]3CCCNC3)nc12	841423	CCNC(=O)c1ccc(cc1)N2CC[NH+](CC2)Cc(c3)cc(C)c(c34)c5c(c(=O)[nH]4)CCCN5
50720706	CC(C)n1cnc2c(Nc3cc(N)cc(Cl)c3)nc(N[C@@H]3CCNC3)nc12	841424	CNC(=O)c1ccc(cc1F)N2CC[NH+](CC2)Cc(c3)cc(C)c(c34)c5c(c(=O)[nH]4)CCCN5
50722384	CCn1cnc2c(Nc3cccc(Cl)c3)nc(N[C@H]3CCCC[C@@H]3N)nc12	841425	CCNC(=O)c1ccc(cc1F)N2CC[NH+](CC2)Cc(c3)cc(C)c(c34)c5c(c(=O)[nH]4)CCCN5
50722385	CC(C)n1cnc2c(Nc3cccc(Cl)c3)nc(N[C@H]3CCCC[C@H]3N)nc12	841426	CCNC(=O)c1ccc(c(Cl)c1)N2CC[NH+](CC2)Cc(c3)cc(C)c(c34)c5c(c(=O)[nH]4)CCCN5
50722392	CC(C)n1cnc2c(Nc3cc(N)cc(Cl)c3)nc(N[C@@H]3CCCC[C@@H]3N)nc12	841427	C1CC1NC(=O)c2ccc(c(Cl)c2)N3CC[NH+](CC3)Cc(c4)cc(C)c(c45)c6c(c(=O)[nH]5)CCCN6
50722393	CC(C)n1cnc2c(Nc3cc(N)cc(Cl)c3)nc(N[C@@H]3CCCC[C@H]3N)nc12	841428	CNC(=O)c1ccc(c(Cl)c1)N2CC[NH+](CC2)Cc(c3)cc(C)c(c34)c5c(c(=O)[nH]4)CCCN5
50722396	CC(C)n1cnc2c(Nc3cc(N)cc(Cl)c3)nc(N[C@H]3CCNC3)nc12	841429	CNC(=O)c1ccc(c(c1)C)N2CC[NH+](CC2)Cc(c3)cc(C)c(c34)c5c(c(=O)[nH]4)CCCN5
50724304	NS(=O)(=O)c1ccc(Nc2nc(-c3cccc(c3)-c3ccccc3)c3nc[nH]c3n2)cc1	841430	CCNC(=O)c1ccc(c(c1)C)N2CC[NH+](CC2)Cc(c3)cc(C)c(c34)c5c(c(=O)[nH]4)CCCN5
50724306	NS(=O)(=O)c1ccc(Nc2cc(OCC3CCCCC3)c3nc[nH]c3n2)cc1	841431	C1CC1NC(=O)c2ccc(c(c2)C)N3CC[NH+](CC3)Cc(c4)cc(C)c(c45)c6c(c(=O)[nH]5)CCCN6
50724307	NS(=O)(=O)c1ccc(Nc2nc(OCC3CCCCC3)c3nn[nH]c3n2)cc1	841432	c1cccnc1N2CC[NH+](CC2)Cc(c3)cc(CO)c(c34)c5c(c(=O)[nH]4)CCCN5
50724308	NS(=O)(=O)c1ccc(Nc2nc(OCC3CCCCC3)c3cn[nH]c3n2)cc1	841433	Cc1cccnc1N2CC[NH+](CC2)Cc(c3)cc(CO)c(c34)c5c(c(=O)[nH]4)CCCN5
50724309	NS(=O)(=O)c1ccc(Nc2nc(OCC3CCCCC3)c3cc[nH]c3n2)cc1	841434	Fc1ccc(nc1)N2CC[NH+](CC2)Cc(c3)cc(CO)c(c34)c5c(c(=O)[nH]4)CCCN5
50724316	Nc1nc(OCC2CCCCC2)c2nc[nH]c2n1	841435	N#Cc1ccc(cc1)N2CC[NH+](CC2)Cc(c3)cc(CO)c(c34)c5c(c(=O)[nH]4)CCCN5
50724317	NS(=O)(=O)c1ccc(Nc2nc(OCC3CCCCC3)c3nc[nH]c3n2)cc1	841436	Fc1ccc(c(c1)C)N2CC[NH+](CC2)Cc(c3)cc(CO)c(c34)c5c(c(=O)[nH]4)CCCN5
50724318	NS(=O)(=O)c1ccc(Nc2ncc3nc[nH]c3n2)cc1	841437	N#Cc1ccc(c(c1)C)N2CC[NH+](CC2)Cc(c3)cc(CO)c(c34)c5c(c(=O)[nH]4)CCCN5
50724320	CCC(C)Oc1nc(Nc2ccc(cc2)S(N)(=O)=O)nc2[nH]cnc12	841438	N#Cc1ccc(c(F)c1)N2CC[NH+](CC2)Cc(c3)cc(CO)c(c34)c5c(c(=O)[nH]4)CCCN5
50724321	NS(=O)(=O)c1ccc(Nc2nc(OCC#C)c3nc[nH]c3n2)cc1	841439	N#Cc1cc(F)c(c(F)c1)N2CC[NH+](CC2)Cc(c3)cc(CO)c(c34)c5c(c(=O)[nH]4)CCCN5
50724322	NS(=O)(=O)c1ccc(Nc2nc(-c3ccccc3)c3nc[nH]c3n2)cc1	841440	N#Cc1ccc(cc1F)N2CC[NH+](CC2)Cc(c3)cc(CO)c(c34)c5c(c(=O)[nH]4)CCCN5
50752052	Cl.CN1CCN(CCO\N=C2\C(\Nc3ccccc\23)=C2\C(=O)Nc3cc(Br)ccc23)CC1	841441	Fc1ccc(cc1)N2CC[NH+](CC2)Cc(c3)ccc(c34)c5c(c(=O)[nH]4)CCCN5
50752058	O=C1Nc2ccccc2\C1=C1\Nc2ccccc2C1=O	841442	Fc1ccc(c(c1)C)N2CC[NH+](CC2)Cc(c3)ccc(c34)c5c(c(=O)[nH]4)CCCN5
50752067	OC[C@H]1O[C@@H](OCCO\N=C2\C(\Nc3ccccc\23)=C2\C(=O)Nc3ccccc23)[C@H](O)[C@@H](O)[C@@H]1O	841443	N#Cc1ccc(c(F)c1)N(CC2)CC[NH+]2Cc(c3)ccc(c34)c5c(c(=O)[nH]4)CCCN5
50752069	COc1ccc2NC(=O)\C(=C3\Nc4ccccc4\C\3=N/OCCO[C@@H]3O[C@H](CO)[C@@H](O)[C@H](O)[C@H]3O)c2c1	841444	N#Cc1ccc(c(Cl)c1)N2CC[NH+](CC2)Cc(c3)ccc(c34)c5c(c(=O)[nH]4)CCCN5
50752070	Cc1ccc2NC(=O)\C(=C3/Nc4ccccc4/C/3=N\OCCO[C@@H]3O[C@H](CO)[C@@H](O)[C@H](O)[C@H]3O)c2c1	841445	N#Cc1ccc(c(Br)c1)N2CC[NH+](CC2)Cc(c3)ccc(c34)c5c(c(=O)[nH]4)CCCN5
50752071	COc1ccc2NC(=O)\C(=C3/Nc4ccccc4/C/3=N\O)c2c1	841446	N#Cc1ccc(c(c1)C)N2CC[NH+](CC2)Cc(c3)ccc(c34)c5c(c(=O)[nH]4)CCCN5
50752072	CC[C@H](CO)Nc1nc(NCc2ccccc2)c2ncn(C(C)C)c2n1	841447	N#Cc1ccc(c(c1)OC)N2CC[NH+](CC2)Cc(c3)ccc(c34)c5c(c(=O)[nH]4)CCCN5
50752187	OCC(O)CO\N=C1\C(\Nc2ccccc\12)=C1\C(=O)Nc2ccccc12	841448	CCN(CC)c1ccc(c(F)c1)N2CC[NH+](CC2)Cc(c3)ccc(c34)c5c(c(=O)[nH]4)CCCN5
50752188	O=C1Nc2ccccc2\C1=C1\Nc2ccccc2C1=O	841449	N#Cc1ccc(c(c1)C(=O)C)N2CC[NH+](CC2)Cc(c3)ccc(c34)c5c(c(=O)[nH]4)CCCN5
50831661	C[C@@H]1C[C@H]1C(=O)N1CCN(C[C@H]1C)c1cnc(C#N)c(n1)-c1cnn(C)c1	841450	Fc1ccc(C#N)c(c1)N2CC[NH+](CC2)Cc(c3)ccc(c34)c5c(c(=O)[nH]4)CCCN5
50839537	Cc1cccc(n1)C(=O)N[C@H]1C[C@H](C1)n1cnc2c(NCc3cccc(Br)c3)ncnc12	841451	N#Cc1cc(F)c(c(F)c1)N2CC[NH+](CC2)Cc(c3)ccc(c34)c5c(c(=O)[nH]4)CCCN5
50839541	Cc1cccc(n1)C(=O)N[C@H]1C[C@H](C1)n1cnc2c(NCc3cccc(Cl)c3)ncnc12	841452	O=[N+]([O-])c1ccc(c(F)c1)N2CC[NH+](CC2)Cc(c3)ccc(c34)c5c(c(=O)[nH]4)CCCN5
50860986	CN1CC[C@@H]([C@H](O)C1)c1c(O)cc(O)c2c1oc(\C=C\c1c(Cl)cccc1Cl)cc2=O	841453	N#Cc1ccc(cc1F)N2CC[NH+](CC2)Cc(c3)ccc(c34)c5c(c(=O)[nH]4)CCCN5
50937780	Nc1ncnc(Nc2ccc(OCc3ccccn3)c(Cl)c2)c1-c1nc(CNC(=O)C=C)co1	841454	N#Cc1ccc(cc1Cl)N2CC[NH+](CC2)Cc(c3)ccc(c34)c5c(c(=O)[nH]4)CCCN5
50953154	NS(=O)(=O)c1ccc(Nc2nccc(n2)-n2ncc3ccccc23)cc1	841455	N#Cc1ccc(cc1C(F)(F)F)N2CC[NH+](CC2)Cc(c3)ccc(c34)c5c(c(=O)[nH]4)CCCN5
50953155	NS(=O)(=O)c1cccc(Nc2nccc(n2)-n2ncc3ccccc23)c1	841456	N#Cc1ccc(cc1C)N2CC[NH+](CC2)Cc(c3)ccc(c34)c5c(c(=O)[nH]4)CCCN5
50953175	NS(=O)(=O)c1cccc(Nc2nccc(n2)-c2nn(Cc3cccnc3)c3ccccc23)c1	841457	CCNC(=O)c1ccc(c(c1)C)N2CC[NH+](CC2)Cc(c3)ccc(c34)c5c(c(=O)[nH]4)CCCN5
50953176	Cn1nc(-c2ccnc(Nc3ccc(cc3)S(N)(=O)=O)n2)c2ccccc12	841458	C1CC1NC(=O)c2ccc(c(c2)C)N3CC[NH+](CC3)Cc(c4)ccc(c45)c6c(c(=O)[nH]5)CCCN6
50953177	Cn1nc(-c2ccnc(Nc3cccc(c3)S(N)(=O)=O)n2)c2ccccc12	841459	CNC(=O)c1ccc(c(F)c1)N2CC[NH+](CC2)Cc(c3)ccc(c34)c5c(c(=O)[nH]4)CCCN5
50953178	CCn1nc(-c2ccnc(Nc3ccc(cc3)S(N)(=O)=O)n2)c2ccccc12	841460	CCNC(=O)c1ccc(c(F)c1)N2CC[NH+](CC2)Cc(c3)ccc(c34)c5c(c(=O)[nH]4)CCCN5
50953179	CCn1nc(-c2ccnc(Nc3cccc(c3)S(N)(=O)=O)n2)c2ccccc12	841461	CCC(=O)Nc1ccc(c(F)c1)N2CC[NH+](CC2)Cc(c3)ccc(c34)c5c(c(=O)[nH]4)CCCN5
50953180	CCCn1nc(-c2ccnc(Nc3ccc(cc3)S(N)(=O)=O)n2)c2ccccc12	841462	C1CC1NC(=O)c2ccc(c(F)c2)N3CC[NH+](CC3)Cc(c4)ccc(c45)c6c(c(=O)[nH]5)CCCN6
50953181	CCCn1nc(-c2ccnc(Nc3cccc(c3)S(N)(=O)=O)n2)c2ccccc12	841463	CNC(=O)c1ccc(c(Cl)c1)N2CC[NH+](CC2)Cc(c3)ccc(c34)c5c(c(=O)[nH]4)CCCN5
50953182	NS(=O)(=O)c1ccc(Nc2nccc(n2)-c2nn(Cc3cccnc3)c3ccccc23)cc1	841464	CCNC(=O)c1ccc(c(Cl)c1)N2CC[NH+](CC2)Cc(c3)ccc(c34)c5c(c(=O)[nH]4)CCCN5
51005044	CCOC(=O)c1cc2ccc3c4ccccc4[nH]c3c2[nH]1	841465	C1CC1NC(=O)c2ccc(c(Cl)c2)N3CC[NH+](CC3)Cc(c4)ccc(c45)c6c(c(=O)[nH]5)CCCN6
51005045	CCOC(=O)c1cc2ccc3c4cc(OC)ccc4[nH]c3c2[nH]1	841466	N1CCCc(c(=O)[nH]2)c1c(c23)ccc(c3)C[NH+]4CCN(CC4)c5ccc(cc5Br)C(=O)NC
51005046	CCOC(=O)c1cc2ccc3c4cccc(Cl)c4[nH]c3c2[nH]1	841467	N1CCCc(c(=O)[nH]2)c1c(c23)ccc(c3)C[NH+]4CCN(CC4)c5ccc(cc5Br)C(=O)NCC
51005047	CCOC(=O)c1cc2ccc3c([nH]c4cccc(Cl)c34)c2[nH]1	841468	N1CCCc(c(=O)[nH]2)c1c(c23)ccc(c3)C[NH+]4CCN(CC4)c5ccc(cc5Br)C(=O)NC6CC6
51005048	CCOC(=O)c1cc2ccc3c4ccc(Cl)cc4[nH]c3c2[nH]1	841469	N1CCCc(c(=O)[nH]2)c1c(c23)ccc(c3)C[NH+]4CCN(CC4)c5ccc(c(F)c5)C(=O)NC
51005049	CCOC(=O)c1cc2ccc3c4cc(C)ccc4[nH]c3c2[nH]1	841470	N1CCCc(c(=O)[nH]2)c1c(c23)ccc(c3)C[NH+]4CCN(CC4)c5ccc(c(F)c5)C(=O)NCC
51005050	CCOC(=O)c1cc2ccc3c4cc(Cl)ccc4[nH]c3c2[nH]1	841471	N1CCCc(c(=O)[nH]2)c1c(c23)ccc(c3)C[NH+]4CCN(CC4)c5ccc(c(F)c5)C(=O)NC6CC6
51005051	Cn1cnc2c(NCc3ccccc3)nc(NCCO)nc12	841472	N1CCCc(c(=O)[nH]2)c1c(c23)ccc(c3)C[NH+]4CCN(CC4)c5ccc(c(F)c5)C(=O)N(C)CC
51005757	O=C1N=C(NCc2cccs2)SC1=Cc1ccc2ncccc2c1	841473	N1CCCc(c(=O)[nH]2)c1c(c23)ccc(c3)C[NH+]4CCN(CC4)c5ccc(c(Cl)c5)C(=O)NC
51014974	Cn1cnc2c(NCc3ccccc3)nc(NCCO)nc12	841474	N1CCCc(c(=O)[nH]2)c1c(c23)ccc(c3)C[NH+]4CCN(CC4)c5ccc(c(Cl)c5)C(=O)NCC
51016534	NC(=O)c1c(Br)n(O[C@H]2O[C@@H](CO)[C@@H](O)[C@@H]2O)c2ncncc12	841475	N1CCCc(c(=O)[nH]2)c1c(c23)ccc(c3)C[NH+]4CCN(CC4)c5ccc(c(Cl)c5)C(=O)NC6CC6
51021183	CN[C@@H]1C[C@H]2O[C@@](C)([C@@H]1OC)n1c3ccccc3c3c4CNC(=O)c4c4c5ccccc5n2c4c13	841476	N1CCCc(c(=O)[nH]2)c1c(c23)ccc(c3)C[NH+]4CCN(CC4)c5ccc(Cl)c(c5)C(=O)OCC
51022743	CCc1nc(C)c(C=C2C(=O)Nc3ccc(cc23)C(C)=O)[nH]1	841477	N1CCCc(c(=O)[nH]2)c1c(c23)ccc(c3)C[NH+]4CCN(CC4)c5c(F)cc(cc5F)C(=O)NCC
51022744	O=C(Nc1ccc2NC(=O)\C(=C/c3ccc[nH]3)c2c1)C#C	841478	N1CCCc(c(=O)[nH]2)c1c(c23)ccc(c3)C[NH+]4CCN(CC4)c5c(F)cc(cc5F)C(=O)NC6CC6
51022745	CCc1nc(C)c(C=C2C(=O)N(C)c3ccc(cc23)C(=O)CCl)[nH]1	841479	N1CCCc(c(=O)[nH]2)c1c(c23)ccc(c3)C[NH+]4CCN(CC4)c5ccccn5
51022746	CCc1nc(C)c(C=C2C(=O)Nc3ccc(NC(=O)C#C)cc23)[nH]1	841480	N1CCCc(c(=O)[nH]2)c1c(c23)ccc(c3)C[NH+]4CCN(CC4)c5cc(C(F)(F)F)ccn5
51022747	CCc1nc(C)c(C=C2C(=O)N(C)c3ccc(NC(=O)C#C)cc23)[nH]1	841481	N1CCCc(c(=O)[nH]2)c1c(c23)ccc(c3)C[NH+]4CCN(CC4)c5c(C(F)(F)F)cccn5
51022748	CCc1nc(C)c(C=C2C(=O)Nc3ccc(NC(=O)C#CC)cc23)[nH]1	841482	N1CCCc(c(=O)[nH]2)c1c(c23)ccc(c3)C[NH+]4CCN(CC4)c5ccc(cn5)C#N
51022749	ClCC(=O)c1ccc2NC(=O)C(=Cc3ccc[nH]3)c2c1	841483	N1CCCc(c(=O)[nH]2)c1c(c23)ccc(c3)C[NH+]4CCN(CC4)c5c(C)cccn5
51022750	CCc1nc(C)c(C=C2C(=O)Nc3ccc(cc23)C(=O)CCl)[nH]1	841484	N1CCCc(c(=O)[nH]2)c1c(c23)ccc(c3)C[NH+]4CCN(CC4)c5c(C)cc(F)cn5
51023299	CS(=O)(=O)N(c1ccc(Nc2ncc3cnn(C4CCCCCC4)c3n2)nc1)S(C)(=O)=O	841485	N1CCCc(c(=O)[nH]2)c1c(c23)ccc(c3)C[NH+]4CCN(CC4)c5cnccn5
51023300	CS(=O)(=O)N(CCN)c1ccc(Nc2ncc3cnn(C4CCCCCC4)c3n2)cn1	841486	N1CCCc(c(=O)[nH]2)c1c(c23)ccc(c3)C[NH+]4CCN(CC4)c5ccc(Cl)nn5
51023301	CS(=O)(=O)N(CCO)c1ccc(Nc2ncc3cnn(C4CCCCCC4)c3n2)cn1	841487	N1CCCc(c(=O)[nH]2)c1c(c23)ccc(c3)C[NH+]4CCN(CC4)c5c(Cl)cc(Cl)cn5
51023302	CS(=O)(=O)N(CCO)c1ccc(Nc2ncc3cnn(C4CCCCCC4)c3n2)cc1	841488	N1CCCc(c(=O)[nH]2)c1c(c23)ccc(c3)C[NH+]4CCN(CC4)c5ccc(cn5)C(=O)NC
51023303	CS(=O)(=O)N(CCN)c1ccc(Nc2ncc3cnn(C4CCCCCC4)c3n2)cc1	841489	N1CCCc(c(=O)[nH]2)c1c(c23)ccc(c3)C[NH+]4CCN(CC4)c5ccc(cn5)C(=O)NCC
51023304	CS(=O)(=O)N(CCCO)c1ccc(Nc2ncc3cnn(C4CCCCCC4)c3n2)cc1	841490	N1CCCc(c(=O)[nH]2)c1c(c23)ccc(c3)C[NH+]4CCN(CC4)c5ccc(cn5)C(=O)NC6CC6
51023305	CS(=O)(=O)Nc1ccc(Nc2ncc3cnn(C4CCCCCC4)c3n2)cn1	841491	N1CCCc(c(=O)[nH]2)c1c(c23)ccc(c3)C[NH+]4CCN(CC4)c5sccn5
51023306	CS(=O)(=O)N(CCN1CCCC1)c1ccc(Nc2ncc3cnn(C4CCCCCC4)c3n2)cn1	841492	N1CCCc(c(=O)[nH]2)c1c(c23)ccc(c3)C[NH+]4CCN(CC4)c5scc(n5)C(=O)OCC
51023307	CN(C)CCN(c1ccc(Nc2ncc3cnn(C4CCCCCC4)c3n2)cn1)S(C)(=O)=O	841493	N1CCCc(c(=O)[nH]2)c1c(c23)ccc(c3)C[NH+]4CCN(CC4)c5scc(n5)C(=O)NCC
51023308	CS(=O)(=O)N(Cc1ccncc1)c1ccc(Nc2ncc3cnn(C4CCCCCC4)c3n2)cn1	841494	N1CCCc(c(=O)[nH]2)c1c(c23)ccc(c3)C[N@H+]([C@H]45)[C@H](CC5)CN(C4)c6ccc(C#N)c(F)c6
51023309	CS(=O)(=O)N(CCN1CCOCC1)c1ccc(Nc2ncc3cnn(C4CCCCCC4)c3n2)cc1	841495	N1CCCc(c(=O)[nH]2)c1c(c23)ccc(c3)C[N@H+]([C@H]45)[C@H](CC5)CN(C4)c6ccc(cn6)C#N
51023310	CS(=O)(=O)N(Cc1ccncc1)c1ccc(Nc2ncc3cnn(C4CCCCCC4)c3n2)cc1	841496	N1CCCc(c(=O)[nH]2)c1c(c23)ccc(c3)C[N@@H+](C[C@@H]45)[C@@H](C5)CN4c6ccc(C#N)c(F)c6
51023311	CS(=O)(=O)N(CCN1CCOCC1)c1ccc(Nc2ncc3cnn(C4CCCCCC4)c3n2)cn1	841497	N1CCCc(c(=O)[nH]2)c1c(c23)ccc(c3)C[N@@H+](C[C@@H]45)[C@@H](C5)CN4c6ccc(cn6)C#N
51023312	CC(C)N(c1ccc(Nc2ncc3cnn(C4CCCCCC4)c3n2)cc1)S(C)(=O)=O	841498	N1CCCc(c(=O)[nH]2)c1c(c23)c(C)cc(c3)C[N@@H+]4CCN(C[C@@H]4C)c5ncc(F)cn5
51023313	CS(=O)(=O)N(CCCN1CCCCC1)c1ccc(Nc2ncc3cnn(C4CCCCCC4)c3n2)cc1	841499	N1CCCc(c(=O)[nH]2)c1c(c23)c(C)cc(c3)C[N@H+]4CCN(C[C@H]4C)c5ccc(F)cn5
51023314	CS(=O)(=O)N(CCCN1CCOCC1)c1ccc(Nc2ncc3cnn(C4CCCCCC4)c3n2)cc1	841500	N1CCCc(c(=O)[nH]2)c1c(c23)ccc(c3)C[N@H+]4CCN(C[C@H]4C)c5ccc(C#N)cc5F
51024142	CC[C@H](CO)Nc1nc(NCc2ccccc2)c2ncn(C(C)C)c2n1	841501	N1CCCc(c(=O)[nH]2)c1c(c23)ccc(c3)C[N@H+]4CCN(C[C@H]4C)c5ccc(C#N)cc5F
51024143	CC[C@H](CO)Nc1nc(NCc2ccccn2)c2ncn(C(C)C)c2n1	841502	N1CCCc(c(=O)[nH]2)c1c(c23)ccc(c3)C[N@H+]4CCN(C[C@@H]4C)c5ccc(C#N)cc5F
51024144	CC[C@@H](Nc1nc(NCc2ccccn2)c2ncn(C(C)C)c2n1)C(C)O	841503	N1CCCc(c(=O)[nH]2)c1c(c23)ccc(c3)C[N@@H+]4C[C@@H](C)N(CC4)c5ccc(C#N)cc5F
51024145	CCC(O)[C@@H](CC)Nc1nc(NCc2ccccn2)c2ncn(C(C)C)c2n1	841504	N1CCCc(c(=O)[nH]2)c1c(c23)ccc(c3)C[N@@H+]4CCN(C[C@H]4C)c5ccc(C#N)c(F)c5
51024146	CC[C@@H](Nc1nc(NCc2ccccn2)c2ncn(C(C)C)c2n1)C(O)C(C)C	841505	N1CCCc(c(=O)[nH]2)c1c(c23)ccc(c3)C[N@@H+]4CCN(C[C@H]4C)c5ccc(C#N)c(F)c5
51024147	CC[C@@H](Nc1nc(NCc2ccccn2)c2ncn(C(C)C)c2n1)C(O)C(C)(C)C	841506	N1CCCc(c(=O)[nH]2)c1c(c23)ccc(c3)C[N@H+]4CCN(C[C@@H]4C)c5ccc(C#N)c(F)c5
51024148	CC[C@@H](Nc1nc(NCc2ccccn2)c2ncn(C(C)C)c2n1)C(C)(C)O	841507	N1CCCc(c(=O)[nH]2)c1c(c23)ccc(c3)C[N@@H+]4C[C@@H](C)N(CC4)c5ccc(C#N)c(F)c5
51024149	CC[C@H](CO)Nc1nc(NCc2cccnc2)c2ncn(C(C)C)c2n1	841508	N1CCCc(c(=O)[nH]2)c1c(c23)ccc(c3)C[NH+]4CCN(CC4)c5ccc(C(F)(F)F)cc5
51024150	CC[C@@H](Nc1nc(NCc2cccnc2)c2ncn(C(C)C)c2n1)[C@H](C)O	841509	N1CCCc(c12)c(=O)[nH]c3c2c(C)cc(c3)C[NH+]4CCN(CC4)c5ccc(cn5)C#N
51024151	CCC(O)[C@@H](CC)Nc1nc(NCc2cccnc2)c2ncn(C(C)C)c2n1	841510	N1CCCc(c12)c(=O)[nH]c3c2ccc(c3)C[NH+]4CCN(CC4)c5ccc(C(F)(F)F)cc5Cl
51024152	CC[C@@H](Nc1nc(NCc2cccnc2)c2ncn(C(C)C)c2n1)C(O)C(C)C	841512	N1CCCc(c12)c(=O)[nH]c3c2ccc(c3)C[NH+]4CCN(CC4)c5ccc([N+](=O)[O-])c(F)c5
51024153	CC[C@@H](Nc1nc(NCc2cccnc2)c2ncn(C(C)C)c2n1)C(O)C(C)(C)C	841513	N1CCCc(c12)c(=O)[nH]c3c2ccc(c3)C[NH+]4CCN(CC4)c5ccc(Cl)cn5
51024154	CC[C@@H](Nc1nc(NCc2cccnc2)c2ncn(C(C)C)c2n1)C(C)(C)O	841514	N1CCCc(c12)c(=O)[nH]c3c2ccc(c3)C[NH+]4CCN(CC4)c5ccc(cn5)C(F)(F)F
51024155	CC[C@H](CO)Nc1nc(NCc2ccncc2)c2ncn(C(C)C)c2n1	841515	N1CCCc(c12)c(=O)[nH]c3c2ccc(c3)C[NH+]4CCN(CC4)c5ccc(cn5)S(=O)(=O)C
51024156	CC[C@@H](Nc1nc(NCc2ccccc2)c2ncn(C(C)C)c2n1)C(C)O	841516	N1CCCc(c12)c(=O)[nH]c3c2ccc(c3)C[NH+]4CCN(CC4)c5ccc(C#N)nc5
51024157	CCC(O)[C@@H](CC)Nc1nc(NCc2ccccc2)c2ncn(C(C)C)c2n1	841517	N1CCCc(c12)c(=O)[nH]c3c2ccc(c3)C[NH+]4CCN(CC4)c5cc(C#N)ccn5
51024158	CC[C@@H](Nc1nc(NCc2ccccc2)c2ncn(C(C)C)c2n1)C(O)C(C)C	841518	N1CCCc(c12)c(=O)[nH]c3c2ccc(c3)C[NH+]4CCN(CC4)c5c(C#N)cccn5
51024159	CC[C@@H](Nc1nc(NCc2ccccc2)c2ncn(C(C)C)c2n1)C(O)C(C)(C)C	841519	N1CCCc(c12)c(=O)[nH]c3c2ccc(c3)C[NH+]4CCN(CC4)c5cccc(n5)C#N
51024160	CC[C@@H](Nc1nc(NCc2ccccc2)c2ncn(C(C)C)c2n1)C(C)(C)O	841520	N1CCCc(c12)c(=O)[nH]c3c2ccc(c3)C[NH+]4CCN(CC4)c5cc(OC)cc[nH+]5
51024161	CCC(O)[C@H](CC)Nc1nc(NCc2ccccn2)c2ncn(C(C)C)c2n1	841521	N1CCCc(c12)c(=O)[nH]c3c2ccc(c3)C[NH+]4CCN(CC4)c5ccc(cn5)COC
51024162	CC[C@H](Nc1nc(NCc2ccccn2)c2ncn(C(C)C)c2n1)C(O)C(C)(C)C	841522	N1CCCc(c12)c(=O)[nH]c3c2ccc(c3)C[NH+]4CCN(CC4)c5cnc(cn5)C#N
51024163	CC[C@H](Nc1nc(NCc2ccccn2)c2ncn(C(C)C)c2n1)C(C)(C)O	841523	N1CCCc(c12)c(=O)[nH]c3c2ccc(c3)C[NH+]4CCN(CC4)c5ccc(nn5)C
51024164	CC[C@H](Nc1nc(NCc2cccnc2)c2ncn(C(C)C)c2n1)[C@@H](C)O	841524	N1CCCc(c12)c(=O)[nH]c3c2ccc(c3)C[NH+]4CCN(CC4)c5ccc(nn5)OC
51024165	CCC(O)[C@H](CC)Nc1nc(NCc2cccnc2)c2ncn(C(C)C)c2n1	841525	N1CCCc(c12)c(=O)[nH]c3c2ccc(c3)C[NH+]4CCN(CC4)c5ccc(nn5)C#N
51024166	CC[C@H](Nc1nc(NCc2cccnc2)c2ncn(C(C)C)c2n1)C(O)C(C)C	841526	N1CCCc(c12)c(=O)[nH]c3c2ccc(c3)C[NH+]4CCN(CC4)c5c(Cl)cc(cn5)C#N
51024167	CC[C@H](Nc1nc(NCc2cccnc2)c2ncn(C(C)C)c2n1)C(O)C(C)(C)C	841527	N1CCCc(c12)c(=O)[nH]c3c2ccc(c3)C[NH+]4CCN(CC4)c5cc(Cl)ncc5C#N
51024168	CC[C@H](Nc1nc(NCc2cccnc2)c2ncn(C(C)C)c2n1)C(C)(C)O	841528	N1CCCc(c12)c(=O)[nH]c3c2ccc(c3)C[NH+]4CCN(CC4)c5cc(Cl)c(cn5)C#N
51024169	CC[C@H](Nc1nc(NCc2ccccc2)c2ncn(C(C)C)c2n1)C(C)O	841529	N1CCCc(c12)c(=O)[nH]c3c2ccc(c3)C[NH+]4CCN(CC4)c5cc(C#N)c(Cl)cn5
51024170	CCC(O)[C@H](CC)Nc1nc(NCc2ccccc2)c2ncn(C(C)C)c2n1	841530	N1CCCc(c12)c(=O)[nH]c3c2ccc(c3)C[NH+]4CCN(CC4)c5cc(c(cn5)C#N)OC
51024171	CC[C@H](Nc1nc(NCc2ccccc2)c2ncn(C(C)C)c2n1)C(O)C(C)C	841531	N1CCCc(c12)c(=O)[nH]c3c2ccc(c3)C[NH+]4CCN(CC4)c5cc(c(Br)cn5)OC
51024172	CC[C@H](Nc1nc(NCc2ccccc2)c2ncn(C(C)C)c2n1)C(O)C(C)(C)C	841532	N1CCCc(c12)c(=O)[nH]c3c2ccc(c3)C[NH+]4CCN(CC4)c5scc(n5)C#N
51024173	CC[C@H](Nc1nc(NCc2ccccc2)c2ncn(C(C)C)c2n1)C(C)(C)O	841533	N1CCCc(c12)c(=O)[nH]c3c2ccc(c3)C[NH+]4CCN(CC4)c5sc(C#N)cc5
51024174	CC[C@H](Nc1nc(NCc2ccccn2)c2ncn(C(C)C)c2n1)C(C)O	841534	N1CCCc(c12)c(=O)[nH]c3c2ccc(c3)C[NH+]4CCN(CC4)c5sc(cn5)C(=O)OCC
51024175	CC[C@H](Nc1nc(NCc2ccccn2)c2ncn(C(C)C)c2n1)C(O)C(C)C	841535	N1CCCc(c12)c(=O)[nH]c3c2ccc(c3)C[NH+]4CCN(CC4)c5sc(cn5)C#N
51024236	NC(=O)c1c(Br)n([C@H]2O[C@@H](CO)[C@@H](O)[C@@H]2O)c2ncnc(N)c12	841536	N1CCCc(c12)c(=O)[nH]c3c2ccc(c3)C[NH+]4CCN(CC4)c5sc(nn5)C#N
51024237	Nc1ncnc2n([C@H]3O[C@@H](CO)[C@@H](O)[C@@H]3O)c(-c3cccs3)c(C#N)c12	841537	N1CCCc(c12)c(=O)[nH]c3c2ccc(c3)C[NH+]4CCN(CC4)c5occ(n5)C#N
51024238	Nc1ncnc2n([C@H]3O[C@@H](CO)[C@@H](O)[C@@H]3O)c(-c3ccco3)c(C#N)c12	841538	N1CCCc(c12)c(=O)[nH]c3c2ccc(c3)C[NH+]4CCN(CC4)c5snc(n5)C#N
51024239	Nc1ncnc2n([C@H]3O[C@@H](CO)[C@@H](O)[C@@H]3O)c(-c3ccc(Br)s3)c(C#N)c12	841540	N1CCCc(c12)c(=O)[nH]c3c2ccc(c3)C[NH+]4CCN(CC4)c(n5)oc(c56)ccc(Cl)c6
51024986	COc1ccc(cc1)N1Cc2cnc(Nc3ccccc3)nc2N([C@@H]2CC[C@@H](O)C2)C1=O	841541	N1CCCc(c12)c(=O)[nH]c3c2ccc(c3)C[NH+]4CCN(CC4)c(cc5)cc(c56)oc(n6)C
51027053	NC1=NC(=O)C(N1)=C1CCNC(=O)c2[nH]c(Br)cc12	841542	N1CCCc(c12)c(=O)[nH]c3c2ccc(c3)C[NH+]4CCN(CC4)c(cc5)cc(c56)c(no6)C
51027106	CN(C)C1CCN(CC1)c1ccc2nc([nH]c2c1)C(=O)c1ccnc(c1)-c1cccnc1	841543	N1CCCc(c12)c(=O)[nH]c3c2ccc(c3)C[NH+]4CCN(CC4)c(cc5)cc(c56)[nH]cc6
51027107	CN(C)C1CCN(CC1)c1ccc2nc([nH]c2c1)C(=O)c1ccnc(c1)-c1cncc2ccccc12	841544	N1CCCc(c12)c(=O)[nH]c3c2ccc(c3)C[NH+]4CCN(CC4)c(cc5)cc(c56)cn[nH]6
51027108	CN(C)C1CCN(CC1)c1ccc2[nH]c(nc2n1)C(=O)c1ccnc(c1)-c1cncc2ccccc12	841545	N1CCCc(c12)c(=O)[nH]c3c2ccc(c3)C[NH+]4CCN(CC4)c(cc5)cc(c56)[nH]nc6
51027109	CN(C)C1CCN(CC1)c1ccc2[nH]c(nc2n1)C(=O)c1ccc(C#N)c(c1)-c1cncc2ccccc12	841546	N1CCCc(c12)c(=O)[nH]c3c2ccc(c3)C[NH+]4CCN(CC4)c(cc5)cc(c56)cno6
51027110	CN(C)C1CCN(CC1)c1ccc2nc([nH]c2c1)C(=O)c1ccnc(c1)-c1c(C)nn(C)c1C	841547	N1CCCc(c12)c(=O)[nH]c3c2ccc(c3)C[NH+]4CCN(CC4)c(n5)oc(c56)cccn6
51027111	CN(C)C1CCN(CC1)c1ccc2[nH]c(nc2n1)C(=O)c1ccc(C#N)c(c1)-c1c(C)nn(C)c1C	841548	N1CCCc(c12)c(=O)[nH]c3c2ccc(c3)C[NH+]4CCN(CC4)c(n5)oc(c56)nccc6
51036793	Nc1nc2CCc3cnc(Nc4cccc(c4)[N+]([O-])=O)nc3-c2s1	841549	N1CCCc(c12)c(=O)[nH]c3c2ccc(c3)C[NH+]4CCN(CC4)c(cc5)nc(c56)OCC6
51036794	Cc1nc2CCc3cnc(Nc4ccc(Cl)nc4)nc3-c2s1	841550	N1CCCc(c12)c(=O)[nH]c3c2ccc(c3)C[NH+]4CCN(CC4)c(ncc5C#N)c(c56)CCC6
51036798	COc1ccc(Nc2ncc3CCc4nc(C)sc4-c3n2)cn1	841551	N1CCCc(c12)c(=O)[nH]c3c2ccc(c3)C[N@@H+]([C@@H]45)[C@@H](CC5)CN(C4)c6cnccn6
51036799	CN(C)c1ccc(Nc2ncc3CCc4nc(N)sc4-c3n2)cc1	841552	N1CCCc(c12)c(=O)[nH]c3c2ccc(c3)C[N@H+](C[C@H]45)C[C@H](CC5)N4c6ccc(cn6)C#N
51036804	Cc1nc2CCc3cnc(Nc4ccc(O)cc4)nc3-c2s1	841553	N1CCCc(c12)c(=O)[nH]c3c2ccc(c3)C[N@@H+]([C@H]45)[C@H](CC5)CN(C4)c6ccc(Cl)nn6
51036807	Cc1nc2CCc3cnc(Nc4ccc(cc4)[N+]([O-])=O)nc3-c2s1	841554	N1CCCc(c12)c(=O)[nH]c3c2ccc(c3)C[N@@H+](C[C@@H]45)[C@@H](C5)CN4c6ccc(C#N)cc6F
51036808	Cc1nc2CCc3cnc(Nc4cccc(c4)[N+]([O-])=O)nc3-c2s1	841555	N1CCCc(c12)c(=O)[nH]c3c2ccc(c3)C[N@@H+](C[C@@H]45)[C@@H](C5)CN4c6ccc([N+](=O)[O-])cc6F
51036809	Cc1nc2CCc3cnc(Nc4cccc(O)c4)nc3-c2s1	841556	N1CCCc(c12)c(=O)[nH]c3c2c(F)cc(c3)C[N@@H+](C[C@@H]45)[C@@H](C5)CN4c6ccc(Cl)nn6
51036812	Nc1nc2CCc3cnc(Nc4ccccc4)nc3-c2s1	841557	N1CCCc(c12)c(=O)[nH]c3c2c(F)cc(c3)C[N@H+](C[C@@H]45)[C@@H](C5)CN4c6cnccn6
51036816	COC(=O)c1ccc(Nc2ncc3CCc4nc(C)sc4-c3n2)cc1	841558	N1CCCc(c12)c(=O)[nH]c3c2ccc(c3)C[N@@H+]4C[C@H](C)N(CC4)c5ccc(C#N)c(F)c5
51036817	Cc1nc2CCc3cnc(Nc4ccccc4)nc3-c2s1	841559	N1CCCc(c12)c(=O)[nH]c3c2c(F)cc(c3)C[NH+]4CCN(CC4)c5ccc([N+]([O-])=O)cc5F
51036819	Cc1nc2CCc3cnc(Nc4ccc(cc4)C(F)(F)F)nc3-c2s1	841560	N1CCCc(c12)c(=O)[nH]c3c2c(F)cc(c3)C[NH+]4CCN(CC4)c5ccccn5
51036826	Cc1nc2ccc3cnc(Nc4ccccc4)nc3c2s1	841561	N1CCCc(c12)c(=O)[nH]c3c2c(F)cc(c3)C[NH+]4CCN(CC4)c5c(C)cccn5
51036830	CN(C)c1ccc(Nc2ncc3CCc4nc(C)sc4-c3n2)cc1	841562	N1CCCc(c12)c(=O)[nH]c3c2c(F)cc(c3)C[NH+]4CCN(CC4)c5ccc(F)cn5
51036831	CN(c1cccc(c1)[N+]([O-])=O)c1ncc2CCc3nc(C)sc3-c2n1	841563	N1CCCc(c12)c(=O)[nH]c3c2c(F)cc(c3)C[NH+]4CCN(CC4)c5ccc(cn5)C#N
51036834	CN(c1cccc(c1)[N+]([O-])=O)c1ncc2ccc3nc(C)sc3c2n1	841564	N1CCCc(c12)c(=O)[nH]c3c2c(F)cc(c3)C[NH+]4CCN(CC4)c5sc(cn5)C#N
51036836	Cc1nc2CCc3cnc(Nc4ccc(cc4)N4CCOCC4)nc3-c2s1	841565	N1CCCc(c12)c(=O)[nH]c3c2c(F)cc(c3)C[NH+]4CCN(CC4)c5ccc(F)cc5
51036838	Cc1nc2CCc3cnc(N)nc3-c2s1	841566	N1CCCc(c12)c(=O)[nH]c3c2c(F)cc(c3)C[NH+]4CCN(CC4)c5ccc(C#N)c(F)c5
51036845	Cc1nc2ccc3cnc(NC(=O)c4ccccc4)nc3c2s1	841567	N1CCCc(c12)c(=O)[nH]c3c2c(F)cc(c3)C[NH+]4CCN(CC4)c5ccc(C#N)c(c5)C(F)(F)F
51036848	Cc1nc2ccc3cnc(NCc4ccccc4)nc3c2s1	841568	N1CCCc(c12)c(=O)[nH]c3c2c(F)cc(c3)C[NH+]4CCN(CC4)c5ccc(F)cc5C
51038371	CC(C)n1c(C)nc2c(F)cc(cc12)-c1nc(Nc2ccc3CN(CCc3n2)C2CCN(CC(C)(C)O)CC2)ncc1F	841569	N1CCCc(c12)c(=O)[nH]c3c2c(F)cc(c3)C[NH+]4CCN(CC4)c5ccc(C#N)cc5F
51038372	CCN1CCc2nc(Nc3cc(c(F)cn3)-c3cc(F)c4nc(C)n(C(C)C)c4c3)ccc2C1	841570	N1CCCc(c12)c(=O)[nH]c3c2c(F)cc(c3)C[N@@H+](C[C@@H]45)[C@@H](C5)CN4c6ccc(cn6)C#N
51038375	CCN1CCc2nc(Nc3cc(ccn3)-c3cc(F)c4nc(C)n(C(C)C)c4c3)ccc2C1	841571	N1CCCc(c12)c(=O)[nH]c3c2c(F)cc(c3)C[NH+]4CCN(CC4)c5cnccn5
51038376	CC(C)n1c(C)nc2c(F)cc(cc12)-c1nc(Nc2ccc3CN(CCc3n2)C(=O)C(C)O)ncc1F	841573	N1CCCc(c12)c(=O)[nH]c3c2c(F)cc(c3)C[NH+]4CCN(CC4)c5ccc(C#N)nc5
51038383	CC(C)N1CCC(CC1)N1CCc2nc(Nc3ncc(F)c(n3)-c3cc(F)c4nc(C)n(C(C)C)c4c3)ccc2C1	841574	N1CCCc(c12)c(=O)[nH]c3c2c(F)cc(c3)C[NH+]4CCN(CC4)c5ccc(Cl)nn5
51038398	CCN1CCc2nc(Nc3ncc(F)c(n3)-c3cc(F)c4nc(C)n(C(C)C)c4c3)ccc2C1	841575	N1CCCc(c12)c(=O)[nH]c3c2c(F)cc(c3)C[NH+]4CCN(CC4)c5ccc(nn5)C#N
51038399	CCN1CCc2nc(Nc3cc(ncn3)-c3cc(F)c4nc(C)n(C(C)C)c4c3)ccc2C1	841576	N1CCCc(c12)c(=O)[nH]c3c2c(F)cc(c3)C[NH+]4CCN(CC4)c5sc(C#N)cc5
51038400	CCN1CCc2nc(Nc3ncc(F)c(n3)-c3cc(F)c4nc(C)n(CC(C)C)c4c3)ccc2C1	841577	N1CCCc(c12)c(=O)[nH]c3c2c(F)cc(c3)C[N@H+]([C@@H]45)[C@@H](CC5)CN(C4)c6ccc(cn6)C#N
51038401	CCN1CCc2nc(Nc3ncc(F)c(n3)-c3cc(F)c4nc(C)n(CC5CC5)c4c3)ccc2C1	841578	N1CCCc(c12)c(=O)[nH]c3c2c(F)cc(c3)C[NH+]4CCN(CC4)c5ccc(C#N)cc5OC
51038402	CCN1CCc2nc(Nc3ncc(F)c(n3)-c3cc(F)c4nc(C)n(C5CCCC5)c4c3)ccc2C1	841579	N1CCCc(c12)c(=O)[nH]c3c2ccc(c3)C[NH+]4CCN(CC4)c5sc(C#N)cc5
51038403	CCN1CCc2nc(Nc3ncc(F)c(n3)-c3cc(F)c4nc(C)n(C5CCOC5)c4c3)ccc2C1	841580	N1CCCc(c12)c(=O)[nH]c3c2ccc(c3)C(=O)N4CCN(CC4)c5ccc(cn5)C#N
51038404	COCCN1CCc2nc(Nc3ncc(F)c(n3)-c3cc(F)c4nc(C)n(C(C)C)c4c3)ccc2C1	841581	N1CCCc(c12)c(=O)[nH]c3c2ccc(c3)C(=O)N4CCN(CC4)c5scc(n5)C#N
51038405	CC(O)CN1CCc2nc(Nc3ncc(F)c(n3)-c3cc(F)c4nc(C)n(C(C)C)c4c3)ccc2C1	841582	N1CCCc(c12)c(=O)[nH]c3c2ccc(c3)C(=O)N4CCN(CC4)c5sc(cn5)C#N
51038406	CC(C)n1c(C)nc2c(F)cc(cc12)-c1nc(Nc2ccc3CN(CCc3n2)C(=O)CN(C)C)ncc1F	884808	Fc(c1)cc(C)c(c12)nc([nH]c2=O)C[C@H](C)CC(=O)N3CCC(CC3)C(=O)c4cnn(c4)C
51038407	CC(C)n1c(C)nc2c(F)cc(cc12)-c1nc(Nc2ccc3CN(CCc3n2)C(=O)C2CCN(C)CC2)ncc1F	884811	Fc(c1)cc(C)c(c12)nc([nH]c2=O)C[C@@H](C)CC(=O)N3CCC(CC3)C(=O)c4cnn(c4)C
51038408	CCN1CCC(CN2CCc3nc(Nc4ncc(F)c(n4)-c4cc(F)c5nc(C)n(C(C)C)c5c4)ccc3C2)CC1	892218	c1cccc(c12)c(=O)[nH]nc2Cc3cc(c(F)cc3)C(=O)N4CCN(CC4)C(=O)C5CC5
51038409	CC(C)n1c(C)nc2c(F)cc(cc12)-c1nc(Nc2ccc3CN(CCc3n2)C2CCN(C)CC2)ncc1F	892219	c1cccc(c12)c(=O)[nH]nc2Cc3ccc(F)c(c3)C(=O)N(C4)C[C@@H](C)n(c45)c(nn5)C6CCN(CC6)C(=O)OC(C)(C)C
51038410	COCCN1CCC(CC1)N1CCc2nc(Nc3ncc(F)c(n3)-c3cc(F)c4nc(C)n(C(C)C)c4c3)ccc2C1	892220	c1cccc(c12)c(n[nH]c2=O)Cc3ccc(F)c(c3)C(=O)N(C4)C[C@@H](C)n(c45)c(nn5)[C@@H](COC6(C)C)N6C(=O)OC(C)(C)C
51038411	CC(C)n1c(C)nc2c(F)cc(cc12)-c1nc(Nc2ccc3CN(CCc3n2)C2CCN(CC3CC3)CC2)ncc1F	892221	c1cccc(c12)c(=O)[nH]nc2Cc3ccc(F)c(c3)C(=O)N(C4)C[C@@H](C)n(c45)c(nn5)C6CC[NH2+]CC6
51038416	CCC(C)n1c(C)nc2c(F)cc(cc12)-c1nc(Nc2ccc3CN(CC)CCc3n2)ncc1F	892222	c1cccc(c12)c(n[nH]c2=O)Cc3ccc(F)c(c3)C(=O)N(C4)C[C@@H](C)n(c45)c(nn5)[C@@H](N6)COC6(C)C
51038417	CC(C)n1c(C)nc2c(F)cc(cc12)-c1nc(Nc2ccc3CN(CCc3n2)C(=O)CO)ncc1F	892223	c1cccc(c12)c(n[nH]c2=O)Cc3ccc(F)c(c3)C(=O)N(C4)C[C@H](C)n(c45)c(nn5)[C@H]6CCCN6C(=O)OC(C)(C)C
51038418	CCN1CCN(Cc2ccc(Nc3ncc(F)c(n3)-c3cc(F)c4nc(C)n(C(C)C)c4c3)nc2)CC1	892224	c1cccc(c12)c(n[nH]c2=O)Cc3ccc(F)c(c3)C(=O)N(C4)C[C@H](C)n(c45)c(nn5)[C@H]6CCCN6C(=O)OC(C)(C)C
51038422	CCN1CCc2nc(Nc3ncc(F)c(n3)-c3cc(F)c4nc(C)n(C5CCCCC5)c4c3)ccc2C1	892225	c1cccc(c12)c(n[nH]c2=O)Cc3ccc(F)c(c3)C(=O)N(C4)C[C@@H](C)n(c45)c(nn5)-c6cccs6
51038423	CC(C)n1c(C)nc2c(F)cc(cc12)-c1nc(Nc2ccc3CN(CCc3n2)C(=O)CN2CCN(C)CC2)ncc1F	892226	c1cccc(c12)c(n[nH]c2=O)Cc3ccc(F)c(c3)C(=O)N(C4)C[C@@H](C)n(c45)c(nn5)-c6c[nH]cn6
51038430	CCN1CCc2cc(Nc3ncc(F)c(n3)-c3cc(F)c4nc(C)n(C(C)C)c4c3)ccc2C1	892227	c1cccc(c12)c(n[nH]c2=O)Cc3ccc(F)c(c3)C(=O)N(C4)C[C@@H](C)n(c45)c(nn5)-c6ncc[nH]6
51038431	CCN1CCc2nc(Nc3ncc(F)c(n3)-c3cc(F)c4nc(C)n(C5CCC5)c4c3)ccc2C1	892228	c1cccc(c12)c(n[nH]c2=O)Cc3ccc(F)c(c3)C(=O)N(C4)C[C@@H](C)n(c45)c(nn5)-c6n(C)ccn6
51038432	CC(C)n1c(C)nc2c(F)cc(cc12)-c1nc(Nc2ccc3CN(CCF)CCc3n2)ncc1F	892229	c1cccc(c12)c(n[nH]c2=O)Cc3ccc(F)c(c3)C(=O)N(C4)C[C@@H](C)n(c45)c(nn5)-c6cncs6
51038433	CC(C)n1c(C)nc2c(F)cc(cc12)-c1nc(Nc2ccc3CN(CCc3n2)C(=O)C(C)N2CCCC2)ncc1F	892230	c1cccc(c12)c(n[nH]c2=O)Cc3ccc(F)c(c3)C(=O)N(C4)C[C@@H](C)n(c45)c(nn5)-c6cscc6
51038434	CCN1CCC(CC1)N1CCc2nc(Nc3ncc(F)c(n3)-c3cc(F)c4nc(C)n(C(C)C)c4c3)ccc2C1	892231	c1cccc(c12)c(n[nH]c2=O)Cc3ccc(F)c(c3)C(=O)N(C4)C[C@@H](C)n(c45)c(nn5)-c6ccccn6
51039842	CC[C@H](CO)Nc1nc(Nc2cccc(c2)-c2ccccn2)c2ncn(C(C)C)c2n1	892232	c1cccc(c12)c(n[nH]c2=O)Cc3ccc(F)c(c3)C(=O)N(C4)C[C@H](C)n(c45)c(nn5)-c6cnn(c6)C
51039843	CC[C@H](CO)Nc1nc(NCc2ccccc2)c2ncn(C(C)C)c2n1	892233	c1cccc(c12)c(n[nH]c2=O)Cc3ccc(F)c(c3)C(=O)N(C4)C[C@@H](C)n(c45)c(nn5)-c6nccs6
51054676	CC[C@H](CO)Nc1nc(NCc2ccccc2)c2ncn(C(C)C)c2n1	892234	c1cccc(c12)c(n[nH]c2=O)Cc3ccc(F)c(c3)C(=O)N(C4)C[C@@H](C)n(c45)c(nn5)-c6ccco6
51054677	CC(C)n1cnc2c(N=C(N)N)nc(nc12)N1CCC[C@@H]1CO	892235	c1cccc(c12)c(n[nH]c2=O)Cc3ccc(F)c(c3)C(=O)N(C4)C[C@@H](C)n(c45)c(nn5)[C@H](O6)COC6(C)C
51054678	CC(C)n1cnc2c(N=C(N)N)nc(OC[C@H]3CCCN3)nc12	892236	c1cccc(c12)c(n[nH]c2=O)Cc3ccc(F)c(c3)C(=O)N(C4)C[C@H](C)n(c45)c(nn5)-c6ccc(o6)CO
51054679	CC(C)n1cnc2c(N=C(N)N)nc(nc12)N1CCC[C@H]1CO	892237	c1cccc(c12)c(n[nH]c2=O)Cc3ccc(F)c(c3)C(=O)N(C4)C[C@@H](C)n(c45)c(I)nn5
51054680	CC(C)n1cnc2c(N=C(N)N)nc(OC[C@@H]3CCCN3)nc12	892238	c1cccc(c12)c(n[nH]c2=O)Cc3ccc(F)c(c3)C(=O)N(C4)C[C@@H](C)n(c45)c(nn5)-c6cnccn6
51054681	CC(C)n1cnc2c(N=C(N)N)nc(NC3CC3)nc12	892239	c1cccc(c12)c(n[nH]c2=O)Cc3ccc(F)c(c3)C(=O)N(C4)C[C@H](C)n(c45)c(nn5)-c6cc(OC)c(OC)c(c6)OC
51054682	CC(C)[C@@H](CO)Nc1nc(N=C(N)N)c2ncn(C(C)C)c2n1	892240	c1cc(=O)[nH]nc1Cc2ccc(F)c(c2)C(=O)N(C3)C[C@@H](C)n(c34)c(nn4)-c5nccs5
51054683	CC(C)[C@H](N)COc1nc(N=C(N)N)c2ncn(C(C)C)c2n1	892241	c1cc(=O)[nH]nc1Cc2ccc(F)c(c2)C(=O)N(C3)C[C@H](C)n(c34)c(nn4)-c5ccccn5
51054684	CC(C)[C@H](CO)Nc1nc(N=C(N)N)c2ncn(C(C)C)c2n1	892242	c1cccc(c12)c(n[nH]c2=O)Cc3ccc(F)c(c3)C(=O)N(C4)C[C@H](C)n(c45)c(nn5)-c6ncc(s6)Cl
51054685	CC(C)[C@@H](N)COc1nc(N=C(N)N)c2ncn(C(C)C)c2n1	892243	c1cccc(c12)c(n[nH]c2=O)Cc3ccc(F)c(c3)C(=O)N(C4)C[C@H](C)n(c45)c(nn5)C(=O)OCC
51054686	CC[C@@H](CO)Nc1nc(N=C(N)N)c2ncn(C(C)C)c2n1	892244	c1cccc(c12)c(n[nH]c2=O)Cc3ccc(F)c(c3)C(=O)N(C4)C[C@@H](C)n(c45)c(nn5)C(=O)[O-]
51054687	CC[C@H](N)COc1nc(N=C(N)N)c2ncn(C(C)C)c2n1	892245	c1cccc(c1C(=O)N)OCc2ccc(F)c(c2)C(=O)N(C3)C[C@@H](C)n(c34)c(nn4)-c5sccn5
51054688	CC[C@H](CO)Nc1nc(N=C(N)N)c2ncn(C(C)C)c2n1	892246	c1cccc(c1C(=O)N)OCc2ccc(F)c(c2)C(=O)N(C3)C[C@@H](C)n(c34)c(nn4)-c5ccccn5
51054689	CC[C@@H](N)COc1nc(N=C(N)N)c2ncn(C(C)C)c2n1	892247	c1c(C)c(=O)[nH]nc1Cc2ccc(F)c(c2)C(=O)N(C3)C[C@@H](C)n(c34)c(nn4)-c5ccccn5
51054690	CC(C)n1cnc2c(N=C(N)N)nc(NCCCCCCO)nc12	892248	c1c(C)c(=O)[nH]nc1Cc2ccc(F)c(c2)C(=O)N(C3)C[C@H](C)n(c34)c(nn4)-c5sccn5
51054691	CC(C)n1cnc2c(N=C(N)N)nc(NCCCO)nc12	892249	Cc1c(C)c(=O)[nH]nc1Cc2ccc(F)c(c2)C(=O)N(C3)C[C@H](C)n(c34)c(nn4)-c5sccn5
51054692	CC(C)n1cnc2c(N=C(N)N)nc(NCCO)nc12	892250	Cc1c(C)c(=O)[nH]nc1Cc2ccc(F)c(c2)C(=O)N(C3)C[C@@H](C)n(c34)c(nn4)-c5ccccn5
51054693	CN(C)c1nc(N)nc2n(CCN=[N+]=[N-])cnc12	892251	c1cccc(c12)c(n[nH]c2=O)Cc3ccc(F)c(c3)C(=O)N(C4)C[C@H](C)n(c45)c(nn5)-c6c(F)cccn6
51054694	CCn1cnc2c(N)nc(N)nc12	892252	c1cccc(c12)c(n[nH]c2=O)Cc3ccc(F)c(c3)C(=O)N(C4)C[C@@H](C)n(c45)c(nn5)-c6cccc(n6)Cl
51054695	CC(C)n1cnc2c(N)nc(N)nc12	892253	c1cccc(c12)c(n[nH]c2=O)Cc3ccc(F)c(c3)C(=O)N(C4)C[C@H](C)n(c45)c(nn5)-c6ccc(F)cn6
51054696	Cn1cnc2c(N=C(N)N)ncnc12	892254	c1cccc(c12)c(n[nH]c2=O)Cc3ccc(F)c(c3)C(=O)N(C4)C[C@H](C)n(c45)c(nn5)-c6cccc(n6)OC
51054697	NC(N)=Nc1nc(N)nc2n(CCN=[N+]=[N-])cnc12	892255	c1cccc(c12)c(n[nH]c2=O)Cc3ccc(F)c(c3)C(=O)N(C4)C[C@H](C)n(c45)c(nn5)-c6cccc(n6)C
51054698	NCCn1cnc2c(N=C(N)N)nc(N)nc12	892256	c1cccc(c12)c(n[nH]c2=O)Cc3ccc(F)c(c3)C(=O)N(C4)C[C@@H](C)n(c45)c(nn5)-c6cccc(n6)F
51054699	NC(N)=Nc1nc(N)nc2n(CCO)cnc12	892257	c1cccc(c12)c(n[nH]c2=O)Cc3ccc(F)c(c3)C(=O)N(C4)C[C@@H](C)n(c45)c(nn5)-c6nc(cs6)C(F)(F)F
51054700	NC(N)=Nc1nc(N)nc2n(CC(F)(F)F)cnc12	1050164	Clc1cccc(c12)c(=O)[nH]c(n2)CCC(=O)N3CCN(CC3)c4c(Cl)cc(cc4)C(=O)NC5CC5
51054701	CCn1cnc2c(N=C(N)N)nc(N)nc12	1050166	c1cccc(c12)c(=O)[nH]c(n2)CCC(=O)N3CCN(CC3)c4c(Cl)cc(cc4)C(=O)N
51054702	CC(C)Cn1cnc2c(N=C(N)N)nc(N)nc12	1050168	c1cccc(c12)c(=O)[nH]c(n2)CCC(=O)N3CCN(CC3)c4c(Cl)cc(cc4)C(=O)NC
51054703	CC(C)n1cnc2c(N=C(N)N)nc(N)nc12	1050170	c1cccc(c12)c(=O)[nH]c(n2)CCC(=O)N3CCN(CC3)c4c(Cl)cc(cc4)C(=O)NC5CC5
51054704	CCCn1cnc2c(N=C(N)N)nc(N)nc12	1050171	c1cccc(c12)c(=O)[nH]c(n2)CCC(=O)N3CCN(CC3)c4c(Cl)cc(cc4)C(=O)NC5CCC5
51054705	Cn1cnc2c(N=C(N)N)nc(N)nc12	1050172	c1cccc(c12)c(=O)[nH]c(n2)CCC(=O)N3CCN(CC3)c4c(Cl)cc(cc4)C(=O)NC5(C)CC5
51062268	CN[C@@H]1CC2O[C@@](C)([C@@H]1OC)n1c3ccccc3c3c4CNC(=O)c4c4c5ccccc5n2c4c13	1050173	c1cccc(c12)c(=O)[nH]c(n2)CCC(=O)N3CCN(CC3)c4c(Cl)cc(cc4)C(=O)NC5(C)COC5
51062269	Nc1nc(Nc2ccc(cc2)S(N)(=O)=O)sc1C(=O)c1ccccc1[N+]([O-])=O	1050177	c1cccc(c12)c(=O)[nH]c(n2)CCC(=O)N3CCN(CC3)c4ncc(C#N)cc4
51075818	CS(=O)(=O)N[C@H]1CC[C@@H](CC1)Nc1nccc(n1)-n1nnc2ccccc12	1050179	c1cccc(c12)c(=O)[nH]c(n2)CCC(=O)N3CCN(CC3)c4ncc(cc4)C(=O)N
51077169	Nc1nc(Nc2ccc(cc2)S(=O)(=O)NCCO)nc(OCC2CCCCC2)c1[N+](=O)[N-]C#N	1050180	c1ccc(C)c(c12)c(=O)[nH]c(n2)CCC(=O)N3CCN(CC3)c4ncc(C#N)cc4
51077170	CNS(=O)(=O)c1ccc(Nc2nc(N)c(c(OCC3CCCCC3)n2)[N+](=O)[N-]C#N)cc1	1050181	c1cc(C)cc(c12)c(=O)[nH]c(n2)CCC(=O)N3CCN(CC3)c4ncc(C#N)cc4
51077171	Nc1nc(N)c(N=O)c(OCC2CCCCC2)n1	1050183	Cc1cccc(c12)c(=O)[nH]c(n2)CCC(=O)N3CCN(CC3)c4ncc(C#N)cc4
51079404	Cn1cc(-c2nc(cs2)-c2cn(C)c3ncccc23)c2cc(F)ccc12	1050185	c1ccc(F)c(c12)c(=O)[nH]c(n2)CCC(=O)N3CCN(CC3)c4ncc(C#N)cc4
51079405	Cn1cc(-c2csc(n2)-c2c[nH]c3ccccc23)c2cccnc12	1050187	c1cc(F)cc(c12)c(=O)[nH]c(n2)CCC(=O)N3CCN(CC3)c4ncc(C#N)cc4
51079406	Cn1cc(-c2nc(cs2)-c2c[nH]c3ncccc23)c2cc(F)ccc12	1050189	c1c(F)ccc(c12)c(=O)[nH]c(n2)CCC(=O)N3CCN(CC3)c4ncc(C#N)cc4
51083802	CNc1nc(C)c(s1)-c1nc(Nc2cccc(c2)C(=O)N2CCN(C)CC2)ncc1C#N	1050190	Fc1cccc(c12)c(=O)[nH]c(n2)CCC(=O)N3CCN(CC3)c4ncc(C#N)cc4
51083803	CNc1nc(C)c(s1)-c1nc(Nc2cccc(c2)C(=O)N2CCN(CC2)C(C)=O)ncc1C#N	1050191	c1ccnc(c12)c(=O)[nH]c(n2)CCC(=O)N3CCN(CC3)c4ncc(C#N)cc4
51083804	CNc1nc(C)c(s1)-c1nc(Nc2cccc(c2)C(=O)N2CCOCC2)ncc1C#N	1050193	s1ccc(c12)c(=O)[nH]c(n2)CCC(=O)N3CCN(CC3)c4ncc(C#N)cc4
51083805	CNc1nc(C)c(s1)-c1ccnc(Nc2cccc(c2)C(=O)N2CCOCC2)n1	1050195	c1csc(c12)c(=O)[nH]c(n2)CCC(=O)N3CCN(CC3)c4ncc(C#N)cc4
51083806	CNc1nc(C)c(s1)-c1nc(Nc2cccc(c2)S(=O)(=O)N2CCN(C)CC2)ncc1C#N	1050197	c1cccc(c12)c(=O)[nH]c(n2)CCC(=O)N3C[C@H](C)N(CC3)c4ncc(C#N)cc4
51083807	CNc1nc(C)c(s1)-c1nc(Nc2ccc(C)c(c2)S(=O)(=O)N2CCOCC2)ncc1F	1050198	c1cccc(c12)c(=O)[nH]c(n2)CCC(=O)N3C[C@@H](C)N(CC3)c4ncc(C#N)cc4
51083808	CNc1nc(C)c(s1)-c1nc(Nc2cccc(c2)S(=O)(=O)N2CCOCC2)ncc1C#N	1050199	c1cccc(c12)c(=O)[nH]c(n2)CCC(=O)N3[C@H](C)CN(CC3)c4ncc(C#N)cc4
51083809	CNc1nc(C)c(s1)-c1nc(Nc2cccc(c2)S(=O)(=O)NCCOC)ncc1F	1050200	c1cccc(c12)c(=O)[nH]c(n2)CCC(=O)N3[C@@H](C)CN(CC3)c4ncc(C#N)cc4
51083810	CNc1nc(C)c(s1)-c1nc(Nc2cccc(c2)S(=O)(=O)NCCOC)ncc1C#N	1050202	c1cc(F)cc(c12)c(=O)[nH]c(n2)CCC(=O)N3[C@@H](C)CN(CC3)c4ncc(C#N)cc4
51083811	CNc1nc(C)c(s1)-c1nc(Nc2cccc(c2)S(C)(=O)=O)ncc1C#N	1050204	c1ccc(F)c(c12)c(=O)[nH]c(n2)CCC(=O)N3[C@@H](C)CN(CC3)c4ncc(C#N)cc4
51083812	CN1CCN(CC1)c1cccc(Nc2ncc(F)c(n2)-c2sc(N)nc2C)c1	1050206	c1cccc(c12)c(=O)[nH]c(n2)CCC(=O)N3[C@H](CO)CN(CC3)c4ncc(C#N)cc4
51083813	CNc1nc(C)c(s1)-c1nc(Nc2cccc(c2)N2CCN(C)CC2)ncc1F	1050208	c1cc(F)cc(c12)c(=O)[nH]c(n2)CCC(=O)N3[C@@H](CO)CN(CC3)c4ncc(C#N)cc4
51083814	CC(=O)N1CCN(CC1)c1cccc(Nc2ncc(F)c(n2)-c2sc(N)nc2C)c1	1050209	c1ccc(F)c(c12)c(=O)[nH]c(n2)CCC(=O)N3[C@@H](CO)CN(CC3)c4ncc(C#N)cc4
51083815	Cc1nc(N)sc1-c1nc(Nc2cccc(c2)S(N)(=O)=O)ncc1F	1050210	c1cccc(c12)c(=O)[nH]c(n2)CCC(=O)N3CCN(CC3)c4ncccc4
51083834	CNc1nc(C)c(s1)-c1nc(Nc2cc(ccc2Cl)C(=O)N2CCN(C)CC2)ncc1C#N	1050211	c1cccc(c12)c(=O)[nH]c(n2)CCC(=O)N3CCN(CC3)c4ncc(C)cc4
51083871	CNc1nc(C)c(s1)-c1nc(Nc2cccc(c2)C(=O)NC2CCN(C)CC2)ncc1C#N	1050212	c1cccc(c12)c(=O)[nH]c(n2)CCC(=O)N3CCN(CC3)c4ncccc4C
51083872	CNc1nc(C)c(s1)-c1nc(Nc2ccc(cc2)C(=O)NC2CCN(C)CC2)ncc1C#N	1050214	c1cccc(c12)c(=O)[nH]c(n2)CCC(=O)N3CCN(CC3)c4[nH+]ccc(c4)C
51083873	CNc1nc(C)c(s1)-c1nc(Nc2cccc(c2)C(=O)NC2CCN(C)CC2)ncc1F	1050215	c1cccc(c12)c(=O)[nH]c(n2)CCC(=O)N3CCN(CC3)c4ncc(C#N)nc4
51083876	CNc1nc(C)c(s1)-c1ccnc(Nc2ccc(C)c(c2)S(=O)(=O)N2CCOCC2)n1	1050217	c1cccc(c12)c(=O)[nH]c(n2)CCC(=O)N3CCN(CC3)c4ncc(s4)C#N
51084298	Fc1cnc2[nH]cc(-c3nnc(N[C@H](C4CC4)c4cccnc4F)o3)c2c1	1050218	c1cncc(c12)c(=O)[nH]c(n2)CCC(=O)N3CCN(CC3)c4ncc(C#N)cc4
51084299	Fc1ccc2c(c[nH]c2n1)-c1nnc(N[C@H](C2CC2)c2cccnc2F)o1	1050219	n1cccc(c12)c(=O)[nH]c(n2)CCC(=O)N3CCN(CC3)c4ncc(C#N)cc4
51084300	Fc1ccccc1[C@H](Nc1nnc(o1)-c1c[nH]c2ncncc12)C1CC1	1050220	c1cccc(c12)c(=O)[nH]c(n2)[C@H](C)CC(=O)N3CCN(CC3)c4ncc(C#N)cc4
51084301	Fc1cnccc1[C@H](Nc1nnc(o1)-c1c[nH]c2ncccc12)C1CC1	1050222	c1cc(F)c(F)c(c12)c(=O)[nH]c(n2)CCC(=O)N3[C@@H](C)CN(CC3)c4ncc(C#N)cc4
51084302	Fc1ncccc1[C@H](Nc1nnc(o1)-c1c[nH]c2ncccc12)C1CC1	1050223	c1cccc(c12)c(=O)[nH]c(n2)CCC(=O)N3CCN(CC3)c4ncc(cn4)C#N
51084303	Fc1ccccc1[C@H](Nc1nnc(o1)-c1c[nH]c2ncccc12)C1CC1	1050226	c1cccc(c12)c(=O)[nH]c(n2)CCC(=O)N3CCN(CC3)c4ncc(cc4)C(=[NH2+])NC
51092104	CC(C)(C)c1cnc(CSc2cnc(NC(=O)C3CCNCC3)s2)o1	1050227	c1cccc(c12)c(=O)[nH]c(n2)CCC(=O)N3CCN(CC3)c4ncc(cc4)C5=[NH+]CCN5
51092115	CN1CC[C@@H]([C@H](O)C1)c1c(O)cc(O)c2c1oc(cc2=O)-c1ccccc1Cl	1050229	c1cccc(c12)c(=O)[nH]c(n2)CCC(=O)N3CCC(=CC3)c4ccc(F)cc4
51092126	CCNc1cc(N[C@@H]2CC[C@H](O)CC2)nc(Nc2ccc3n(Cc4ccccc4)ccc3c2)n1	1050231	c1cccc(c12)c(=O)[nH]c(n2)CCC(=O)N3CCN(CC3)c4ccc(F)cc4
51092128	Nc1ccc2c(c1)[nH]c1ccccc1c2=S	1141041	c1cccc(c12)c(=O)[nH]nc2Cc3ccc(F)c(c3)[P@@]4(=O)CC[N@@H+](CC4)Cc5ccccc5
51092133	Clc1ccc2C[C@@H](Cc2c1)NCc1cc(NC(=O)Nc2cccc3C(=O)N4CCCC4c23)[nH]n1	1141043	C1CC1C(=O)N(CC2)CCP2(=O)c3cc(ccc3F)Cc(n[nH]c4=O)c(c45)cccc5
51092143	CCC(CO)Nc1nc(NCc2ccccc2)c2ncn(C(C)C)c2n1	1141044	C1CCC1C(=O)N(CC2)CCP2(=O)c3cc(ccc3F)Cc(n[nH]c4=O)c(c45)cccc5
51092144	Brc1ccc2c(c1)[nH]c1c3[nH]c4ccccc4c3c3C(=O)NC(=O)c3c21	1141045	CC(C)(C)CC(=O)N(CC1)CCP1(=O)c2cc(ccc2F)Cc(n[nH]c3=O)c(c34)cccc4
51093849	Fc1ccc(Oc2ccc3nc(NC(=O)C4CC4)sc3c2C#N)cc1NC(=O)Cc1cccc(c1)C(F)(F)F	1141046	FC1(F)CN(CC1)C(=O)N(CC2)CCP2(=O)c3cc(ccc3F)Cc(n[nH]c4=O)c(c45)cccc5
51112043	CC(C)c1n[nH]c2c(NCc3ccccc3)nc(NC3CCCCC3N)nc12	1141048	CC(C)(C)C(=O)N(CC1)CCP1(=O)c(c2F)cc(cc2)Cc(n[nH]c3=O)c(c34)cccc4
51112046	CC(C)c1[nH]nc2c(NCc3ccccc3O)ncnc12	1141051	c1cccc(c12)c(n[nH]c2=O)Cc3ccc(F)c(c3)P4(=O)CCN(CC4)/C(=N/C#N)N5CCC5
51112062	Cn1cnc2c(NCc3ccccc3)nc(NCCO)nc12	1141052	c1cccc(c12)c(n[nH]c2=O)Cc3ccc(F)c(c3)P4(=O)CCN(CC4)c5ncccn5
51112067	CC(C)c1n[nH]c2c(NCc3ccccc3)nc(NC3CCC(N)CC3)nc12	1141053	Clc1ccc(nn1)N(CC2)CCP2(=O)c3cc(ccc3F)Cc(n[nH]c4=O)c(c45)cccc5
51116411	Cn1cc(-c2nc(cs2)-c2cn(C)c3ncccc23)c2cc(F)ccc12	1141054	c1cccc(c12)c(n[nH]c2=O)Cc(cc3)cc(c3F)P4(=O)CCN(CC4)c5ncc(C#N)cc5
51116412	COCCn1cc(-c2nc(cs2)-c2c[nH]c3ncccc23)c2cc(OC)ccc12	1141056	c1cccc(c12)c(n[nH]c2=O)Cc(cc3)cc(c3F)P4(=O)CCN(CC4)c5c(C#N)cccn5
51127173	CN[C@@H]1C[C@H]2O[C@@](C)([C@@H]1OC)n1c3ccccc3c3c4CNC(=O)c4c4c5ccccc5n2c4c13	1141057	Clc1nccc(n1)N(CC2)CCP2(=O)c3cc(ccc3F)Cc(n[nH]c4=O)c(c45)cccc5
51127212	CN[C@@H]1C[C@H]2O[C@@](C)([C@@H]1OC)n1c3ccccc3c3c4CNC(=O)c4c4c5ccccc5n2c4c13	1141058	Clc1nc(ncc1)N(CC2)CCP2(=O)c3cc(ccc3F)Cc(n[nH]c4=O)c(c45)cccc5
51130055	O=C(Cc1cccc(OCCCC2CCNCC2)c1)Nc1nc(cs1)-c1c[nH]c2ncccc12	1141059	c1cccc(c12)c(n[nH]c2=O)Cc(cc3)cc(c3F)P4(=O)CCN(CC4)c5ncccc5
51130258	CS(=O)(=O)Nc1cccc(CC(=O)Nc2nc(cs2)-c2c[nH]c3ncccc23)c1	1141061	c1cccc(c12)c(n[nH]c2=O)Cc(cc3)cc(c3F)P4(=O)CCN(CC4)c(ncn5)c(c56)cccc6
51130259	CN1CCN(CCCOc2cccc(CC(=O)Nc3nc(cs3)-c3c[nH]c4ncccc34)c2)CC1	1141062	Clc1cc(ncn1)N(CC2)CCP2(=O)c3cc(ccc3F)Cc(n[nH]c4=O)c(c45)cccc5
51133110	CCC1(C)C(C)=Nc2c1cc(cc2F)-c1nc(Nc2ccc(cn2)C2CCNCC2)ncc1F	1141063	c1cccc(c12)c(n[nH]c2=O)Cc(cc3)cc(c3F)P4(=O)CCN(CC4)c5ncccc5F
51133111	CC(C)N1CCN(CC1)c1ccc(Nc2ncc(F)c(n2)-c2cc3c(N=C(C)C33CCCC3)c(F)c2)nc1	1141064	c1cccc(c12)c(n[nH]c2=O)Cc(cc3)cc(c3F)P4(=O)CCN(CC4)c5ncc(C(F)(F)F)cc5
51133120	CCN1CCC(CC1)c1ccc(Nc2ncc(F)c(n2)-c2cc3c(N=C(C)C3(C)CC)c(F)c2)nc1	1141065	c1cccc(c12)c(n[nH]c2=O)Cc(cc3)cc(c3F)P4(=O)CCN(CC4)c5nc(F)ccc5
51133122	CCN1CCC(CC1)c1ccc(Nc2ncc(F)c(n2)-c2cc3c(N=C(C)C33CCCC3)c(F)c2)nc1	1141066	c1cccc(c12)c(n[nH]c2=O)Cc(cc3)cc(c3F)P4(=O)CCN(CC4)c5nccc(c5)C(F)(F)F
51133123	CC1=Nc2c(cc(cc2F)-c2nc(Nc3ccc(cn3)N3CCNCC3)ncc2F)C11CCCC1	1141068	c1cccc(c12)c(n[nH]c2=O)Cc(cc3)cc(c3F)P4(=O)CCN(CC4)c5ncc(F)cc5F
51133124	CCN1CCN(Cc2ccc(Nc3ncc(F)c(n3)-c3cc4c(N=C(C)C44CCCC4)c(F)c3)nc2)CC1	1141069	c1cccc(c12)c(n[nH]c2=O)Cc(cc3)cc(c3F)P4(=O)CCN(CC4)c(n5)ncc(c56)cccc6
51133125	CCN1CCN(Cc2ccc(Nc3ncc(F)c(n3)-c3cc4c(N=C(C)C4(CC)CC)c(F)c3)nc2)CC1	1141071	c1cccc(c12)c(n[nH]c2=O)Cc(cc3)cc(c3F)P4(=O)CCN(CC4)c5ncccc5C(=O)C
51133157	CCC1(C)C(C)=Nc2ccc(cc12)-c1nc(Nc2ccc(cn2)N2CCNCC2)ncc1F	1141073	c1cccc(c12)c(n[nH]c2=O)Cc(cc3)cc(c3F)P4(=O)CCN(CC4)c5ncccc5[C@@H](C)O
51133158	CCN1CCC(CC1)c1ccc(Nc2ncc(F)c(n2)-c2ccc3N=C(C)C4(CCCC4)c3c2)nc1	1141074	c1cccc(c12)c(n[nH]c2=O)Cc(cc3)cc(c3F)P4(=O)CCN(CC4)c5ncc(Cl)cn5
51133159	CC1=Nc2c(cc(cc2F)-c2nc(Nc3ccc(cn3)C3CCNCC3)ncc2F)C11CCCC1	1141076	c1cccc(c12)c(n[nH]c2=O)Cc3ccc(F)c(c3)P4(=O)CCN(CC4)C5CC5
51133167	CCN1CCN(CC1)c1ccc(Nc2ncc(F)c(n2)-c2ccc3N=C(C)C(C)(CC)c3c2)nc1	1141077	C1CCC1[N@H+](CC2)CC[P@@]2(=O)c3cc(ccc3F)Cc(n[nH]c4=O)c(c45)cccc5
51133168	CCN1CCC(CC1)c1ccc(Nc2ncc(F)c(n2)-c2ccc3N=C(C)C(C)(CC)c3c2)nc1	1141079	CC[N@H+](CC1)CC[P@]1(=O)c2cc(ccc2F)Cc(n[nH]c3=O)c(c34)cccc4
51133169	CCC1(C)C(C)=Nc2ccc(cc12)-c1nc(Nc2ccc(cn2)N2CCN(C)CC2)ncc1F	1141080	C1C[N@@H+](C(C)C)CC[P@]1(=O)c(c2F)cc(cc2)Cc(n[nH]c3=O)c(c34)cccc4
51133170	CN1CCN(CC1)c1ccc(Nc2ncc(F)c(n2)-c2ccc3N=C(C)C4(CCCC4)c3c2)nc1	1141081	C1CC1C[N@H+](CC2)CC[P@@]2(=O)c3cc(ccc3F)Cc(n[nH]c4=O)c(c45)cccc5
51133171	CN1CCC(CC1)c1ccc(Nc2ncc(F)c(n2)-c2ccc3N=C(C)C4(CCCC4)c3c2)nc1	1141082	CC(C)C[N@H+](CC1)CC[P@]1(=O)c(c2F)cc(cc2)Cc(n[nH]c3=O)c(c34)cccc4
51133172	CCN1CCN(CC1)c1ccc(Nc2ncc(F)c(n2)-c2ccc3N=C(C)C4(CCCC4)c3c2)nc1	1141084	CC(C)(C)C[N@H+](CC1)CC[P@]1(=O)c(c2F)cc(cc2)Cc(n[nH]c3=O)c(c34)cccc4
51133173	CCN1CCN(CC1)c1ccc(Nc2ncc(F)c(n2)-c2cc3c(N=C(C)C3(C)CC)c(F)c2)nc1	1141086	CC(C)CC[N@H+](CC1)CC[P@@]1(=O)c(c2F)cc(cc2)Cc(n[nH]c3=O)c(c34)cccc4
51133174	CCC1(CC)C(C)=Nc2c1cc(cc2F)-c1nc(Nc2ccc(cn2)N2CCN(C)CC2)ncc1F	1141087	c1cccc(c12)c(n[nH]c2=O)Cc3ccc(F)c(c3)P4(=O)CCN(CC4)CC(F)(F)F
51133175	CC1=Nc2ccc(cc2C11CCCC1)-c1nc(Nc2ccc(cn2)N2CCNCC2)ncc1F	1141088	c1cccc(c12)c(=O)[nH]nc2Cc3ccc(F)c(c3)C(=O)N(CC4)CCP4(=O)C
51133176	CCC1(C)C(C)=Nc2c1cc(cc2F)-c1nc(Nc2ccc(cn2)N2CCNCC2)ncc1F	1141089	CCP1(=O)CCN(CC1)C(=O)c(c2F)cc(cc2)Cc(n[nH]c3=O)c(c34)cccc4
51133177	CC1=Nc2c(cc(cc2F)-c2nc(Nc3ccc(cn3)C3CCN(CCO)CC3)ncc2F)C11CCCC1	1141090	CC(C)P1(=O)CCN(CC1)C(=O)c(c2F)cc(cc2)Cc(n[nH]c3=O)c(c34)cccc4
51133178	CC1=Nc2c(cc(cc2F)-c2nc(Nc3ccc(cn3)N3CCN(CCO)CC3)ncc2F)C11CCCC1	1141091	CCOP1(=O)CCN(CC1)C(=O)c(c2F)cc(cc2)Cc(n[nH]c3=O)c(c34)cccc4
51133179	CN1CCN(CC1)c1ccc(Nc2ncc(F)c(n2)-c2cc3c(N=C(C)C33CCCC3)c(F)c2)nc1	1141092	C1C=C(F)C=C(C12)C(=O)N=NC=2Cc3cc(c(F)cc3)[P@]4(=O)CC[N@H+](CC4)Cc5ccccc5
51133181	CN1CCC(CC1)c1ccc(Nc2ncc(F)c(n2)-c2cc3c(N=C(C)C33CCCC3)c(F)c2)nc1	1141093	c1c(F)ccc(c12)c(n[nH]c2=O)Cc3ccc(F)c(c3)P4(=O)CCN(CC4)C5CC5
51133191	CC1=Nc2c(cc(cc2F)-c2nc(Nc3ccc(cn3)N3CCNCC3)ncc2F)C1(C)C	1141094	c1cc(F)cc(c12)c(=O)[nH]nc2Cc3ccc(F)c(c3)P4(=O)CCN(CC4)c5ncccn5
51133194	CCC1(C)C(C)=Nc2ccc(cc12)-c1nc(Nc2ccc(cn2)C2CCNCC2)ncc1F	1141095	c1cc(F)cc(c12)c(=O)[nH]nc2Cc3ccc(F)c(c3)P4(=O)CCN(CC4)c5ncccn5
51133195	CC1=Nc2ccc(cc2C11CCCC1)-c1nc(Nc2ccc(cn2)C2CCNCC2)ncc1F	1141096	c1cccc(c12)c(=O)[nH]nc2[C@@H](O)c3ccc(F)c(c3)[P@]4(=O)CC[N@@H+](CC4)Cc5ccccc5
51133199	CCC1(C)C(C)=Nc2ccc(cc12)-c1nc(Nc2ccc(cn2)C2CCN(C)CC2)ncc1F	1141097	c1cccc(c12)c(n[nH]c2=O)[C@H](O)c3ccc(F)c(c3)P4(=O)CCN(CC4)c5ncccn5
51133200	CCC1(C)C(C)=Nc2c1cc(cc2F)-c1nc(Nc2ccc(cn2)C2CCN(C)CC2)ncc1F	1168566	CCc(c1)c(=O)[nH]c(c12)cc(nc2)C[NH+]3CCN(CC3)c4ccc(nc4)C(=O)NC
51133201	CCC1(C)C(C)=Nc2c1cc(cc2F)-c1nc(Nc2ccc(cn2)N2CCN(C)CC2)ncc1F	1168572	CCc(c1)c(=O)[nH]c(c12)cc(nc2)C[NH+]3CCN(CC3)c4ccc(nc4F)C(=O)NC
51133202	CCC1(CC)C(C)=Nc2c1cc(cc2F)-c1nc(Nc2ccc(cn2)N2CCNCC2)ncc1F	1168578	CCc(c1)c(=O)[nH]c(c12)cc(nc2)C[NH+]3CCN(CC3)c4ccc(nc4Cl)C(=O)NC
51133203	CCN1CCN(CC1)c1ccc(Nc2ncc(F)c(n2)-c2cc3c(N=C(C)C33CCCC3)c(F)c2)nc1	1168584	CCc(c1)c(=O)[nH]c(c12)cc(cn2)C[NH+]3CCN(CC3)c4ccc(nc4)C(=O)NC
51133204	CCN1CCN(Cc2ccc(Nc3ncc(F)c(n3)-c3ccc4N=C(C)C5(CCCC5)c4c3)nc2)CC1	1168590	CCc(c1)c(=O)[nH]c(c12)cc(cn2)C[NH+]3CCN(CC3)c4ccc(nc4F)C(=O)NC
51133205	CCN1CCN(Cc2ccc(Nc3ncc(F)c(n3)-c3cc4c(N=C(C)C4(C)CC)c(F)c3)nc2)CC1	1168596	CCc(c1)c(=O)[nH]c(c12)cc(cn2)C[NH+]3CCN(CC3)c4ccc(nc4Cl)C(=O)NC
51137077	COCCN[C@H]1CC[C@@H](CC1)Nc1cc(-c2csc(NCC3(CCOCC3)C#N)n2)c(Cl)cn1	1168602	CCc(c1)c(=O)[nH]c(c12)cc(cn2)C[NH+]3CCN(CC3)c4ccc(nc4)C(=O)N
51139117	NS(=O)(=O)c1ccc(Nc2nc(OCC3CCCCC3)c3nc[nH]c3n2)cc1	1168607	CCc(n1)c(=O)[nH]c(c12)cc(cc2)C[NH+]3CCN(CC3)c4c(CC)nc(cc4)C(=O)NC
51142754	Brc1ccc2[nH]c-3c(CC(=O)Nc4ccsc-34)c2c1	1168613	CCc(n1)c(=O)[nH]c(c12)cc(cc2)C[NH+]3CCN(CC3)c4c(C(F)(F)F)nc(cc4)C(=O)NC
51142755	Brc1ccc2[nH]c-3c(CC(=O)Nc4ccccc-34)c2c1	1168619	CCc(n1)c(=O)[nH]c(c12)cc(cc2)C[NH+]3CCN(CC3)c4c(C(F)F)nc(cc4)C(=O)NC
51142757	Brc1ccc2[nH]c-3c(CC(=O)Nc4cccnc-34)c2c1	1168625	CCc(n1)c(=O)[nH]c(c12)cc(cc2)C[NH+]3CCN(CC3)c4ccc(nc4)C(=O)NC
51182062	CCOC(=O)c1[nH]nc(c1N)-c1ccc(Cl)cc1	1168631	CCc(n1)c(=O)[nH]c(c12)cc(cc2)C[NH+]3CCN(CC3)c4ccc(nc4F)C(=O)NC
51182063	CCOC(=O)C(=O)C(=N/Nc1ccccc1)\C(=O)c1ccccc1	1168637	CCc(n1)c(=O)[nH]c(c12)cc(cc2)C[NH+]3CCN(CC3)c4ccc(nc4C)C(=O)NC
51182064	CCOc1ccc(cc1-c1nc2ncccc2c(=O)[nH]1)S(=O)(=O)N1CCN(CC1)c1ccccc1	1168643	CCc(n1)c(=O)[nH]c(c12)cc(cc2)C[NH+]3CCN(CC3)c4ccc(nc4Cl)C(=O)NC
51182068	Brc1ccc(cc1)-c1n[nH]c2c1nc[nH]c2=O	1168649	FC(F)(F)c(n1)c(=O)[n-]c(c12)cc(cc2)C[NH+]3CCN(CC3)c4ccc(nc4)C(=O)NC
51182090	CCOc1ccc(cc1-c1nc2ncccc2c(=O)[nH]1)S(=O)(=O)N1CCOCC1	1168655	FC(F)(F)c(n1)c(=O)[n-]c(c12)cc(cc2)C[NH+]3CCN(CC3)c4ccc(nc4Cl)C(=O)NC
51182091	O=c1[nH]cnc2c(n[nH]c12)-c1ccccc1	1168661	[n-]1c(=O)c(C(F)(F)F)nc(c12)ccc(c2)C[NH+]3CCN(CC3)c4ccc(nc4F)C(=O)NC
51182092	CCOC(=O)c1[nH]nc(c1\N=N\c1ccccc1)-c1ccc(Cl)cc1	1168667	CCCc(c(=O)[nH]1)nc(c12)ccc(c2)C[NH+]3CCN(CC3)c4ccc(nc4)C(=O)NC
51182093	CCOC(=O)c1[nH]nc(c1\N=N\c1ccccc1)-c1ccc(F)cc1	1168673	CCCc(c(=O)[nH]1)nc(c12)ccc(c2)C[NH+]3CCN(CC3)c4ccc(nc4Cl)C(=O)NC
51182094	CCOC(=O)C(=O)C(=N/Nc1ccccc1)\C(=O)c1ccc(Cl)cc1	1168679	CCCc(c(=O)[nH]1)nc(c12)ccc(c2)C[NH+]3CCN(CC3)c4ccc(nc4F)C(=O)NC
51182104	CCOC(=O)c1[nH]nc(c1N)-c1ccc(Br)cc1	1168685	[nH]1c(=O)c(CC)nc(c12)cc(F)c(c2)C[NH+]3CCN(CC3)c4ccc(nc4F)C(=O)NC
51182105	O=C1NN=C(\C(=N\Nc2ccccc2)C1=O)c1ccccc1	1168691	[n-]1c(=O)c(C(F)(F)C)nc(c12)ccc(c2)C[NH+]3CCN(CC3)c4ccc(nc4)C(=O)NC
51182109	COc1ccc(CNc2ncnc3c([nH]nc23)C(C)C)cc1O	1168697	FC(F)Cc(c(=O)[nH]1)nc(c12)ccc(c2)C[NH+]3CCN(CC3)c4ccc(nc4)C(=O)NC
51182114	Brc1ccc(cc1)C1=NNC(=O)C(=O)\C1=N/Nc1ccccc1	1168703	FC(F)CC(=N1)C(=O)N=C(C1=2)C=C(CC2)CN3CCN(CC3)c4ccc(nc4F)C(=O)NC
51183415	CCN(CC)Cc1cccc2c1oc(cc2=O)-c1ccc(cc1)[N+]([O-])=O	1168709	FCCc(n1)c(=O)[nH]c(c12)cc(cc2)C[NH+]3CCN(CC3)c4ccc(nc4)C(=O)NC
51183416	CCN(CC)Cc1cc(Cl)cc2c1oc(cc2=O)-c1ccccc1Cl	1168715	FCCC(=N1)C(=O)N=C(C1=2)C=C(CC2)CN3CCN(CC3)c4ccc(nc4F)C(=O)NC
51183417	[O-][N+](=O)c1ccc(cc1)-c1cc(=O)c2cc(Cl)cc(Cn3ccnc3)c2o1	1168721	FC(F)(F)CC(=N1)C(=O)N=C(C1=2)C=C(CC2)CN3CCN(CC3)c4ccc(nc4)C(=O)NC
51183418	CN1CCN(Cc2cccc3c2oc(cc3=O)-c2ccc(cc2)[N+]([O-])=O)CC1	1168727	FC(F)(F)CC(=N1)C(=O)N=C(C1=2)C=C(CC2)CN3CCN(CC3)c4ccc(nc4F)C(=O)NC
51183419	Clc1ccc(cc1)-c1cc(=O)c2cc(Cl)cc(CN3CCOCC3)c2o1	1168733	FC(F)c1nc(C(=O)NC)ccc1N(CC2)CC[NH+]2Cc(c3)cnc(c34)cc(c(=O)[nH]4)CC
51183420	CN1CCN(Cc2cc(Cl)cc3c2oc(cc3=O)-c2ccc(cc2)[N+]([O-])=O)CC1	1168739	FC(F)(F)c1nc(C(=O)NC)ccc1N(CC2)CC[NH+]2Cc(c3)cnc(c34)cc(c(=O)[nH]4)CC
51183421	[O-][N+](=O)c1ccc(cc1)-c1cc(=O)c2cc(Cl)cc(CN3CCNCC3)c2o1	1168745	Cc1nc(C(=O)NC)ccc1N(CC2)CC[NH+]2Cc(c3)cnc(c34)cc(c(=O)[nH]4)CC
51205021	Nc1nc(OCC2CCCCC2)c2nc([nH]c2n1)-c1ccccc1Cl	1168751	O=c([nH]1)c(CC)cc(c12)ncc(c2)C[NH+]3CCN(CC3)c(cn4)ccc4C(=O)NCC
51205023	Nc1nc(OCC2CCCCC2)c2nc([nH]c2n1)-c1cccc(c1)S(N)(=O)=O	50014108	C1CCCC[NH+]1CCNS(=O)(=O)c(c2)ccc3[nH]c(=O)c(c4c23)cccc4
51205024	Cc1c(O)cccc1-c1nc2c(OCC3CCCCC3)nc(N)nc2[nH]1	50018378	C1SCCc(c12)n(c(=O)[nH]c2=O)CCC(=O)NCC(=O)c3ccc(cc3)Oc4ccccc4
51205025	Nc1nc(OCC2CCCCC2)c2nc([nH]c2n1)C(F)(F)F	50018380	C1SCCc(c12)n(c(=O)[nH]c2=O)CCC(=O)NCC(=O)c3ccc(cc3)-c4ccc(cc4)OC
51205026	Cc1ccccc1-c1nc2c(OCC3CCCCC3)nc(N)nc2[nH]1	50018387	C1SCCc(c12)n(c(=O)[nH]c2=O)CCC(=O)NCC(=O)N(CC3)CCN3c(c4C(F)(F)F)nccc4
51205027	CCc1nc2c(OCC3CCCCC3)nc(N)nc2[nH]1	50018389	C1CCCc(c12)n(c(=O)[nH]c2=O)CCC(=O)NCC(=O)N(CC3)CCN3c4ncccn4
51205028	C(Oc1nc(Nc2ccccc2)nc2nc[nH]c12)C1CCCCC1	50018390	C1CCCc(c12)n(c(=O)[nH]c2=O)CCC(=O)NCC(=O)c3ccc(Br)cc3
51205034	CC(C)c1nc2c(OCC3CCCCC3)nc(N)nc2[nH]1	50018391	C1SCCc(c12)n(c(=O)[nH]c2=O)CCC(=O)NCC(=O)N3CCN(CC3)c4ccccc4
51205036	Nc1nc(OCC2CCCCC2)c2nc[nH]c2n1	50018393	C1SCCc(c12)n(c(=O)[nH]c2=O)CCC(=O)NCC(=O)N3CCN(CC3)c4ccc(cc4)OC
51205037	NS(=O)(=O)c1ccc(Nc2nc(OCC3CCCCC3)c3nc[nH]c3n2)cc1	50018394	C1SCCc(c12)n(c(=O)[nH]c2=O)CCC(=O)NCC(=O)c3ccc(OC(F)F)cc3
51205039	Cc1c(cccc1-c1nc2c(OCC3CCCCC3)nc(N)nc2[nH]1)C(O)=O	50018395	C1SCCc(c12)n(c(=O)[nH]c2=O)CCC(=O)NCC(=O)c3cc(ccc3)-c4ccccc4
51205040	Cc1c(cccc1S(N)(=O)=O)-c1nc2c(OCC3CCCCC3)nc(N)nc2[nH]1	50018397	C1SCCc(c12)n(c(=O)[nH]c2=O)CCC(=O)NCC(=O)N3CCN(CC3)c4nnccc4
51210789	CN(CCc1c[nH]c2ccccc12)C(=O)c1ccc(cc1)C(C)(C)C	50018398	C1SCCc(c12)n(c(=O)[nH]c2=O)CCC(=O)NCC(=O)N(CC3)CCN3c4ncccn4
51210795	CN(CCc1c[nH]c2ccccc12)C(=O)c1ccc(Cl)cc1	50018399	C1SCCc(c12)n(c(=O)[nH]c2=O)CCC(=O)NCC(=O)N3CCN(CC3)c4ccc(cc4)OC
51210796	CN(CCc1c[nH]c2ccccc12)C(=O)c1ccc(cc1)-c1ccccc1	50018400	C1SCCc(c12)n(c(=O)[nH]c2=O)CCC(=O)NCC(=O)N(CC3)CCN3c4ncncn4
51210799	O=C1c2ccccc2-[n+]2ccc3c([nH]c4ccccc34)c12	50018403	C1SCCc(c12)n(c(=O)[nH]c2=O)CCC(=O)NCC(=O)c(cc3)ccc3-c4cc(N)ccc4
51212016	Nc1n[nH]c(N)c1\N=N\c1ccncc1	50018406	C1SCCc(c12)n(c(=O)[nH]c2=O)CCC(=O)NCC(=O)c(cc3)ccc3N4CCCC4
51212017	Nc1n[nH]c(N)c1\N=N\c1ccc(O)cc1	50072472	NC(=O)c1cccc(c12)cn(n2)-c3ccc(cc3)[C@H]4CCC[NH2+]C4
51212023	Cn1nc(N)c(\N=N\c2ccncc2)c1N	50084466	c1cccc(c12)c(n[nH]c2=O)Cc3cccc(c3)C(=O)N4CCN(CC4)/[N+]([O-])=N/Oc5ccc([N+](=O)[O-])cc5[N+](=O)[O-]
51217190	C[C@@H]1C[C@H](N)C[C@@H](C1)c1ccncc1NC(=O)c1ccc(F)c(n1)-c1c(F)cccc1F	50084467	c1cccc(c12)c(n[nH]c2=O)Cc3ccc(F)c(c3)C(=O)N4CCN(CC4)/[N+]([O-])=N/Oc5ccc([N+](=O)[O-])cc5[N+](=O)[O-]
51220708	Cc1nc(NC2CCCC2)sc1-c1ccnc(Nc2ccc(cn2)N2CCNCC2)n1	50084469	c1cccc(c12)c(=O)[nH]nc2Cc3cc(c(F)cc3)C(=O)N4CCN(CC4)C(=O)C5CC5
51220772	Cc1nc(NC2CCCC2)sc1-c1nc(Nc2ccc(cn2)N2CCOCC2)ncc1F	50084470	c1cccc(c12)c(=O)[nH]nc2Cc3cc(ccc3)C(=O)N4CC[NH2+]CC4
51220773	CC(=O)N1CCN(CC1)c1ccc(Nc2ncc(F)c(n2)-c2sc(NC3CCCC3)nc2C)nc1	50084472	c1cccc(c12)c(=O)[nH]nc2Cc3cc(c(F)cc3)C(=O)N4CC[NH2+]CC4
51220774	CN1CCN(CC1)c1ccc(Nc2ncc(F)c(n2)-c2sc(NC3CCCC3)nc2C)nc1	50103392	c1cccc(c12)c3c([nH]c2=O)c(C)c(s3)C(=O)N4CCN(CC4)CC
51220775	Cc1nc(NC2CCCC2)sc1-c1nc(Nc2ccc(cn2)N2CCCNCC2)ncc1F	50103393	c1cccc(c12)c3c([nH]c2=O)c(C)c(s3)C(=O)N4CCN(CC4)C(C)C
51220776	Cc1nc(NC2CCCC2)sc1-c1nc(Nc2ccc(cn2)N2CCNCC2)ncc1F	50103394	c1cccc(c12)c3c([nH]c2=O)c(C)c(s3)C(=O)N4CCC(CC4)[NH+](C)C
51220795	CCN1CCN(Cc2ccc(Nc3nccc(n3)-c3sc(NC4CCCC4)nc3C)nc2)CC1	50103395	c1cccc(c12)c3c([nH]c2=O)c(C)c(s3)C(=O)N4CC=C(CC4)c5ccc(F)cc5
51220796	FC(F)(F)c1nc(NC2CCCC2)sc1-c1ccnc(Nc2ccc(cn2)N2CCN(CC2)C=O)n1	50103397	C1COCCN1CCNC(=O)c(s2)c(C)c(c2=C34)=NC(=O)[C@H]4C=CC=C3
51220797	CC(=O)N1CCN(CC1)c1ccc(Nc2nccc(n2)-c2sc(NC3CCCC3)nc2C(F)(F)F)nc1	50103399	c1cccc(c12)c(=O)[nH]nc2Cc3cc(c(F)cc3)C(=O)N4CCN(CC4)C(=O)C5CC5
51220798	CN1CCN(CC1)c1ccc(Nc2nccc(n2)-c2sc(NC3CCCC3)nc2C(F)(F)F)nc1	50103401	c1cccc(c12)c3c([nH]c2=O)cc(n3C)C(=O)N4CCN(C)CC4
51220799	FC(F)(F)c1nc(NC2CCCC2)sc1-c1ccnc(Nc2ccc(cn2)N2CCNCC2)n1	50103407	c1cccc(c12)c3c([nH]c2=O)cc(n3C)C(=O)N4CCC[NH2+]CC4
51220800	CC(=O)c1c(C)c2cnc(Nc3ccc(cn3)N3CCNCC3)nc2n(C2CCCC2)c1=O	50103411	c1cccc(c12)c3c([nH]c2=O)cc(n3C)C(=O)NCCCN4CCOCC4
51220828	CC(C)Nc1nc(C)c(s1)-c1ccnc(Nc2ccc(cn2)N2CCOCC2)n1	50103412	c1cccc(c12)c3c([nH]c2=O)c(Cl)c(n3C)C(=O)N4CCC[NH2+]CC4
51220829	CC(C)Nc1nc(C)c(s1)-c1ccnc(Nc2ccc(cn2)N2CCN(CC2)C(C)=O)n1	50103413	c1cccc(c12)c3c([nH]c2=O)c(Br)c(n3C)C(=O)N4CCC[NH2+]CC4
51220830	CC(C)Nc1nc(C)c(s1)-c1ccnc(Nc2ccc(cn2)N2CCN(C)CC2)n1	50103423	c1cccc(c12)c3c([nH]c2=O)cc(n3C)C(=O)N4CC[NH2+]CC4
51220831	CC(C)Nc1nc(C)c(s1)-c1ccnc(Nc2ccc(cn2)N2CCCNCC2)n1	50107485	O=C(N)c1cccc(c12)nc([nH]2)[C@@]3(C)CCC[NH2+]3
51220832	CC(C)Nc1nc(C)c(s1)-c1ccnc(Nc2ccc(cn2)N2CCNCC2)n1	50107496	c1cccc(c12)c(=O)[nH]nc2Cc3cc(c(F)cc3)C(=O)N4CCN(CC4)C(=O)C5CC5
51220833	CN(c1nc(C)c(s1)-c1ccnc(Nc2ccc(cn2)N2CCN(C)CC2)n1)c1ccccc1	50107514	c1ccc(C(=O)N)c(c12)O/C(C2=O)=C\c3ccc(cc3)OCCN4CC[NH+](C)CC4
51220834	Cc1nc(Nc2ccccc2)sc1-c1ccnc(Nc2ccc(cn2)N2CCNCC2)n1	50107520	C1C[NH+](C)CCN1CCS(=O)(=O)Nc(cc2)ccc2/C=C(C3=O)\Oc(c34)c(C(=O)N)ccc4
51220835	Cc1nc(sc1-c1ccnc(Nc2ccc(cn2)N2CCNCC2)n1)N(C1CCCC1)C1CCCC1	50107521	C1C[NH+](C)CCN1CCCS(=O)(=O)Nc(cc2)ccc2/C=C(C3=O)\Oc(c34)c(C(=O)N)ccc4
51220836	CN(C1CCCC1)c1nc(C)c(s1)-c1ccnc(Nc2ccc(cn2)N2CCN(CC2)C(C)=O)n1	50118629	c1ccc(C)c(c12)nc([nH]c2=O)-c(cc3)ccc3[N+]([O-])=O
51220837	CN(C1CCCC1)c1nc(C)c(s1)-c1ccnc(Nc2ccc(cn2)N2CCN(C)CC2)n1	50158426	c1ccc(c2c13)CCN([C@H]2CNC3=O)C(=O)Cc4ccccc4OC
51220865	CN(C1CCCC1)c1nc(C)c(s1)-c1ccnc(Nc2ccc(cn2)N2CCNCC2)n1	50158434	c1ccc(c2c13)CCN([C@H]2CNC3=O)C(=O)Cc4cccc(c4)OC
51220866	Cc1nc(NC2CCCC2)sc1-c1ccnc(Nc2ccc(cn2)N2CCN(CC2)S(C)(=O)=O)n1	50158435	c1ccc(c2c13)CCN([C@H]2CNC3=O)C(=O)CN4CC[NH+](C)CC4
51220867	Cc1nc(NC2CCCC2)sc1-c1ccnc(Nc2ccc(cn2)N2CCC(N)CC2)n1	50158437	c1ccc(c2c13)CCN([C@H]2CNC3=O)C(=O)CCc4ccccc4
51220868	CC(=O)N1CCN(CC1)c1ccc(Nc2nccc(n2)-c2sc(NC3CCCC3)nc2C)nc1	50158439	c1ccc(c2c13)CCN([C@H]2CNC3=O)C(=O)Nc4ccccc4
51220869	CCN1CCN(CC1)c1ccc(Nc2nccc(n2)-c2sc(NC3CCCC3)nc2C)nc1	50158443	c1ccc(c2c13)CCN([C@@H]2CNC3=O)C(=O)Cc4ccc(cc4)OC
51220870	CN1CCN(CC1)c1ccc(Nc2nccc(n2)-c2sc(NC3CCCC3)nc2C)nc1	50158445	c1ccc(c2c13)CCN([C@H]2CNC3=O)C(=O)Cc4ccccc4
51220871	Cc1nc(NC2CCCC2)sc1-c1ccnc(Nc2ccc(cn2)N2CCCNCC2)n1	50158446	c1ccc(c2c13)CCN([C@H]2CNC3=O)C(=O)Cc4ccccc4Cl
51222454	CC(C)n1c(C)nc2c(F)cc(cc12)-c1nc(Nc2ccc3CN(CCN(C)C)CCc3n2)ncc1F	50158457	c1ccc(c2c13)CCN([C@H]2CNC3=O)C(=O)Cc4cccc(Cl)c4
51225403	O=C1Nc2ccc3ncsc3c2\C1=C\Nc1ccc(cc1)S(=O)(=O)Nc1ccccn1	50158459	c1ccc(c2c13)CCN([C@H]2CNC3=O)C(=O)CCc4nccnc4
51225415	NS(=O)(=O)c1ccc(Nc2nc(OCC3CCCCC3)c3nc[nH]c3n2)cc1	50158469	c1ccc(c2c13)CCN([C@@H]2CNC3=O)C(=O)CCn(cn4)c(c45)cccc5
51225426	O=C1N=C(NCc2cccs2)SC1=Cc1ccc2ncccc2c1	50158471	c1ccc(c2c13)CCN([C@@H]2CNC3=O)C(=O)Cc(c4C)sc(c45)cccc5
51225427	Clc1[nH]c2ccccc2c1\C=C1\C(=O)Nc2ccccc12	50158491	c1ccc(c2c13)CCN([C@H]2CNC3=O)C(=O)c4ccccc4
51225428	CC(=O)c1cnc2oc3ccc(O)cc3c2c1-c1ccccc1	50158497	c1ccc(c2c13)CCN([C@H]2CNC3=O)C(=O)Cc4ccc(Cl)cc4
51225429	COc1ccc(CNc2nc(nc3n(cnc23)C(C)C)N(CCO)CCO)cc1	50158504	c1ccc(c2c13)CCN([C@@H]2CNC3=O)C(=O)Cc4ccc(cc4)OCc5ccccc5
51225430	NS(=O)(=O)c1ccc(N\N=C2/C(=O)Nc3ccc(Br)cc23)cc1	50158513	c1ccc(c2c13)CCN([C@@H]2CNC3=O)C(=O)Oc4ccccc4
51225431	CC(=O)c1c(C)c2cnc(Nc3ccc(cn3)N3CCNCC3)nc2n(C2CCCC2)c1=O	50158514	c1ccc(c2c13)CCN([C@@H]2CNC3=O)C(=O)Cc4ccc(C#N)cc4
51225432	CN(C)C(=O)c1cc2cnc(Nc3ccc(cn3)N3CCNCC3)nc2n1C1CCCC1	50158518	c1ccc(c2c13)CCN([C@H]2CNC3=O)C(=O)OCc4ccccc4
51225433	CCN1CCN(Cc2ccc(Nc3ncc(F)c(n3)-c3cc(F)c4nc(C)n(C(C)C)c4c3)nc2)CC1	50158521	c1ccc(c2c13)CCN([C@H]2CNC3=O)C(=O)Cc4cccnc4
51225434	Cc1nc2c(s1)C(=O)C=C(Nc1ccc(C)cc1)C2=O	50158528	c1ccc(c2c13)CCN([C@H]2CNC3=O)C(=O)Cc4scc(n4)C
51225435	CCNc1cc(N[C@H]2CC[C@H](O)CC2)nc(Nc2ccc3n(Cc4ccccc4)ccc3c2)n1	50158530	c1ccc(c2c13)CCN([C@H]2CNC3=O)C(=O)Cc4ccccn4
51225436	CCCOc1cnc(CNC=C2C(=O)NC(=O)c3ccc(I)cc23)cc1O	50158536	c1ccc(c2c13)CCN([C@@H]2CNC3=O)S(=O)(=O)Cc4ccccc4
51225437	CCCCOc1c(c[nH]c2nncc12)C(=O)c1c(F)cc(C)cc1F	50158542	c1ccc(c2c13)CCN([C@@H]2CNC3=O)C(=O)Cc4ccncc4
51225438	OCCCNc1cc(ccn1)-c1ccnc(Nc2cccc(Cl)c2)n1	50158549	c1ccc(c2c13)CCN([C@@H]2CNC3=O)C(=O)c4ccc(Cl)cc4
51225439	O\N=C1\C(\Nc2ccccc\12)=C1\C(=O)Nc2cc(Br)ccc12	50167397	O=C(N)c1cccc(c12)n(c(n2)-c3ccc(cc3)OC)C(=O)OCc4ccccc4
51225440	Nc1cc(Nc2ccc(cc2)S(N)(=O)=O)ncn1	50167398	O=C(N)c1cccc(c12)[nH]c(n2)-c3ccccc3
51225441	CC(C)c1cnc(NC(=O)Cc2ccccc2)s1	50167399	FC(F)(F)c([nH]1)nc(c12)cccc2C(=O)N
51225442	Nc1n[nH]c2nc3ccccc3nc12	50167400	c1cc(CO)ccc1-c(n2)[nH]c(c23)cccc3C(=O)N
51225543	CCn1cnc2c(Nc3cccc(Cl)c3)nc(N[C@@H]3CCCC[C@@H]3N)nc12	50167401	c1ccc(CO)cc1-c(n2)[nH]c(c23)cccc3C(=O)N
51225565	COc1ccc(OC)c2c1[nH]c1ccccc1c2=S	50167402	c1cc(OC)c(OC)cc1-c(n2)[nH]c(c23)cccc3C(=O)N
51225566	Brc1ccc2c(c1)[nH]c1c3[nH]c4ccccc4c3c3C(=O)NC(=O)c3c21	50167403	COc(c1)c(OC)c(OC)cc1-c(n2)[nH]c(c23)cccc3C(=O)N
51225567	CC[C@H](CO)Nc1nc(Nc2cccc(c2)-c2ccccn2)c2ncn(C(C)C)c2n1	50167404	c1cc(N(C)C)ccc1-c(n2)[nH]c(c23)cccc3C(=O)N
51225568	Cc1nc(N)sc1-c1ccnc(Nc2cccc(c2)[N+]([O-])=O)n1	50167405	O1COc(c12)ccc(c2)-c(n3)[nH]c(c34)cccc4C(=O)N
51225605	CCn1cnc2c(Nc3cccc(Cl)c3)nc(N[C@@H]3CCCC[C@@H]3N)nc12	50167406	NC(=O)c1cccc(c12)[nH]c(n2)C
51225606	CCOC(=O)c1cnc2oc3ccc(O)cc3c2c1-c1ccccc1	50167407	c1cc(O)ccc1-c([nH]2)nc(c23)cccc3C(=O)[O-]
51225608	CN1CCN(CC1)c1ccc(Nc2ncc3cc(C#N)c(=O)n(C4CCCC4)c3n2)cc1	50167408	c1cc(N)ccc1-c([nH]2)[nH+]c(c23)cccc3C(=O)N
51225614	O=C1NC(=O)c2c1c1c3ccccc3[nH]c1c1[nH]c3ccccc3c21	50167409	c1cccc(Cl)c1-c(n2)[nH]c(c23)cccc3C(=O)N
51225616	CNC(=O)c1nn(C)c-2c1C(C)(C)Cc1cnc(Nc3ccc(cc3)N3CCN(C)CC3)nc-21	50167410	CCOC(=O)c(cc1)ccc1-c(n2)[nH]c(c23)cccc3C(=O)N
51225617	Nc1nc(Nc2ccc(cc2)S(N)(=O)=O)nn1C(=S)Nc1c(F)cccc1F	50167411	O=C(N)c1cc(N)ccc1
51225630	CCN(CC)C(=O)c1ccc(Nc2nc(OCC3CCCCC3)c3[nH]cnc3n2)cc1	50167412	c1ccc(Cl)cc1-c(n2)[nH]c(c23)cccc3C(=O)N
51238561	CN[C@@H]1C[C@H]2O[C@@](C)([C@@H]1OC)n1c3ccccc3c3c4CNC(=O)c4c4c5ccccc5n2c4c13	50167413	c1ccc(C(=O)N)c(c12)nc([nH]2)-c3ccc(cc3)OC
51251856	CNC(=O)c1nn(C)c-2c1C(C)(C)Cc1cnc(Nc3ccc(cc3)N3CCN(C)CC3)nc-21	50167414	c1cccc(OC)c1-c(n2)[nH]c(c23)cccc3C(=O)N
51251858	Clc1cccc(Cl)c1C(=O)Nc1c[nH]nc1C(=O)NC1CCNCC1	50167415	c1cc(Cl)ccc1-c(n2)[nH]c(c23)cccc3C(=O)N
51251865	Nc1nc(Nc2ccc(cc2)S(N)(=O)=O)sc1C(=O)c1ccccc1[N+]([O-])=O	50167416	c1cc(O)ccc1-c(n2)[nH]c(c23)cccc3C(=O)N
51251875	CCNCc1cncc(-c2ccc3[nH]nc(-c4nc5c(F)cc(F)cc5[nH]4)c3c2)c1C	50167417	c1ccc(OC)cc1-c(n2)[nH]c(c23)cccc3C(=O)N
51251884	O=C(Nc1csc(n1)-c1ccncc1)Nc1cccc(OC[C@H]2CCCN2)n1	50167418	c1ccc(O)cc1-c(n2)[nH]c(c23)cccc3C(=O)N
51251887	CCCCOc1c(c[nH]c2nncc12)C(=O)c1c(F)cc(C)cc1F	50167419	c1cccc(C(F)(F)F)c1-c(n2)[nH]c(c23)cccc3C(=O)N
51251901	CN1C\C=C\CCOc2cccc(c2)-c2ccnc(Nc3cccc(C1)c3)n2	50167420	[O-][N+](=O)c1ccc(cc1)-c(n2)[nH]c(c23)cccc3C(=O)N
51251915	C[C@@H](O)[C@@H](C)Oc1nc(Nc2ccc(cc2)S(=N)(=O)C2CC2)ncc1C(F)(F)F	50167421	c1cccc(CO)c1-c(n2)[nH]c(c23)cccc3C(=O)N
51251935	Nc1nc2ccc(cn2c1C(=S)c1c(F)cccc1F)C(=O)c1c(F)cccc1F	50167422	O=C(N)c1cccc(c12)[nH]cn2
51267912	CN1CC[C@@H]([C@H](O)C1)c1c(O)cc(O)c2c1oc(Oc1ccccc1Cl)cc2=O	50167423	O=C(N)c1cccc(c12)[nH]c(n2)-c3ccc(cc3)CO[Si](C(C)C)(C(C)C)C(C)C
51267928	CN1CC[C@@H]([C@H](O)C1)c1c(O)cc(O)c2c1oc(cc2=O)-c1ccccc1Cl	50167424	c1ccc(C(F)(F)F)cc1-c(n2)[nH]c(c23)cccc3C(=O)N
51267939	CN1CC[C@@H]([C@H](O)C1)c1c(O)cc(O)c2c1oc(Sc1ccccc1Cl)cc2=O	50167425	N#Cc(cc1)ccc1-c(n2)[nH]c(c23)cccc3C(=O)N
51272761	CN(C)c1ccc(cc1)C(=O)Nc1cccc(NC(=O)COc2ccc3c(c2)occc3=O)c1	50167426	C=CCOc(c(cc1)OC)cc1-c(n2)[nH]c(c23)cccc3C(=O)N
51277951	CCc1cnn2c(NCc3ccc[n+]([O-])c3)cc(nc12)N1CCCC[C@H]1CCO	50167427	O=C([O-])c(cc1)ccc1-c(n2)[nH]c(c23)cccc3C(=O)N
51277975	CC(C)c1n[nH]c2c(NCc3ccc(cc3)-c3ccccn3)nc(SCCN)nc12	50167428	c1cccc(F)c1-c(n2)[nH]c(c23)cccc3C(=O)N
51277984	CC[C@H](CO)Nc1nc(NCc2ccc(cc2)-c2ccccn2)c2ncn(C(C)C)c2n1	50167429	c1cc(O)c(OC)cc1-c(n2)[nH]c(c23)cccc3C(=O)N
51279000	C[C@H]1CCCCn2ncc(c12)-c1nc(Nc2ccc(cn2)N2CCN(C)CC2)ncc1F	50167430	c1cc(OC)ccc1-c(n2)n(C)c(c23)cccc3C(=O)N
51279001	C[C@@H]1CCCCn2ncc(c12)-c1nc(Nc2ccc(cn2)N2CC3(CN(CCCF)C3)C2)ncc1F	50167431	c1cc(C(F)(F)F)ccc1-c(n2)[nH]c(c23)cccc3C(=O)N
51279028	COCCN1CCC(CC1)Nc1nccc(n1)-c1cnn2CCCCc12	50167432	c1cc(OC)c(O)cc1-c(n2)[nH]c(c23)cccc3C(=O)N
51279029	CN1CCN(CC1)c1ccc(Nc2nccc(n2)-c2cnn3CCCCc23)nc1	50217800	C1SCCc(c12)n(c(=O)[nH]c2=O)CCC(=O)NCC(=O)c(c3)ccc(c34)cccc4
51279030	CN1CCN(CC1)c1ccc(Nc2ncc(F)c(n2)-c2cnn3CCCCc23)nc1	50217803	C1SCCc(c12)n(c(=O)[nH]c2=O)CCC(=O)NCC(=O)c3ccc(cc3)-c4cnccc4
51279031	C[C@H]1CCCn2ncc(c12)-c1nc(Nc2ccc(cn2)N2CCN(C)CC2)ncc1F	50217806	C1SCCc(c12)n(c(=O)[nH]c2=O)CCC(=O)NCC(=O)c3ccc(cc3)-c4ccccc4
51279032	CC(C)c1c(cnn1C)-c1nc(Nc2ccc(cn2)N2CCN(C)CC2)ncc1F	50217809	C1SCCc(c12)n(c(=O)[nH]c2=O)CCC(=O)NCC(=O)N3CCN(CC3)c4cc[nH+]cc4
51279033	CCN1CCN(Cc2ccc(Nc3ncc(F)c(n3)-c3cnn4CCCC[C@@H](C)c34)nc2)CC1	50217812	C1SCCc(c12)n(c(=O)[nH]c2=O)CCC(=O)NCC(=O)c(cc3)ccc3-c4cncnc4
51279034	C[C@@H]1CCCCn2ncc(c12)-c1nc(Nc2ccc(cn2)C2CCN(C)CC2)ncc1F	50217820	C1SCCc(c12)n(c(=O)[nH]c2=O)CC(=O)NCC(=O)N(CC3)CCN3c4ncccn4
51279035	C[C@@H]1CCCCn2ncc(c12)-c1nc(Nc2ccc(cn2)N2CCC(CC2)N(C)C)ncc1F	50217824	C1SCCc(c12)n(c(=O)[nH]c2=O)CCC(=O)NCC(=O)N3CCN(CC3)c4ncccc4
51279036	C[C@@H]1CCCCn2ncc(c12)-c1nc(Nc2ccc(cn2)N2CC3(CN(C3)C3COC3)C2)ncc1F	50217825	C1SCCc(c12)n(c(=O)[nH]c2=O)CCC(=O)NCC(=O)c3cc(Br)ccc3
51279037	CCN1CC2(C1)CN(C2)c1ccc(Nc2ncc(F)c(n2)-c2cnn3CCCC[C@@H](C)c23)nc1	50217834	C1SCCc(c12)n(c(=O)[nH]c2=O)CCC(=O)NCC(=O)c3ccc(cc3)OC
51279040	CC(C)c1[nH]ncc1-c1ccnc(NC2CCCCC2)n1	50217835	C1SCCc(c12)n(c(=O)[nH]c2=O)CCC(=O)NCC(=O)c3ccc(cc3)OC(=O)c4ccccc4
51279041	C[C@@H]1CCCCn2ncc(c12)-c1nc(Nc2ccc(cn2)N2CC3(CN(CCF)C3)C2)ncc1F	50217840	C1SCCc(c12)n(c(=O)[nH]c2=O)CCC(=O)NCC(=O)c3ccc(cc3)-c4ccncc4
51279043	CN1CCN(CC1)c1ccc(Nc2ncc(F)c(n2)-c2cnn3CCCCCc23)nc1	50217841	C1SCCc(c12)n(c(=O)[nH]c2=O)CCC(=O)NCC(=O)c3ccc(Br)cc3
51279057	COCCN1CCC(CC1)Nc1nccc(n1)-c1cn[nH]c1C(C)C	50217851	C1SCCc(c12)n(c(=O)[nH]c2=O)CC(=O)NCCC(=O)N(CC3)CCN3c4ncccn4
51279058	C[C@@H]1CCCn2ncc(c12)-c1nc(Nc2ccc(cn2)N2CCN(C)CC2)ncc1F	50217853	C1SCCc(c12)n(c(=O)[nH]c2=O)CCC(=O)NCC(=O)c3ccc(cc3)-c4nnccc4
51279059	C[C@@H]1CCCCn2ncc(c12)-c1nc(Nc2ccc(cn2)N2CCOCC2)ncc1F	50217857	C1CCCc(c12)n(c(=O)[nH]c2=O)CCC(=O)NCC(=O)c(c3)ccc(c34)cccc4
51279060	C[C@@H]1CCCCn2ncc(c12)-c1nc(Nc2ccc(cn2)N2CC3(CN(C)C3)C2)ncc1F	50217860	C1SCCc(c12)n(c(=O)[nH]c2=O)CCC(=O)NCC(=O)N(CC3)CCN3c4cc(C(F)(F)F)ccn4
51279062	C[C@@H]1CCCCn2ncc(c12)-c1nc(Nc2ccc(cn2)N2CCN(C)CC2)ncc1F	50217868	C1SCCc(c12)n(c(=O)[nH]c2=O)CCC(=O)NCC(=O)N(CC3)CCN3c4ncccc4N
51285698	COc1ccc(cc1OC)C1OC(=O)C(O)=C1I	50217872	C1SCCc(c12)n(c(=O)[nH]c2=O)CCC(=O)NCC(=O)c3ccc(Cl)cc3
51288071	Cc1ccccc1Nc1ncc2CCCCc2n1	50218500	c1cc(C(F)(F)F)ccc1-c2[nH]c(c3c24)cccc3C(=O)NCC4
51288080	NS(=O)(=O)c1cccc(Nc2ncc3CCCCc3n2)c1	50218501	c1ccccc1NC(=O)c2[nH]c(c3c24)cccc3C(=O)NCC4
51288081	COc1cccc(Nc2ncc3CCCCc3n2)c1	50218502	CC(C)NC(=O)c1[nH]c(c2c13)cccc2C(=O)NCC3
51288082	CCc1cccc(Nc2ncc3CCCCc3n2)c1	50218503	C1NC(=O)c(c2c13)cccc2[nH]c3
51288083	Cc1ccc(Nc2ncc3CCCCc3n2)cc1	50218504	c1cccc(c12)cccc2-c3[nH]c(c4c35)cccc4C(=O)NCC5
51288113	[O-][N+](=O)c1cccc(Nc2ncc3CCCCc3n2)c1	50218505	FC(F)(F)c(c1)cc(C(F)(F)F)cc1-c2[nH]c(c3c24)cccc3C(=O)NCC4
51288123	Cc1cccc(Nc2ncc3CCCCc3n2)c1	50218506	c1ccsc1-c2[nH]c(c3c24)cccc3C(=O)NCC4
51296973	CC(C)n1c(C)nc2c(F)cc(cc12)-c1nc(Nc2ccc(NC(=O)C3(CC3)C(=O)Nc3ccc(C)cc3)cc2)ncc1F	50218508	CNC(=O)c1[nH]c(c2c13)cccc2C(=O)NCC3
51300464	CN[C@@H]1C[C@H]2O[C@@](C)([C@@H]1OC)n1c3ccccc3c3c4CNC(=O)c4c4c5ccccc5n2c4c13	50218509	c1ccc(N)cc1-c2[nH]c(c3c24)cccc3C(=O)NCC4
51300469	CN[C@@H]1C[C@H]2O[C@@](C)([C@@H]1OC)n1c3ccccc3c3c4CNC(=O)c4c4c5ccccc5n2c4c13	50218510	c1ccccc1C(c2ccccc2)c3[nH]c(c4c35)cccc4C(=O)NCC5
51311408	COc1cc(ccc1OCc1ccc(cc1)C1CC1)C1CN(C1)C(=O)c1cc(COC[C@@H](O)CO)ccn1	50218511	c1cc(C(C)(C)C)ccc1-c2[nH]c(c3c24)cccc3C(=O)NCC4
51327188	Clc1cccc(NC(=O)COc2ccc(cc2)-c2nc3ccccc3c(=O)[nH]2)c1	50218512	c12c3c(OC)[nH]c1cccc2C(=O)NCC3
51327197	COc1ccccc1NC(=O)COc1ccc(cc1OC)-c1nc2ccccc2c(=O)[nH]1	50218513	O=C([O-])c(cc1)ccc1-c2[nH]c(c3c24)cccc3C(=O)NCC4
51327198	CC(=O)c1c(C)c2cnc(Nc3ccc(cn3)N3CCNCC3)nc2n(C2CCCC2)c1=O	50218514	c1ccc(c2c13)C(=O)NCCc2c([nH]3)-c4ccc(cc4)C[NH+](C)C
51327211	CC(=O)c1c(C)c2cnc(Nc3ccc(cn3)N3CCNCC3)nc2n(C2CCCC2)c1=O	50218515	c12c3cccc2[nH]cc1CCNC3=O
51327214	COc1ccc(cc1OCC(=O)NC1CCCCC1)-c1nc2ccccc2c(=O)[nH]1	50218516	c1cc(F)ccc1-c2[nH]c(c3c24)cccc3C[NH2+]CC4
51327223	COc1cc(ccc1OS(C)(=O)=O)-c1nc2ccccc2c(=O)[nH]1	50218518	C1CNC(=O)c2cccc(c2c13)[nH]c3-c4ccc(cc4)Cn5cccc5
51333923	CC(C)(C)c1cnc(CSc2cnc(N[C@@H]3CCCN(C3)C(=O)c3ccc(NC(=O)C=C)cc3)s2)o1	50218519	c12c3c(O)[nH]c1cccc2C(=O)NCC3
51334303	C[C@@H](O)[C@@H](C)Oc1nc(Nc2ccc(cc2)S(=N)(=O)C2CC2)ncc1C(F)(F)F	50218520	c1ccncc1-c2[nH]c(c3c24)cccc3C(=O)NCC4
51334310	Fc1ccc(NC(=O)c2n[nH]cc2NC(=O)c2c(F)cccc2F)cc1	50218521	c1cccc(Cl)c1-c2[nH]c(c3c24)cccc3C(=O)NCC4
51334312	CCCCc1c([nH]c2nccnc12)-c1ccc(O)cc1	50218522	c1ccccc1-c2n(C)c(c3c24)cccc3C(=O)NCC4
51334316	CC(C)c1n[nH]c(Cl)c1-c1ccnc(Nc2ccc(cn2)N2CCNCC2)n1	50218523	c1ccc(C(F)(F)F)cc1-c2[nH]c(c3c24)cccc3C(=O)NCC4
51358898	CC(=O)N[C@@H]1CCC[C@@H](C1)C(=O)Nc1cc(-c2cnn3CC(C)(C)Cc23)c(Cl)cn1	50218524	c1cccc(O)c1-c2[nH]c(c3c24)cccc3C(=O)NCC4
51358899	CC(=O)N[C@@H]1CCC[C@@H](C1)C(=O)Nc1cc(-c2cnn3CC(C)(C)Cc23)c(F)cn1	50218525	c1ccc(C[NH+](C)C)cc1-c2[nH]c(c3c24)cccc3C(=O)NCC4
51358900	CC(=O)N[C@@H]1CCC[C@@H](C1)C(=O)Nc1cc(-c2cnn3CCCCc23)c(Cl)cn1	50218526	c1ccccc1-c2[nH]c(c3c24)cccc3C(=O)NCC4
51359540	CS(=O)(=O)c1cccc(CNc2nc(Nc3ccc4NC(=O)CCc4c3)ncc2C(F)(F)F)c1	50218528	c1ccccc1-c2[nH]c(c3c24)cccc3C(=S)NCC4
51363714	Nc1ccccc1NC(=O)c1ccc(CNC(=O)c2n[nH]cc2NC(=O)c2c(Cl)cccc2Cl)cc1	50218529	c1c[nH]c(c12)ccc(c2)-c3[nH]c(c4c35)cccc4C(=O)NCC5
51363715	Nc1ccccc1NC(=O)Cc1ccc(NC(=O)c2n[nH]cc2NC(=O)c2c(Cl)cccc2Cl)cc1	50218530	c1cc[nH]c1-c2[nH]c(c3c24)cccc3C(=O)NCC4
51363716	Fc1ccc(NC(=O)c2n[nH]cc2NC(=O)c2c(F)cccc2F)cc1	50218531	c12c3c(C#N)[nH]c1cccc2C(=O)NCC3
51368999	CN1CC[C@H]([C@@H]1CO)c1c(OP(O)(O)=O)cc(O)c2c1oc(cc2=O)-c1ccccc1Cl	50218532	c1cccc(SC)c1-c2[nH]c(c3c24)cccc3C(=O)NCC4
51369004	CN1CC[C@H]([C@@H]1CO)c1c(OP(O)(O)=O)cc(O)c2c1oc(cc2=O)-c1ccc(cc1Cl)C(F)(F)F	50218534	c1cc(OC)ccc1-c2[nH]c(c3c24)cccc3C(=O)NCC4
51369028	CC(C)(C)c1cnc(CSc2cnc(NC(=O)C3CCNCC3)s2)o1	50222441	c1ccc(C[NH+](C)C)cc1-c2nc3cccc(c3n24)C(=O)NCC4
51369031	COc1cc(F)ccc1-c1ncnc(Nc2cccc(CS(C)(=N)=O)c2)n1	50222442	c1ccc(C(F)(F)F)cc1-c2nc3cccc(c3n24)C(=O)NCC4
51375023	C[C@H](CO)Nc1nc(Nc2ccc(cc2)S(N)(=O)=O)ncc1Br	50222443	c1cccc(Cl)c1-c2nc3cccc(c3n24)C(=O)NCC4
51375024	CCS(=N)(=O)c1ccc(Nc2ncc(Br)c(O[C@H](C)[C@@H](C)O)n2)cc1	50222444	C1CNC(=O)c(c2n13)cccc2nc3-c4ccc(cc4)C[NH+](C)C
51375025	C[C@@H](O)[C@@H](C)Oc1nc(Nc2ccc(cc2)[S@](=N)(=O)C2CC2)ncc1C(F)(F)F	50222445	C1CNC(=O)c(c2n13)cccc2nc3-c4ccccc4
51375026	C[C@@H](O)[C@@H](C)Oc1nc(Nc2ccc(cc2)S(C)(=O)=O)ncc1C(F)(F)F	50222446	C1CNC(=O)c(c2n13)cccc2nc3-c4ccc(cc4)CO
51375547	OC(=O)c1ccc2c(c1)nc(Nc1cccc(Cl)c1)c1ccncc21	50222447	c1ccc2C(=O)NCCn(c2c13)c(n3)C
51382924	CN[C@@H]1C[C@H]2O[C@@](C)([C@@H]1OC)n1c3ccccc3c3c4CNC(=O)c4c4c5ccccc5n2c4c13	50222448	c1ccc(CO)cc1-c2nc3cccc(c3n24)C(=O)NCC4
51382925	CN[C@@H]1C[C@H]2O[C@@](C)([C@@H]1OC)n1c3ccccc3c3c4CNC(=O)c4c4c5ccccc5n2c4c13	50222449	C1CNC(=O)c(c2n13)cccc2nc3-c4ccc(Cl)cc4
51387353	COc1ccc(c(OC)c1)-n1c2nc(C)nc(Cl)c2sc1=S	50222450	c1cccc(c12)cccc2-c3nc4cccc(c4n35)C(=O)NCC5
51387354	CC[C@H](CO)Nc1nc(NCc2ccccc2)c2ncn(C(C)C)c2n1	50238458	c1cccc2c1c(=O)[nH]c(c23)CCN(C3)C(=O)CC[C@@H](C([O-])=O)[NH3+]
51389567	Nc1nc(N[C@H]2C[C@@H]3CC[C@H]2C3)sc1C(=O)c1ccccc1[N+]([O-])=O	50238459	c1cccc2c1c(=O)[nH]c(c23)CCN(C3)C(=O)C[NH+]4CCCCC4
51393853	Clc1cncc(-c2cc3ccccc3o2)c1N1CCC2(CCNC2=O)CC1	50238460	c1cccc(c(=O)[nH]2)c1c(c23)CC[NH2+]C3
51394299	NS(=O)(=O)c1ccc(Nc2nc(-c3cccc(c3)-c3ccccc3)c3nc[nH]c3n2)cc1	50238461	c1cccc(c(=O)[nH]2)c1c(c23)CCN(C3)C(=O)[C@H]4[NH2+]CCC4
51394300	Clc1cccc(Cl)c1C(=O)Nc1c[nH]nc1C(=O)NC1CCNCC1	50238462	c1cccc(c(=O)[nH]2)c1c(c23)CCN(C3)C(=O)CN(CC4)CC[NH+]4C5CCCC5
51394301	Fc1cccc(F)c1C(=O)Nc1c[nH]nc1C(=O)NC1CCNCC1	50238465	C1[NH2+]CCc(c12)[nH]c(=O)c3c2cccc3
51394302	Fc1ccc(NC(=O)c2n[nH]cc2NC(=O)c2c(F)cccc2F)cc1	50238469	C1[NH2+]CCc(c12)[nH]c(=O)c3c2ccc(F)c3
51394303	Fc1ccc(NC(=O)c2n[nH]cc2NC(=O)c2c(F)ccc(-c3ccncc3)c2F)cc1	50238470	c1c(F)ccc2c1c(=O)[nH]c(c23)CCN(C3)C(=O)CC[N@@H+]4CC[C@@H](CC4)[NH+]5CCCC5
51394304	Fc1ccc(NC(=O)c2n[nH]cc2NC(=O)c2c(F)ccc(-c3ccc(F)nc3)c2F)cc1	50238471	c1cccc2c1c(=O)[nH]c(c23)CCN(C3)C(=O)CC[N@@H+]4CC[C@H](CC4)[NH+]5CCCC5
51394305	Cc1ccc(cn1)-c1ccc(F)c(C(=O)Nc2c[nH]nc2C(=O)Nc2ccc(F)cc2)c1F	50238474	c1c(F)ccc2c1c(=O)[nH]c(c23)CCN(C3)C(=O)CC[NH+]4CCCCC4
51394306	COc1ccc(cn1)-c1ccc(F)c(C(=O)Nc2c[nH]nc2C(=O)Nc2ccc(F)cc2)c1F	50238476	c1cccc(c1c23)c(=O)[nH]c2ccnc3
51394307	Nc1ccc(cn1)-c1ccc(F)c(C(=O)Nc2c[nH]nc2C(=O)Nc2ccc(F)cc2)c1F	50238480	c1cccc2c1c(=O)[nH]c(c23)CCN(C3)C(=O)CC[NH+]4CCCCC4
51394308	NC(=O)c1ccc(cn1)-c1ccc(F)c(C(=O)Nc2c[nH]nc2C(=O)Nc2ccc(F)cc2)c1F	50266835	O=C(N)c1cccc(c12)[nH]c(n2)-c3cc(ccc3)C[NH+]4CCOCC4
51394309	Fc1ccc(NC(=O)c2n[nH]cc2NC(=O)c2c(F)ccc(-c3ccccc3)c2F)cc1	50266836	O=C(N)c1cccc(c12)[nH]c(n2)-c3ccccc3
51394310	Oc1cccc(c1)-c1ccc(F)c(C(=O)Nc2c[nH]nc2C(=O)Nc2ccc(F)cc2)c1F	50266837	OCC[NH+](CCO)Cc(ccc1)cc1-c(n2)[nH]c(c23)cccc3C(=O)N
51394311	OCc1cccc(c1)-c1ccc(F)c(C(=O)Nc2c[nH]nc2C(=O)Nc2ccc(F)cc2)c1F	50266838	C[NH2+]Cc(cc1)ccc1-c(n2)[nH]c(c23)cccc3C(=O)N
51394312	COC(=O)c1cccc(c1)-c1ccc(F)c(C(=O)Nc2c[nH]nc2C(=O)Nc2ccc(F)cc2)c1F	50266839	O=C(N)c1cccc(c12)[nH]c(n2)-c3ccc(cc3)C[NH+]4CCN(C)CC4
51394313	NC(=O)c1cccc(c1)-c1ccc(F)c(C(=O)Nc2c[nH]nc2C(=O)Nc2ccc(F)cc2)c1F	50266840	O=C(N)c1cccc(c12)[nH]c(n2)-c3cc(ccc3)C[NH+]4CCCCC4
51394314	CN1CCC(CNC(=O)c2cccc(c2)-c2ccc(F)c(C(=O)Nc3c[nH]nc3C(=O)Nc3ccc(F)cc3)c2F)CC1	50266841	O=C(N)c1cccc(c12)[nH]c(n2)-c3ccc(cc3)C[NH+](CCO)CCO
51394315	CN1CCN(CCNC(=O)c2cccc(c2)-c2ccc(F)c(C(=O)Nc3c[nH]nc3C(=O)Nc3ccc(F)cc3)c2F)CC1	50266842	O=C(N)c1cc(N)ccc1
51394316	Fc1ccc(NC(=O)c2n[nH]cc2NC(=O)c2c(F)ccc(c2F)-c2cccc(c2)C(=O)NCCCN2CCOCC2)cc1	50266843	O=C(N)c1cccc(c12)[nH]c(n2)-c3ccc(cc3)C[NH+]4CCOCC4
51394317	Fc1ccc(NC(=O)c2n[nH]cc2NC(=O)c2c(F)ccc(c2F)-c2cc(ccc2F)C(=O)NCCCN2CCOCC2)cc1	50266844	O=C(N)c1cccc(c12)[nH]c(n2)-c3ccc(cc3)C[NH+]4CCCCC4
51394318	Cc1ccc(cc1-c1ccc(F)c(C(=O)Nc2c[nH]nc2C(=O)Nc2ccc(F)cc2)c1F)C(=O)NCCCN1CCOCC1	50266845	O=C(N)c1cccc(c12)[nH]c(n2)-c3cc(ccc3)C[NH+]4CCCC4
51394319	CN1CC[C@@H]([C@H](O)C1)c1c(O)cc(O)c2c1oc(cc2=O)-c1ccccc1Cl	50266846	O=C(N)c1cccc(c12)[nH]c(n2)-c3cc(ccc3)C[NH+]4CCN(C)CC4
51394320	CC[C@H](CO)Nc1nc(NCc2ccccc2)c2ncn(C(C)C)c2n1	50266847	O=C(N)c1cccc(c12)[nH]c(n2)-c3ccc(cc3)N(C)Cc4ccc(cc4)OC
51394321	CCN1CCN(Cc2ccc(Nc3ncc(F)c(n3)-c3cc(F)c4nc(C)n(C(C)C)c4c3)nc2)CC1	50266848	C[NH+](C)Cc(cc1)ccc1-c(n2)[nH]c(c23)cccc3C(=O)N
51394322	CN(C)C(=O)c1cc2cnc(Nc3ccc(cn3)N3CCNCC3)nc2n1C1CCCC1	50266849	c1ccc(C[NH+](C)C)cc1-c(n2)[nH]c(c23)cccc3C(=O)N
51394352	Clc1cccc(Cl)c1C(=O)Nc1c[nH]nc1C(=O)NC1CCNCC1	50266850	O=C(N)c1cccc(c12)[nH]c(n2)-c3ccc(cc3)C[NH+]4CCCC4
51394372	Clc1cccc(Cl)c1C(=O)Nc1c[nH]nc1C(=O)NC1CCNCC1	50277346	c1ccc(C)c(c12)nc([nH]c2=O)CCC[N@H+](CC3)CC=C3c4ccccc4
51394376	C[C@@H](O)[C@@H](C)Oc1nc(Nc2ccc(cc2)[S@@](=N)(=O)C2CC2)ncc1C(F)(F)F	50277347	c1cccc([nH]2)c1c(c23)CC[N@@H+](C3)CCCc([nH]c4=O)nc(c45)cccc5
51395061	O=c1[nH]cc(C2CCCCC2)c2nccn12	50277348	c1cccc(c12)nc([nH]c2=O)CCC[N@@H+](CC3)CC=C3c4cc(F)ccc4
51395062	NS(=O)(=O)c1ccc(Nc2nc(-c3cccc(c3)-c3ccccc3)c3nc[nH]c3n2)cc1	50277349	c1cccc(c12)nc([nH]c2=O)CCC[N@@H+](CC3)CC=C3c4ccc(O)cc4
51396969	CC(C)c1cn2c(n1)c(C(C)=O)c(C)c1cnc(Nc3ccc(cc3)N3CCNCC3)nc21	50277350	c1cccc(c12)nc([nH]c2=O)CCC[N@@H+](CC3)CC=C3c(cc4)ccc4-[n+]5ccccc5
51396970	CC(=O)c1c(C)c2cnc(Nc3ccc(cc3)N3CCNCC3)nc2n2cc(nc12)C(C)(C)C	50277352	c1cccc(c12)nc([nH]c2=O)CCC[N@H+](CC3)CC=C3c4ccc(C)cc4
51396971	CC(=O)c1c(C)c2cnc(Nc3ccc(cn3)N3CCNCC3)nc2n(C2CCCC2)c1=O	50277353	c1cccc(c12)nc([nH]c2=O)CCC[N@@H+](CC3)CC=C3c4ccc(cc4)OC
51396972	CCN1CCN(Cc2ccc(Nc3ncc(F)c(n3)-c3cc(F)c4nc(C)n(C(C)C)c4c3)nc2)CC1	50277354	Clc1cccc(c12)c(=O)[nH]c(n2)CCC[N@@H+]3CC=C(CC3)c4ccc(F)cc4
51398010	COc1cc(F)ccc1-c1nc(Nc2ccc3c(N4CCOCC4)c(C(C)=O)c(=O)oc3c2)ncc1F	50277355	c1ccc(F)c(c12)c(=O)[nH]c(=O)n2CCCC[N@@H+]3CC=C(CC3)c4ccccc4
51405060	COc1ccc(cc1)C(=O)C=CNc1cc(nn1-c1ccccc1)-c1ccccc1	50277356	c1ccc(Cl)c(c12)c(=O)[nH]c(n2)CCC[N@H+]3CC=C(CC3)c4ccccc4
51405061	COc1ccc(cc1)C(=O)C=CNc1cc(nn1-c1ccccc1)-c1ccccc1	50277357	c1cccc(c12)nc([nH]c2=O)CCC[N@H+](CC3)CC=C3c4c(F)cccc4
51405062	Fc1ccc(cc1)-c1ccnc2n(nc(-c3ccccc3)c12)-c1ccccc1	50277358	c1cccc(c12)c(=O)[nH]c(n2)CCC[N@H+]3CC=C(CC3)c4ccccc4
51405063	Fc1ccc(cc1)-c1ccnc2n(nc(-c3ccccc3)c12)-c1ccccc1	50277359	c1ccc(CC)c(c12)nc([nH]c2=O)CCC[N@@H+](CC3)CC=C3c4ccccc4
51405064	COc1ccc(cc1)-c1nc2n(nc(-c3ccccc3)c2c(-c2ccc(cc2)N2CCOCC2)c1C#N)-c1ccccc1	50277361	c1cccc(c12)nc([nH]c2=O)CCC[N@@H+](CC3)CC=C3c4ccc(cc4)-c5ccccc5
51405065	COc1ccc(cc1)-c1nc2n(nc(-c3ccccc3)c2c(-c2ccc(cc2)N2CCOCC2)c1C#N)-c1ccccc1	50277362	c1cccc(c12)nc([nH]c2=O)CCC[N@@H+](CC3)CC(=C34)CCc5c4cccc5
51405066	COc1ccc(cc1)-c1nc2n(nc(-c3ccccc3)c2c(-c2ccc(cc2)N2CCN(C)CC2)c1C#N)-c1ccccc1	50277363	c1cccc(c12)nc([nH]c2=O)CCC[N@H+]3CCC(=CC3)c4ccc(Cl)cc4
51405067	COc1ccc(cc1)-c1nc2n(nc(-c3ccccc3)c2c(-c2ccc(cc2)N2CCN(C)CC2)c1C#N)-c1ccccc1	50277367	c1c(Cl)ccc(c12)nc([nH]c2=O)CCC[N@@H+](CC3)CC=C3c4ccccc4
51407539	CC(=O)N1CCN(CC1)c1ccc(Nc2nccc(n2)-c2c[nH]c3ncccc23)cc1	50277368	c1cccc(c12)nc([nH]c2=O)CCC[N@H+](CC3)CC=C3c(cc4)ccc4C(F)(F)F
51407540	CC(=O)N1CCN(CC1)c1ccc(Nc2nccc(n2)-c2cn(C)c3ncccc23)cc1	50277369	c1cccc(c12)nc([nH]c2=O)CCC[N@@H+]3CC[C@H](CC3)c4ccccc4
51407541	CN1CCN(CC1)c1cccc(Nc2nccc(n2)-c2c[nH]c3ncccc23)c1	50277371	c1ccc(OC)c(c12)nc([nH]c2=O)CCC[N@@H+](CC3)CC=C3c4ccccc4
51407542	CN1CCN(CC1)c1cccc(Nc2nccc(n2)-c2cn(C)c3ncccc23)c1	50277372	c1cccc(c12)nc([nH]c2=O)CCC[NH+](CC3)CCN3c4ccccc4
51407543	CC(=O)N1CCCN(CC1)c1cccc(Nc2nccc(n2)-c2c[nH]c3ncccc23)c1	50277373	Clc1cccc(c12)c(=O)[nH]c(n2)CCC[N@@H+]3CC=C(CC3)c4ccccc4
51407544	CC(=O)N1CCCN(CC1)c1cccc(Nc2nccc(n2)-c2cnc3n(C)cccc23)c1	50277374	c1cccc(c12)nc([nH]c2=O)CCC[N@H+](CC3)CC=C3c4ccc(C#N)cc4
51407545	CC(=O)N1CCN(CC1)c1ccc(Nc2nccc(n2)-c2c[nH]c3cccnc23)cc1	50277376	c1c(Cl)cc(Cl)c(c12)nc([nH]c2=O)CCC[N@H+](CC3)CC=C3c4ccccc4
51407546	CN1CCN(CC1)c1cccc(Nc2nccc(n2)-c2c[nH]c3cccnc23)c1	50277377	Fc1cccc(c12)nc([nH]c2=O)CCC[N@H+](CC3)CC=C3c4ccccc4
51407547	CC(=O)N1CCCN(CC1)c1cccc(Nc2nccc(n2)-c2c[nH]c3cccnc23)c1	50277378	c1cccc(c12)nc([nH]c2=O)CCC[N@@H+]3CC=C(CC3)c4ccc(F)cc4
51407548	CCc1nc(C(N)=O)c(Nc2ccc(N3CCC(CC3)N3CCN(C)CC3)c(OC)c2)nc1NC1CCOCC1	50284506	c1cc(F)ccc1[C@@H]2[C@@H](/C(N)=N/O)c(c3N24)cccc3C(=O)NCC4
51407549	CC(=O)N1CCN(CC1)c1ccc(Nc2nccc(n2)-c2c[nH]c3ccccc23)cc1	50284507	c1cc(F)ccc1-c2c(C(=O)C)c(c3n24)cccc3C(=O)NCC4
51407550	CC(=O)N1CCN(CC1)c1ccc(Nc2nccc(n2)-c2cn(C)c3ccccc23)cc1	50284508	C1CNC(=O)c(c2n13)cccc2c(c3)/C=N\OC
51407551	CC(=O)N1CCN(CC1)c1ccc(Nc2nccc(n2)-c2cn(c3ccccc23)S(=O)(=O)c2ccc(C)cc2)cc1	50284509	c1cc(F)ccc1-c2c(C)c(c3n24)cccc3C(=O)NCC4
51407552	CC(=O)N1CCN(CC1)c1ccc(Nc2ncc(C#N)c(n2)-c2c[nH]c3ccccc23)cc1	50284510	C1CNC(=O)c(c2n13)cccc2cc3-c4ncccc4
51407553	CC(=O)N1CCN(CC1)c1ccc(Nc2ncc(C#N)c(n2)-c2cn(C)c3ccccc23)cc1	50284511	c1ccccc1[C@@H](N=O)c(c2)c(c3n24)cccc3C(=O)NCC4
51407554	CC(=O)N1CCN(CC1)c1ccc(Nc2ncc(C#N)c(n2)-c2c(C)[nH]c3ccccc23)cc1	50284512	C1CNC(=O)c(c2n13)cccc2c(c3)/C=N/OC
51407555	CC(=O)N1CCN(CC1)c1ccc(Nc2nccc(n2)-c2n[nH]c3ccccc23)cc1	50284513	C1CNC(=O)c(c2n13)cccc2cc3-c4cc(C[NH2+]C)ccc4
51407556	CC(=O)N1CCN(CC1)c1ccc(Nc2nccc(n2)-c2nn(C)c3ccccc23)cc1	50284514	C1CNC(=O)c(c2n13)cccc2cc3-c4ccc(cc4)C[NH+](C)C
51407557	CC(=O)N1CCN(CC1)c1ccc(Nc2ncc(C#N)c(n2)-c2n[nH]c3ccccc23)cc1	50284515	c1cc(O)ccc1-c(n2)[nH]c(c23)cccc3C(=O)N
51407558	CC(=O)N1CCCN(CC1)c1cccc(Nc2nccc(n2)-c2n[nH]c3ccccc23)c1	50284516	c1ccccc1[C@@H](O)c(c2)c(c3n24)cccc3C(=O)NCC4
51411590	CNc1nc(C)c(s1)-c1nc(Nc2cccc(c2)N2CCNCC2)ncc1C	50284517	c1ccccc1C(=O)c(c2)c(c3n24)cccc3C(=O)NCC4
51411591	CNc1nc(C)c(s1)-c1nc(Nc2cccc(c2)N2CCCNCC2)ncc1C	50284518	c1ccccc1-c2c(C)c(c3n24)cccc3C(=O)NCC4
51411592	CNc1nc(C)c(s1)-c1nc(Nc2cccc(c2)N2CCN3CCC2CC3)ncc1C	50284519	C1CNC(=O)c(c2n13)cccc2c(I)c3
51412830	CC(=O)c1c(C)c2cnc(Nc3ccc(cn3)N3CCN(CC3)C(=O)CCl)nc2n(C2CCCC2)c1=O	50284520	c1cc(F)ccc1-c2c(-c3[nH]ncc3)c(c4n25)cccc4C(=O)NCC5
51414735	CC(C)n1cc(C(=O)Nc2ccc(Oc3ccnc(NC(=O)C4CC4)c3)c(F)c2)c(=O)n(-c2ccc(F)cc2)c1=O	50284521	C1CNC(=O)c(c2n13)cccc2c(c3)CN=O
51420872	CC(C)c1n(C)nc2ccc(cc12)-c1ccnc(Nc2ccc3c(N4CCOCC4)c(C(C)=O)c(=O)oc3c2)n1	50284522	c1ccc(C(F)(F)F)cc1-c2c(C)c(c3n24)cccc3C(=O)NCC4
51420873	CC(C)c1n(C)nc2ccc(cc12)-c1ccnc(Nc2ccc3c(ccnc3c2)N2CCN(C)CC2)n1	50284523	c1cc(F)ccc1-c2c(CN/N=N/[H])c(c3n24)cccc3C(=O)NCC4
51427325	Fc1cc2[nH]ncc2c2c3CCCCc3c(nc12)-c1c[nH]nc1C(F)(F)F	50284524	Cc1cccc(c12)C(=O)NCC2
51427326	Fc1cc2[nH]ncc2c2c3CCCCc3c(nc12)-c1cn[nH]c1	50284525	C1CNC(=O)c(c2n13)cccc2cc3-c4ccc(F)cc4
51427327	Fc1cc2[nH]ncc2c2c3C4CCC(C4)c3c(nc12)-c1c[nH]nc1C(F)(F)F	50284526	C1CNC(=O)c(c2n13)cccc2cc3-c4cc(ccc4)Cn5cccc5
51427328	OCc1n[nH]c2ccc3nc(-c4c[nH]nc4C(F)(F)F)c4CCCCc4c3c12	50284527	C1CNC(=O)c(c2n13)cccc2cc3-c4ccc(cc4)OC
51427329	Cc1n[nH]c2ccc3nc(-c4c[nH]nc4C(F)(F)F)c4CCCCc4c3c12	50284528	c1cc(Cl)ccc1-c2c(CN=O)c(c3n24)cccc3C(=O)NCC4
51427330	Cc1n[nH]c2cc(F)c3nc(-c4c[nH]nc4C(F)(F)F)c4CCCCc4c3c12	50284529	O=C1NCCn(c2c13)ccc2ccc3
		50284530	c1cc(F)ccc1-c2c(C#N)c(c3n24)cccc3C(=O)NCC4
		50284531	c1cc(F)ccc1-c2c(C(=O)N)c(c3n24)cccc3C(=O)NCC4
		50284532	c1cc(Cl)ccc1-c2c(C=O)c(c3n24)cccc3C(=O)NCC4
		50284533	C1CNC(=O)c(c2n13)cccc2cc3-c4ccc(Cl)cc4
		50284534	COC(=O)c(c1)c(c2n13)cccc2C(=O)NCC3
		50284535	O=c1[nH]c(C)nc(c12)c(O)ccc2
		50284536	C1CNC(=O)c(c2n13)cccc2c(c3)C=O
		50284537	C1CNC(=O)c(c2n13)cccc2cc3-c4ccccc4
		50284538	c1cc(F)ccc1-c2c(CN=O)c(c3n24)cccc3C(=O)NCC4
		50284539	O[C@H](C)c(c1)c(c2n13)cccc2C(=O)NCC3
		50284540	O=C(N)c1cc(N)ccc1
		50284541	C1CNC(=O)c(c2n13)cccc2cc3-c4ccc(cc4)C[NH2+]C
		50284542	c1cc(F)ccc1-c2c(C(=S)N)c(c3n24)cccc3C(=O)NCC4
		50284543	C1CNC(=O)c(c2n13)cccc2cc3CCc4ccccc4
		50284544	C1CNC(=O)c(c2n13)cccc2cc3-c4ccc(cc4)Cn5cccc5
		50284545	O=C(C)c(c1)c(c2n13)cccc2C(=O)NCC3
		50284546	c1cc(F)ccc1-c2c([C@H](N=O)C)c(c3n24)cccc3C(=O)NCC4
		50284547	O=N[C@@H](C)c(c1)c(c2n13)cccc2C(=O)NCC3
		50284548	C1CNC(=O)c(c2n13)cccc2c(c3)CO
		50284549	C1CNC(=O)c(c2n13)cccc2cc3-c4cc(C[NH+](C)C)ccc4
		50284550	C1CNC(=O)c(c2n13)cccc2c(c3)C
		50286569	c1cccc(c12)c(=O)[nH]nc2Cc3cc(c(F)cc3)C(=O)N4CCN(CC4)C(=O)C5CC5
		50286570	c1cccc(c12)c(n[nH]c2=O)Cc3scc(c3)C(=O)N4CCN(CC4)C(=O)C5CC5
		50286571	c1cccc(c12)c(n[nH]c2=O)Cc3scc(c3)C(=O)N4CCN(CC4)C(=O)C
		50286572	c1cccc(c12)c(n[nH]c2=O)Cc3scc(c3)C(=O)N4CCN(CC4)C(=O)CC
		50286573	c1cccc(c12)c(n[nH]c2=O)Cc3scc(c3)C(=O)N4CCN(CC4)C(=O)Cc5ccc(cc5)OC
		50286574	c1cccc(c12)c(n[nH]c2=O)Cc3scc(c3)C(=O)N4CCN(CC4)C(=O)c5ccc(C#N)cc5
		50286575	c1cccc(c12)c(n[nH]c2=O)Cc3scc(c3)C(=O)N4CCN(CC4)C(=O)c5ccccn5
		50286576	c1cccc(c12)c(n[nH]c2=O)Cc3scc(c3)C(=O)N4CCN(CC4)C(=O)c5ccncc5
		50286577	c1cccc(c12)c(n[nH]c2=O)Cc3scc(c3)C(=O)N4CCN(CC4)C(=O)c5sccc5
		50286578	c1cccc(c12)c(n[nH]c2=O)Cc3scc(c3)C(=O)N4CCN(CC4)C(=O)c(c5)ccc(c56)OCO6
		50286579	c1cccc(c12)c(n[nH]c2=O)Cc3scc(c3)C(=O)N4CCN(CC4)C(=O)c5ccc(Br)cc5
		50293416	c1cccc2c1C(=O)N([C@]23O)CCc4c3ccc(Br)c4
		50293423	O=C1NCCc(c12)c(ccc2)OCCCC[NH+]3CCCCC3
		50305382	c1cccc(c12)c(n[nH]c2=O)Cc3cccc(c3)NC(=O)C4CC4
		50305383	c1cccc(c12)c(n[nH]c2=O)Cc3ccc(Cl)c(c3)N4C(=O)CCC4=O
		50305385	c1cccc(c12)c(n[nH]c2=O)Cc3cccc(c3)OC(=O)C
		50305387	c1cccc(c12)c(n[nH]c2=O)Cc3cccc(c3)NC(=O)c4sc(cc4)-c5cscc5
		50305388	c1ccccc1-c(nc2C)sc2C(=O)Nc3cc(ccc3)Cc4n[nH]c(=O)c(c45)cccc5
		50305390	c1cccc(c12)c(n[nH]c2=O)Cc3cccc(c3)NC(=O)CC
		50305391	c1cccc(c12)c(n[nH]c2=O)Cc3cccc(c3)N4C(=O)CCC4=O
		50305392	CC1(C)C(=O)N(C(=O)C1)c2c(F)ccc(c2)Cc3n[nH]c(=O)c(c34)cccc4
		50305394	c1cccc(c12)c(n[nH]c2=O)Cc3cccc(c3)NC(=O)CCC
		50305395	c1cccc(c12)c(n[nH]c2=O)Cc3cccc(c3)C(=O)NCC
		50305396	O=C1CCC(=O)N1c(c2OC)cc(cc2)Cc3n[nH]c(=O)c(c34)cccc4
		50305397	c1cccc(c12)c(=O)[nH]nc2Cc(ccc3)cc3NC(=O)C(F)(F)F
		50305398	c1cccc(c12)c(n[nH]c2=O)Cc3ccc(F)c(c3)N4C(=O)CCC4=O
		50305399	O=C1C=CC(=O)N1c2cc(ccc2)Cc3n[nH]c(=O)c(c34)cccc4
		50305400	c1cccc(c12)c(n[nH]c2=O)Cc3ccc(F)c(c3)N4C(=O)CCCC4=O
		50305401	c1cccc(c12)c(n[nH]c2=O)Cc3cccc(c3)N4C(=O)CCC4
		50305403	c1cccc(c12)c(=O)[nH]nc2Cc(ccc3)cc3NC(=O)OCC
		50305404	O=C1C[NH+](C)CC(=O)N1c2c(F)ccc(c2)Cc3n[nH]c(=O)c(c34)cccc4
		50305406	c1cccc(c12)c(=O)[nH]nc2Cc(ccc3)cc3NC(=O)c4cnc(cc4)-n5nccc5
		50305407	c1cccc(c12)c(n[nH]c2=O)Cc3ccc(F)c(c3)N4C(=O)[C@@H](C)CC4=O
		50305408	c12c(C2)c(O)n(c1O)-c3c(F)ccc(c3)Cc4n[nH]c(=O)c(c45)cccc5
		50305409	c1cc(OC)ccc1-n(nc2C)cc2C(=O)Nc3cc(ccc3)Cc4n[nH]c(=O)c(c45)cccc5
		50305410	c1cccc(c12)c(n[nH]c2=O)Cc3ccc(F)c(c3)N4C(=O)[C@H](CC4=O)c5ccccc5
		50305411	c1cccc(c12)c(n[nH]c2=O)Cc3cccc(c3)NC(=O)C
		50316825	c1cccc(c(=O)[nH]2)c1c(c23)ccc(c3)C[NH+]4CCOCC4
		50316826	c1cccc(c1c23)c(=O)[nH]c2ccc(c3)NC(=O)C[NH+](C)C
		50316829	c1cccc(c1c23)c(=O)[nH]c2ccc(c3)CCCC[N@@H+](CC4)CC=C4c5ccccc5
		50316832	c1cccc(c12)c(n[nH]c2=O)CCCCC[NH+]3CCOCC3
		50316833	c1cccc(c(=O)[nH]2)c1c(c23)ccc(c3)C[N@H+](CC4)CC=C4c5ccccc5
		50316835	c1ccccc1C(CC2)=CC[N@@H+]2CCCc(cc3)cc(c34)c5c(c(=O)[nH]4)cccc5
		50316836	c1cccc(c12)c(=O)[nH]nc2CCCC[N@H+]3CC=C(CC3)c4ccccc4
		50316837	C1SCC[C@@H]([C@@H]12)[NH+]=C(NC2=O)CCC[N@H+](CC3)CC=C3c4ccccc4
		50316840	C1CCC[C@@H]([C@@H]12)[NH+]=C(NC2=O)CCC[N@@H+](CC3)CC=C3c4ccccc4
		50328494	C1CC[N@H+](C)CCN1C(=O)c2cc(ccc2)Cc(n[nH]c3=O)c(c34)cccc4
		50328495	c1cccc(c12)c(n[nH]c2=O)Cc3cccc(c3)C(=O)N(C)CC[NH+](C)C
		50328496	Cc1noc(C)c1S(=O)(=O)N(CCC2)CCN2C(=O)c3cc(ccc3)Cc(n[nH]c4=O)c(c45)cccc5
		50328497	C1CCCCC1[N@@H+](CCC2)CCN2C(=O)c3cc(ccc3F)Cc(n[nH]c4=O)c(c45)cccc5
		50328498	C1CCCCC1[N@H+](CCC2)CCN2C(=O)c3cc(ccc3)Cc(n[nH]c4=O)c(c45)cccc5
		50328499	C1CC[N@@H+](CC)CCN1C(=O)c2cc(ccc2)Cc(n[nH]c3=O)c(c34)cccc4
		50328500	C1CCCC1NC(=O)C(CC2)CCN2C(=O)c3cc(ccc3)Cc(n[nH]c4=O)c(c45)cccc5
		50328501	C1C[NH2+]CCCN1C(=O)c2cc(ccc2)Cc(n[nH]c3=O)c(c34)cccc4
		50328502	c1cccc(c12)CCN(C2)C(=O)c3cc(ccc3)Cc(n[nH]c4=O)c(c45)cccc5
		50328503	c1cccc(c12)c(n[nH]c2=O)Cc3cccc(c3)NC(=O)CC
		50328504	C1CC1C[N@H+](CCC2)CCN2C(=O)c3cc(ccc3F)Cc(n[nH]c4=O)c(c45)cccc5
		50328505	C1CC(C)CCN1C(=O)C(CC2)CCN2C(=O)c3cc(ccc3)Cc(n[nH]c4=O)c(c45)cccc5
		50328506	CCOC(=O)C1CCN(CC1)C(=O)c2cc(ccc2)Cc(n[nH]c3=O)c(c34)cccc4
		50328507	C1CC[N@H+](CCC)CCN1C(=O)c2cc(ccc2)Cc(n[nH]c3=O)c(c34)cccc4
		50328508	c1c(Cl)nc(OC)cc1C(=O)N(CCC2)CCN2C(=O)c3cc(ccc3)Cc(n[nH]c4=O)c(c45)cccc5
		50328509	c1cccc(c12)c(=O)[nH]nc2Cc3cc(c(F)cc3)C(=O)N4CC[NH2+]CCC4
		50328510	c1ccc(C(F)(F)F)cc1S(=O)(=O)N(CCC2)CCN2C(=O)c3cc(ccc3)Cc(n[nH]c4=O)c(c45)cccc5
		50328511	c1cccc(c12)c(n[nH]c2=O)Cc(ccc3)cc3C(=O)N4CCN(CCC4)S(=O)(=O)c5ccc(cc5)-c6ccccc6
		50328512	c1cccc(c12)c(=O)[nH]nc2Cc3cc(ccc3)C(=O)N4CC[NH2+]CC4
		50328513	CC(C)CNC(=O)C(CC1)CCN1C(=O)c2cc(ccc2)Cc(n[nH]c3=O)c(c34)cccc4
		50328514	C1CCCCN1C(=O)C(CC2)CCN2C(=O)c3cc(ccc3)Cc(n[nH]c4=O)c(c45)cccc5
		50328515	c1cccc(c12)c(n[nH]c2=O)Cc(ccc3)cc3C(=O)N4CCN(CCC4)C(=O)CCc5cccc(c5)OC
		50328516	c1cc(OC)ccc1NC(=O)N(CCC2)CCN2C(=O)c3cc(ccc3)Cc(n[nH]c4=O)c(c45)cccc5
		50328517	C1CC[N@H+](CCC)CCN1C(=O)c2cc(ccc2F)Cc(n[nH]c3=O)c(c34)cccc4
		50328518	c1cccc(c12)c(n[nH]c2=O)Cc(ccc3)cc3C(=O)N4CCC(CC4)C(=O)N(CC5)Cc(c56)cc(OC)c(c6)OC
		50328519	C1CC[N@H+](CC)CCN1C(=O)c2cc(ccc2F)Cc(n[nH]c3=O)c(c34)cccc4
[truncated: 1,398 more rows]

## Sheet: Matrix S1 (CDK-1)
Structure / descriptor	1000000	2000000	3000000	4000000	5000000	6000000	7000000	8000000	9000000	10000000	11000000	12000000	13000000	14000000	15000000	16000000	17000000	18000000	19000000	20000000	21000000	22000000	23000000	24000000	25000000	26000000	27000000	28000000	29000000	30000000	31000000	32000000	33000000	34000000	35000000	36000000	37000000	38000000	39000000	40000000	41000000	42000000	43000000	44000000	45000000	46000000	47000000	48000000	49000000
3817	41	18	15	1	6	0	0	1	0	0	0	0	0.439024	0.365854	0.0243902	0.146341	0	0	0.0243902	0	0	0	0	44	34	0.772727	10	0.227273	0	0	12	0	12	0	4	0.0487805	2	366.1	8.92926	1753	39	17.9325	24.7854	12.7247	11.2701	9.55191	12.7247	21.0763	19.9865
3818	38	17	13	1	6	0	0	1	0	0	0	0	0.447368	0.342105	0.0263158	0.157895	0	0	0.0263158	0	0	0	0	41	31	0.756098	10	0.243902	0	0	12	0	12	0	4	0.0526316	2	352.084	9.26537	1545	37	17.2254	24.4403	12.1867	11.1009	9.14366	12.1867	20.6982	19.0736
3835	41	18	15	1	6	0	0	1	0	0	0	0	0.439024	0.365854	0.0243902	0.146341	0	0	0.0243902	0	0	0	0	44	34	0.772727	10	0.227273	0	0	12	0	12	0	4	0.0487805	2	366.1	8.92926	1717	39	17.9325	24.7854	12.7247	11.282	9.477	12.7247	21.0882	19.8378
3836	38	17	13	1	6	0	0	1	0	0	0	0	0.447368	0.342105	0.0263158	0.157895	0	0	0.0263158	0	0	0	0	41	31	0.756098	10	0.243902	0	0	12	0	12	0	4	0.0526316	2	352.084	9.26537	1527	37	17.2254	24.4403	12.1867	11.1129	9.05323	12.1867	20.7101	18.8903
3837	54	22	22	2	7	0	0	1	0	0	0	0	0.407407	0.407407	0.037037	0.12963	0	0	0.0185185	0	0	0	0	57	46	0.807018	11	0.192982	0	0	12	0	12	0	4	0.037037	2	451.152	8.35467	3372	46	22.717	31.3235	15.265	14.9675	10.6711	15.265	29.3492	23.5744
3838	39	17	14	0	7	0	0	1	0	0	0	0	0.435897	0.358974	0	0.179487	0	0	0.025641	0	0	0	0	42	32	0.761905	10	0.238095	0	0	12	0	12	0	4	0.0512821	2	351.1	9.00256	1545	37	17.2254	23.9363	12.1867	11.1009	9.14366	12.1867	20.2866	18.7826
3855	45	19	18	0	7	0	0	1	0	0	0	0	0.422222	0.4	0	0.155556	0	0	0.0222222	0	0	0	0	48	38	0.791667	10	0.208333	0	0	12	0	12	0	4	0.0444444	2	379.131	8.42514	1963	41	18.8028	25.2042	13.0974	11.9999	9.84246	13.0974	21.8436	19.9929
3856	40	18	15	0	6	0	0	1	0	0	0	0	0.45	0.375	0	0.15	0	0	0.025	0	0	0	0	43	33	0.767442	10	0.232558	0	0	12	0	12	0	4	0.05	2	350.105	8.75262	1581	36	17.0623	23.0411	12.2928	10.8207	9.0426	12.2928	19.2361	18.2342
3857	40	18	14	0	6	0	0	2	0	0	0	0	0.45	0.35	0	0.15	0	0	0.05	0	0	0	0	43	33	0.767442	10	0.232558	0	0	22	0	21	0	4	0.05	2	384.066	9.60164	1768	38	17.9325	26.7843	12.6867	11.4545	9.36286	12.6867	22.2157	20.061
3858	44	19	17	1	6	0	0	1	0	0	0	0	0.431818	0.386364	0.0227273	0.136364	0	0	0.0227273	0	0	0	0	47	37	0.787234	10	0.212766	0	0	22	0	21	0	4	0.0454545	2	380.115	8.63898	1981	40	18.6396	25.4925	13.2247	11.6236	9.78662	13.2247	21.2573	20.1502
3875	44	19	17	1	6	0	0	1	0	0	0	0	0.431818	0.386364	0.0227273	0.136364	0	0	0.0227273	0	0	0	0	47	37	0.787234	10	0.212766	0	0	22	0	21	0	4	0.0454545	2	380.115	8.63898	2019	40	18.6396	25.4925	13.2247	11.6117	9.86153	13.2247	21.2454	20.2714
3876	35	17	12	0	5	0	0	1	0	0	0	0	0.485714	0.342857	0	0.142857	0	0	0.0285714	0	0	0	0	38	28	0.736842	10	0.263158	0	0	22	0	21	0	4	0.0571429	2	321.078	9.17366	1167	35	15.6481	21.074	11.3097	10.0412	8.54008	11.3097	17.25	16.0904
3877	36	17	12	1	5	0	0	1	0	0	0	0	0.472222	0.333333	0.0277778	0.138889	0	0	0.0277778	0	0	0	0	39	29	0.74359	10	0.25641	0	0	22	0	21	0	4	0.0555556	2	337.073	9.36314	1311	37	16.5183	23.2155	11.7035	10.675	8.86721	11.7035	19.0996	17.2774
3878	39	18	14	1	5	0	0	1	0	0	0	0	0.461538	0.358974	0.025641	0.128205	0	0	0.025641	0	0	0	0	42	32	0.761905	10	0.238095	0	0	22	0	21	0	4	0.0512821	2	351.089	9.00227	1513	39	17.2254	23.5606	12.2415	10.8322	9.35901	12.2415	19.4659	18.3393
3895	36	17	12	1	5	0	0	1	0	0	0	0	0.472222	0.333333	0.0277778	0.138889	0	0	0.0277778	0	0	0	0	39	29	0.74359	10	0.25641	0	0	22	0	21	0	4	0.0555556	2	337.073	9.36314	1328	37	16.5183	23.2155	11.7035	10.6631	8.95076	11.7035	19.0877	17.4264
3896	37	17	11	2	6	0	0	1	0	0	0	0	0.459459	0.297297	0.0540541	0.162162	0	0	0.027027	0	0	0	0	40	29	0.725	11	0.275	0	0	22	0	21	0	4	0.0540541	2	366.063	9.8936	1649	41	18.0956	26.4815	12.6142	11.5739	9.58839	12.6142	24.6215	19.6567
3897	37	17	13	0	6	0	0	1	0	0	0	0	0.459459	0.351351	0	0.162162	0	0	0.027027	0	0	0	0	40	30	0.75	10	0.25	0	0	22	0	21	0	4	0.0540541	2	336.089	9.08349	1311	37	16.5183	22.7115	11.7035	10.675	8.86721	11.7035	18.6881	17.0131
3898	52	22	21	2	6	0	0	1	0	0	0	0	0.423077	0.403846	0.0384615	0.115385	0	0	0.0192308	0	0	0	0	55	44	0.8	11	0.2	0	0	22	0	21	0	4	0.0384615	2	436.141	8.38734	2981	46	22.0099	30.0988	14.7818	14.5296	10.4782	14.7818	27.7388	21.9272
3915	37	17	13	0	6	0	0	1	0	0	0	0	0.459459	0.351351	0	0.162162	0	0	0.027027	0	0	0	0	40	30	0.75	10	0.25	0	0	22	0	21	0	4	0.0540541	2	336.089	9.08349	1328	37	16.5183	22.7115	11.7035	10.6631	8.95076	11.7035	18.6762	17.1354
3917	40	18	15	0	6	0	0	1	0	0	0	0	0.45	0.375	0	0.15	0	0	0.025	0	0	0	0	43	33	0.767442	10	0.232558	0	0	12	0	12	0	4	0.05	2	350.105	8.75262	1581	36	17.0623	23.0411	12.2928	10.8207	9.0426	12.2928	19.2361	18.2342
3918	36	16	14	2	3	0	0	0	1	0	0	0	0.444444	0.388889	0.0555556	0.0833333	0	0	0	0.0277778	0	0	0	38	30	0.789474	8	0.210526	0	0	17	0	16	0	3	0.0277778	1	359.027	9.97297	1054	35	15.5267	23.5723	10.707	9.29648	7.93774	10.707	18.5072	16.5662
8682	25	8	11	1	5	0	0	0	0	0	0	0	0.32	0.44	0.04	0.2	0	0	0	0	0	0	0	26	22	0.846154	4	0.153846	0	0	0	0	0	0	2	0	0	193.096	7.72385	298	18	9.96626	13.6429	6.80886	5.83372	4.66208	6.80886	12.8735	12.3014
8683	28	9	13	1	5	0	0	0	0	0	0	0	0.321429	0.464286	0.0357143	0.178571	0	0	0	0	0	0	0	29	25	0.862069	4	0.137931	0	0	0	0	0	0	2	0	0	207.112	7.39686	378	19	10.6734	14.35	7.30886	6.18728	4.91208	7.30886	13.2271	12.4234
8684	31	10	15	1	5	0	0	0	0	0	0	0	0.322581	0.483871	0.0322581	0.16129	0	0	0	0	0	0	0	32	28	0.875	4	0.125	0	0	0	0	0	0	2	0	0	221.128	7.13315	473	20	11.3805	15.0571	7.80886	6.54083	5.16208	7.80886	13.5806	12.6734
8685	37	12	19	1	5	0	0	0	0	0	0	0	0.324324	0.513514	0.027027	0.135135	0	0	0	0	0	0	0	38	34	0.894737	4	0.105263	0	0	0	0	0	0	2	0	0	249.159	6.73403	712	22	12.7947	16.4713	8.80886	7.24794	5.66208	8.80886	14.2877	13.1734
8686	25	8	11	1	5	0	0	0	0	0	0	0	0.32	0.44	0.04	0.2	0	0	0	0	0	0	0	26	22	0.846154	4	0.153846	0	0	0	0	0	0	2	0	0	193.096	7.72385	287	18	10.1294	13.806	6.6647	6.32104	4.50776	6.6647	13.8676	11.895
8687	28	9	13	1	5	0	0	0	0	0	0	0	0.321429	0.464286	0.0357143	0.178571	0	0	0	0	0	0	0	29	25	0.862069	4	0.137931	0	0	0	0	0	0	2	0	0	207.112	7.39686	356	20	10.8365	14.5131	7.20271	6.44062	5.13565	7.20271	13.8394	12.7944
8688	28	9	13	1	5	0	0	0	0	0	0	0	0.321429	0.464286	0.0357143	0.178571	0	0	0	0	0	0	0	29	25	0.862069	4	0.137931	0	0	0	0	0	0	2	0	0	207.112	7.39686	366	19	10.8365	14.5131	7.1647	6.66269	4.84841	7.1647	13.6223	12.7181
8689	31	10	15	1	5	0	0	0	0	0	0	0	0.322581	0.483871	0.0322581	0.16129	0	0	0	0	0	0	0	32	28	0.875	4	0.125	0	0	0	0	0	0	2	0	0	221.128	7.13315	449	21	11.5436	15.2202	7.70271	6.78226	5.46079	7.70271	13.7419	13.2259
8690	31	10	15	1	5	0	0	0	0	0	0	0	0.322581	0.483871	0.0322581	0.16129	0	0	0	0	0	0	0	32	28	0.875	4	0.125	0	0	0	0	0	0	2	0	0	221.128	7.13315	460	20	11.5436	15.2202	7.6647	7.01624	5.09	7.6647	14.0561	12.5446
8700	19	6	7	1	5	0	0	0	0	0	0	0	0.315789	0.368421	0.0526316	0.263158	0	0	0	0	0	0	0	20	16	0.8	4	0.2	0	0	0	0	0	0	2	0	0	165.065	8.68763	179	16	8.55204	12.2287	5.80886	5.09974	4.25798	5.80886	11.8503	11.5362
8701	22	7	9	1	5	0	0	0	0	0	0	0	0.318182	0.409091	0.0454545	0.227273	0	0	0	0	0	0	0	23	19	0.826087	4	0.173913	0	0	0	0	0	0	2	0	0	179.081	8.14003	232	17	9.25915	12.9358	6.30886	5.48017	4.39307	6.30886	12.701	11.6999
8702	21	8	7	1	5	0	0	0	0	0	0	0	0.380952	0.333333	0.047619	0.238095	0	0	0	0	0	0	0	22	17	0.772727	4	0.181818	1	0.0454545	10	0	9	0	2	0	0	189.065	9.0031	298	18	9.96626	13.6429	6.80886	5.83372	4.66208	6.80886	12.8735	12.3014
8703	32	11	15	1	5	0	0	0	0	0	0	0	0.34375	0.46875	0.03125	0.15625	0	0	0	0	0	0	0	33	28	0.848485	5	0.151515	0	0	10	0	9	0	2	0	0	233.128	7.28524	584	21	12.0876	15.7642	8.30886	6.89438	5.41208	8.30886	13.9342	12.9234
8704	32	11	15	1	5	0	0	0	0	0	0	0	0.34375	0.46875	0.03125	0.15625	0	0	0	0	0	0	0	33	28	0.848485	5	0.151515	0	0	0	0	0	0	2	0	0	233.128	7.28524	584	21	12.0876	15.7642	8.30886	6.89438	5.41208	8.30886	13.9342	12.9234
8705	23	8	9	1	5	0	0	0	0	0	0	0	0.347826	0.391304	0.0434783	0.217391	0	0	0	0	0	0	0	24	19	0.791667	5	0.208333	0	0	10	0	9	0	2	0	0	191.081	8.30786	298	18	9.96626	13.6429	6.80886	5.83372	4.66208	6.80886	12.8735	12.3014
8706	26	9	11	1	5	0	0	0	0	0	0	0	0.346154	0.423077	0.0384615	0.192308	0	0	0	0	0	0	0	27	22	0.814815	5	0.185185	0	0	0	0	0	0	2	0	0	205.096	7.88832	366	19	10.8365	14.5131	7.1647	6.66269	4.84841	7.1647	13.6223	12.7181
8707	29	10	13	1	5	0	0	0	0	0	0	0	0.344828	0.448276	0.0344828	0.172414	0	0	0	0	0	0	0	30	25	0.833333	5	0.166667	0	0	0	0	0	0	2	0	0	219.112	7.55559	449	21	11.5436	15.2202	7.70271	6.78226	5.46079	7.70271	13.7419	13.2259
8708	32	11	15	1	5	0	0	0	0	0	0	0	0.34375	0.46875	0.03125	0.15625	0	0	0	0	0	0	0	33	28	0.848485	5	0.151515	0	0	0	0	0	0	2	0	0	233.128	7.28524	534	23	12.4138	16.0905	8.07539	7.49014	5.86448	8.07539	14.4498	13.5833
8718	33	14	13	1	5	0	0	0	0	0	0	0	0.424242	0.393939	0.030303	0.151515	0	0	0	0	0	0	0	35	27	0.771429	8	0.228571	0	0	16	0	15	0	3	0.030303	1	267.112	8.0943	859	28	13.9494	17.626	9.73718	8.64422	7.18097	9.73718	15.6038	14.8998
8719	36	13	17	1	5	0	0	0	0	0	0	0	0.361111	0.472222	0.0277778	0.138889	0	0	0	0	0	0	0	38	33	0.868421	5	0.131579	0	0	10	0	9	0	3	0	0	259.143	7.19843	772	25	13.0791	16.7558	9.3265	8.12643	6.64564	9.3265	15.1662	14.1003
8720	24	8	9	2	5	0	0	0	0	0	0	0	0.333333	0.375	0.0833333	0.208333	0	0	0	0	0	0	0	25	20	0.8	5	0.2	0	0	0	0	0	0	2	0	0	207.076	8.62815	366	19	10.8365	15.7492	7.1647	6.66269	4.84841	7.1647	14.8406	13.516
8721	30	10	13	2	5	0	0	0	0	0	0	0	0.333333	0.433333	0.0666667	0.166667	0	0	0	0	0	0	0	31	26	0.83871	5	0.16129	0	0	0	0	0	0	2	0	0	235.107	7.8369	534	23	12.4138	17.3266	8.07539	7.49014	5.86448	8.07539	15.3664	15.2052
8722	32	11	15	1	5	0	0	0	0	0	0	0	0.34375	0.46875	0.03125	0.15625	0	0	0	0	0	0	0	34	30	0.882353	4	0.117647	0	0	10	0	9	0	3	0	0	233.128	7.28524	531	21	11.6649	15.3416	8.3265	7.41933	6.15406	8.3265	14.3789	13.8147
8723	30	11	13	1	5	0	0	0	0	0	0	0	0.366667	0.433333	0.0333333	0.166667	0	0	0	0	0	0	0	32	27	0.84375	5	0.15625	0	0	10	0	9	0	3	0	0	231.112	7.70373	531	21	11.6649	15.3416	8.3265	7.41933	6.15406	8.3265	14.3789	13.8147
8724	35	12	17	1	5	0	0	0	0	0	0	0	0.342857	0.485714	0.0285714	0.142857	0	0	0	0	0	0	0	37	33	0.891892	4	0.108108	0	0	10	0	9	0	3	0	0	247.143	7.06124	632	24	12.372	16.0487	8.8265	7.77288	6.40406	8.8265	14.7325	14.0647
8725	33	12	15	1	5	0	0	0	0	0	0	0	0.363636	0.454545	0.030303	0.151515	0	0	0	0	0	0	0	35	30	0.857143	5	0.142857	0	0	10	0	9	0	3	0	0	245.128	7.42811	632	24	12.372	16.0487	8.8265	7.77288	6.40406	8.8265	14.7325	14.0647
8726	33	12	15	1	5	0	0	0	0	0	0	0	0.363636	0.454545	0.030303	0.151515	0	0	0	0	0	0	0	35	30	0.857143	5	0.142857	0	0	10	0	9	0	3	0	0	245.128	7.42811	632	24	12.372	16.0487	8.8265	7.77288	6.40406	8.8265	14.7325	14.0647
8736	40	15	19	1	5	0	0	0	0	0	0	0	0.375	0.475	0.025	0.125	0	0	0	0	0	0	0	42	36	0.857143	6	0.142857	0	0	0	0	0	0	3	0	0	285.159	7.12897	1020	30	14.8196	18.4963	10.131	9.29367	7.51353	10.131	16.2533	15.1742
8737	43	16	21	1	5	0	0	0	0	0	0	0	0.372093	0.488372	0.0232558	0.116279	0	0	0	0	0	0	0	47	43	0.914894	4	0.0851064	0	0	10	0	9	0	2	0	0	299.175	6.95755	1021	35	14.7338	18.4105	10.6902	10.6477	8.94413	10.6902	17.5595	16.7281
8738	38	13	19	1	5	0	0	0	0	0	0	0	0.342105	0.5	0.0263158	0.131579	0	0	0	0	0	0	0	40	36	0.9	4	0.1	0	0	10	0	9	0	3	0	0	261.159	6.8726	772	25	13.0791	16.7558	9.3265	8.12643	6.64564	9.3265	15.1662	14.1003
8739	29	12	11	1	5	0	0	0	0	0	0	0	0.413793	0.37931	0.0344828	0.172414	0	0	0	0	0	0	0	31	24	0.774194	7	0.225806	0	0	16	0	15	0	3	0.0344828	1	241.096	8.31367	632	24	12.372	16.0487	8.8265	7.77288	6.40406	8.8265	14.7325	14.0647
8740	32	13	13	1	5	0	0	0	0	0	0	0	0.40625	0.40625	0.03125	0.15625	0	0	0	0	0	0	0	34	27	0.794118	7	0.205882	0	0	6	0	6	0	3	0.03125	1	255.112	7.97225	736	26	13.2423	16.9189	9.22035	8.40665	6.72431	9.22035	15.3663	14.3849
8741	31	12	12	1	6	0	0	0	0	0	0	0	0.387097	0.387097	0.0322581	0.193548	0	0	0	0	0	0	0	33	26	0.787879	7	0.212121	0	0	6	0	6	0	3	0.0322581	1	256.107	8.26152	736	26	13.2423	17.651	9.22035	8.40665	6.72431	9.22035	15.964	14.7688
8742	29	12	10	1	5	0	0	1	0	0	0	0	0.413793	0.344828	0.0344828	0.172414	0	0	0.0344828	0	0	0	0	31	24	0.774194	7	0.225806	0	0	16	0	15	0	3	0.0344828	1	275.057	9.48474	736	26	13.2423	19.7919	9.22035	8.40665	6.72431	9.22035	17.712	15.8915
8743	33	13	13	2	5	0	0	0	0	0	0	0	0.393939	0.393939	0.0606061	0.151515	0	0	0	0	0	0	0	35	28	0.8	7	0.2	0	0	6	0	6	0	3	0.030303	1	271.107	8.21536	859	28	13.9494	18.5001	9.75835	8.57575	7.14807	9.75835	16.7536	15.9807
8744	32	13	13	1	5	0	0	0	0	0	0	0	0.40625	0.40625	0.03125	0.15625	0	0	0	0	0	0	0	34	27	0.794118	7	0.205882	0	0	16	0	15	0	3	0.03125	1	255.112	7.97225	772	25	13.0791	16.7558	9.3265	8.12643	6.64564	9.3265	15.1662	14.1003
8754	35	16	13	1	5	0	0	0	0	0	0	0	0.457143	0.371429	0.0285714	0.142857	0	0	0	0	0	0	0	38	29	0.763158	9	0.236842	0	0	21	0	19	0	4	0.0285714	1	291.112	8.31749	1118	33	14.9409	18.6176	10.7928	9.75254	8.3276	10.7928	16.7122	15.9882
8755	35	16	13	1	5	0	0	0	0	0	0	0	0.457143	0.371429	0.0285714	0.142857	0	0	0	0	0	0	0	38	29	0.763158	9	0.236842	0	0	21	0	19	0	4	0.0285714	1	291.112	8.31749	1070	34	14.9409	18.6176	10.8097	9.66822	8.36506	10.8097	16.6278	15.9794
8756	27	8	11	3	5	0	0	0	0	0	0	0	0.296296	0.407407	0.111111	0.185185	0	0	0	0	0	0	0	28	24	0.857143	4	0.142857	0	0	10	0	9	0	2	0	0	225.086	8.33653	449	21	11.5436	17.6924	7.70271	6.78226	5.46079	7.70271	15.2558	16.0136
8757	33	10	15	3	5	0	0	0	0	0	0	0	0.30303	0.454545	0.0909091	0.151515	0	0	0	0	0	0	0	34	30	0.882353	4	0.117647	0	0	0	0	0	0	2	0	0	253.117	7.67023	640	24	12.9578	18.3825	8.74071	7.33179	5.95359	8.74071	16.4845	16.3177
8758	39	12	19	3	5	0	0	0	0	0	0	0	0.307692	0.487179	0.0769231	0.128205	0	0	0	0	0	0	0	40	36	0.9	4	0.1	0	0	0	0	0	0	2	0	0	281.149	7.20894	834	28	14.5876	20.0123	9.57663	8.54083	6.5594	9.57663	19.7988	18.4983
8759	36	11	17	3	5	0	0	0	0	0	0	0	0.305556	0.472222	0.0833333	0.138889	0	0	0	0	0	0	0	37	33	0.891892	4	0.108108	0	0	0	0	0	0	2	0	0	267.133	7.42036	706	29	13.8805	19.3052	9.13729	7.79083	7.02907	9.13729	17.8127	19.6443
8760	30	10	13	2	5	0	0	0	0	0	0	0	0.333333	0.433333	0.0666667	0.166667	0	0	0	0	0	0	0	32	28	0.875	4	0.125	0	0	10	0	9	0	3	0	0	235.107	7.8369	531	21	11.6649	16.2156	8.3265	7.41933	6.15406	8.3265	15.8864	15.6971
8761	43	14	19	5	5	0	0	0	0	0	0	0	0.325581	0.44186	0.116279	0.116279	0	0	0	0	0	0	0	46	42	0.913043	4	0.0869565	0	0	0	0	0	0	4	0	0	337.139	7.84043	1343	37	16.897	24.0697	11.4655	11.3331	9.10925	11.4655	25.8923	26.4033
8762	34	11	15	3	5	0	0	0	0	0	0	0	0.323529	0.441176	0.0882353	0.147059	0	0	0	0	0	0	0	36	32	0.888889	4	0.111111	0	0	0	0	0	0	3	0	0	265.117	7.79757	733	25	13.4578	18.8825	9.03361	9.04188	6.74994	9.03361	20.3814	18.9859
8763	34	11	15	3	5	0	0	0	0	0	0	0	0.323529	0.441176	0.0882353	0.147059	0	0	0	0	0	0	0	36	32	0.888889	4	0.111111	0	0	0	0	0	0	3	0	0	265.117	7.79757	733	25	13.4578	18.8825	9.03361	9.04188	6.74994	9.03361	20.3814	18.9859
8774	37	12	17	3	5	0	0	0	0	0	0	0	0.324324	0.459459	0.0810811	0.135135	0	0	0	0	0	0	0	39	35	0.897436	4	0.102564	0	0	0	0	0	0	3	0	0	279.133	7.54414	797	30	14.1649	19.5896	9.60579	8.95435	7.57071	9.60579	19.4809	20.9461
8775	41	14	19	3	5	0	0	0	0	0	0	0	0.341463	0.463415	0.0731707	0.121951	0	0	0	0	0	0	0	44	40	0.909091	4	0.0909091	0	0	10	0	9	0	4	0	0	305.149	7.44265	1117	32	14.9934	20.4181	10.7407	9.93833	8.39813	10.7407	20.7658	21.1793
8776	33	11	15	2	5	0	0	0	0	0	0	0	0.333333	0.454545	0.0606061	0.151515	0	0	0	0	0	0	0	35	31	0.885714	4	0.114286	0	0	10	0	9	0	3	0	0	249.123	7.54917	632	24	12.372	16.9227	8.8265	7.77288	6.40406	8.8265	16.24	15.9471
8777	51	17	23	6	5	0	0	0	0	0	0	0	0.333333	0.45098	0.117647	0.0980392	0	0	0	0	0	0	0	55	51	0.927273	4	0.0727273	0	0	0	0	0	0	5	0	0	393.165	7.70911	1965	46	19.6814	27.7282	13.207	14.1612	10.7379	13.207	32.0511	30.7672
8778	35	14	13	3	5	0	0	0	0	0	0	0	0.4	0.371429	0.0857143	0.142857	0	0	0	0	0	0	0	38	31	0.815789	7	0.184211	0	0	16	0	15	0	4	0.0285714	1	299.102	8.54577	1118	33	14.9409	20.3656	10.7928	9.75254	8.3276	10.7928	19.7271	20.6551
8779	35	11	17	1	6	0	0	0	0	0	0	0	0.314286	0.485714	0.0285714	0.171429	0	0	0	0	0	0	0	37	33	0.891892	4	0.108108	0	0	10	0	9	0	3	0	0	249.146	7.11847	632	24	12.372	16.3416	8.8265	7.77288	6.40406	8.8265	15.145	14.5255
8780	35	11	17	1	6	0	0	0	0	0	0	0	0.314286	0.485714	0.0285714	0.171429	0	0	0	0	0	0	0	37	33	0.891892	4	0.108108	0	0	10	0	9	0	3	0	0	249.146	7.11847	632	24	12.372	16.3416	8.8265	7.77288	6.40406	8.8265	15.1718	14.4409
8781	30	10	12	2	6	0	0	0	0	0	0	0	0.333333	0.4	0.0666667	0.2	0	0	0	0	0	0	0	32	27	0.84375	5	0.15625	0	0	10	0	9	0	3	0	0	248.102	8.27007	631	23	12.5352	17.9655	8.72035	8.05309	6.48273	8.72035	17.4967	16.1764
8782	30	10	12	2	6	0	0	0	0	0	0	0	0.333333	0.4	0.0666667	0.2	0	0	0	0	0	0	0	32	27	0.84375	5	0.15625	0	0	10	0	9	0	3	0	0	248.102	8.27007	631	23	12.5352	17.9655	8.72035	8.05309	6.48273	8.72035	17.4967	16.1764
8783	28	11	10	1	6	0	0	0	0	0	0	0	0.392857	0.357143	0.0357143	0.214286	0	0	0	0	0	0	0	30	23	0.766667	7	0.233333	0	0	16	0	15	0	3	0	0	242.092	8.64613	632	24	12.372	16.5663	8.8265	7.77288	6.40406	8.8265	15.6253	15.1796
8784	28	11	10	1	6	0	0	0	0	0	0	0	0.392857	0.357143	0.0357143	0.214286	0	0	0	0	0	0	0	30	23	0.766667	7	0.233333	0	0	16	0	15	0	3	0	0	242.092	8.64613	632	24	12.372	16.5663	8.8265	7.77288	6.40406	8.8265	15.4615	14.879
8796	35	12	17	1	5	0	0	0	0	0	0	0	0.342857	0.485714	0.0285714	0.142857	0	0	0	0	0	0	0	37	33	0.891892	4	0.108108	0	0	10	0	9	0	3	0	0	247.143	7.06124	632	24	12.372	16.0487	8.8265	7.77288	6.40406	8.8265	14.7325	14.0647
8797	33	12	15	1	4	0	0	1	0	0	0	0	0.363636	0.454545	0.030303	0.121212	0	0	0.030303	0	0	0	0	35	31	0.885714	4	0.114286	0	0	10	0	9	0	3	0	0	266.093	8.06344	632	24	12.372	18.1896	8.8265	7.77288	6.40406	8.8265	17.7602	15.8128
8798	41	14	21	1	5	0	0	0	0	0	0	0	0.341463	0.512195	0.0243902	0.121951	0	0	0	0	0	0	0	43	39	0.906977	4	0.0930233	0	0	10	0	9	0	3	0	0	275.175	6.71158	836	28	13.9494	17.3166	9.73718	8.6718	7.14763	9.73718	15.8519	16.2954
8799	33	12	15	1	4	0	1	0	0	0	0	0	0.363636	0.454545	0.030303	0.121212	0	0.030303	0	0	0	0	0	35	31	0.885714	4	0.114286	0	0	10	0	9	0	3	0	0	250.123	7.57948	632	24	12.372	16.9624	8.8265	7.77288	6.40406	8.8265	16.0247	14.8107
8800	38	13	19	1	5	0	0	0	0	0	0	0	0.342105	0.5	0.0263158	0.131579	0	0	0	0	0	0	0	40	36	0.9	4	0.1	0	0	10	0	9	0	3	0	0	261.159	6.8726	733	26	13.0791	16.5414	9.3645	7.94198	6.84334	9.3645	14.7222	15.3825
8801	41	14	21	1	5	0	0	0	0	0	0	0	0.341463	0.512195	0.0243902	0.121951	0	0	0	0	0	0	0	43	39	0.906977	4	0.0930233	0	0	10	0	9	0	3	0	0	275.175	6.71158	853	27	13.7862	17.2485	9.8645	8.32241	6.96291	9.8645	15.3811	15.3752
8802	44	15	23	1	5	0	0	0	0	0	0	0	0.340909	0.522727	0.0227273	0.113636	0	0	0	0	0	0	0	46	42	0.913043	4	0.0869565	0	0	10	0	9	0	3	0	0	289.19	6.57251	975	28	14.6565	18.1187	10.2203	9.16328	7.07072	10.2203	16.4149	15.467
8803	42	14	21	2	5	0	0	0	0	0	0	0	0.333333	0.5	0.047619	0.119048	0	0	0	0	0	0	0	44	40	0.909091	4	0.0909091	0	0	10	0	9	0	3	0	0	291.17	6.93261	993	28	14.4934	19.1916	10.3645	8.67596	7.23191	10.3645	16.2455	16.5981
8804	48	16	25	2	5	0	0	0	0	0	0	0	0.333333	0.520833	0.0416667	0.104167	0	0	0	0	0	0	0	50	46	0.92	4	0.08	0	0	10	0	9	0	3	0	0	319.201	6.65002	1265	32	16.0707	20.769	11.2964	9.45196	8.08735	11.2964	17.0331	17.78
8814	48	16	25	2	5	0	0	0	0	0	0	0	0.333333	0.520833	0.0416667	0.104167	0	0	0	0	0	0	0	50	46	0.92	4	0.08	0	0	10	0	9	0	3	0	0	319.201	6.65002	1265	32	16.0707	20.769	11.2964	9.45196	8.08735	11.2964	17.0331	17.78
8815	51	17	27	2	5	0	0	0	0	0	0	0	0.333333	0.529412	0.0392157	0.0980392	0	0	0	0	0	0	0	53	49	0.924528	4	0.0754717	0	0	10	0	9	0	3	0	0	333.216	6.53366	1414	34	16.9409	21.6392	11.669	10.1818	8.36926	11.669	17.7241	18.1078
8816	51	17	27	2	5	0	0	0	0	0	0	0	0.333333	0.529412	0.0392157	0.0980392	0	0	0	0	0	0	0	53	49	0.924528	4	0.0754717	0	0	10	0	9	0	3	0	0	333.216	6.53366	1414	34	16.9409	21.6392	11.669	10.1818	8.36926	11.669	17.7241	18.1078
8817	45	18	21	1	5	0	0	0	0	0	0	0	0.4	0.466667	0.0222222	0.111111	0	0	0	0	0	0	0	48	41	0.854167	7	0.145833	0	0	16	0	15	0	4	0.0222222	1	323.175	7.18166	1427	33	16.192	19.6542	11.8821	10.2735	8.6574	11.8821	17.35	17.2514
8818	45	18	20	1	5	0	0	1	0	0	0	0	0.4	0.444444	0.0222222	0.111111	0	0	0.0222222	0	0	0	0	48	41	0.854167	7	0.145833	0	0	16	0	15	0	4	0.0222222	1	357.136	7.93635	1597	35	17.0623	23.3975	12.276	10.9072	8.97765	12.276	20.3295	19.0508
8819	45	18	20	1	5	0	1	0	0	0	0	0	0.4	0.444444	0.0222222	0.111111	0	0.0222222	0	0	0	0	0	48	41	0.854167	7	0.145833	0	0	16	0	15	0	4	0.0222222	1	341.165	7.58145	1597	35	17.0623	22.1702	12.276	10.9072	8.97765	12.276	19.3275	18.4073
8820	45	18	20	1	5	0	0	0	1	0	0	0	0.4	0.444444	0.0222222	0.111111	0	0	0	0.0222222	0	0	0	48	41	0.854167	7	0.145833	0	0	16	0	15	0	4	0.0222222	1	401.085	8.913	1597	35	17.0623	25.2691	12.276	10.9072	8.97765	12.276	21.8577	20.0322
8821	45	18	19	1	5	0	0	2	0	0	0	0	0.4	0.422222	0.0222222	0.111111	0	0	0.0444444	0	0	0	0	48	41	0.854167	7	0.145833	0	0	16	0	15	0	4	0.0222222	1	391.097	8.69104	1771	37	17.9325	27.1407	12.6698	11.5529	9.2088	12.6698	23.321	20.4567
8822	51	20	25	1	5	0	0	0	0	0	0	0	0.392157	0.490196	0.0196078	0.0980392	0	0	0	0	0	0	0	54	47	0.87037	7	0.12963	0	0	16	0	15	0	4	0.0196078	1	351.206	6.88639	1792	37	17.7694	21.2316	12.814	11.0763	9.40141	12.814	18.1529	17.968
8832	49	19	23	2	5	0	0	0	0	0	0	0	0.387755	0.469388	0.0408163	0.102041	0	0	0	0	0	0	0	52	45	0.865385	7	0.134615	0	0	16	0	15	0	4	0.0204082	1	353.185	7.20786	1792	37	17.7694	22.4677	12.814	11.0763	9.40141	12.814	18.6575	18.6817
8833	49	19	23	2	5	0	0	0	0	0	0	0	0.387755	0.469388	0.0408163	0.102041	0	0	0	0	0	0	0	52	45	0.865385	7	0.134615	0	0	16	0	15	0	4	0.0204082	1	353.185	7.20786	1792	37	17.7694	22.1056	12.814	11.0763	9.40141	12.814	19.3711	19.14
8834	49	19	23	1	5	1	0	0	0	0	0	0	0.387755	0.469388	0.0204082	0.102041	0.0204082	0	0	0	0	0	0	52	45	0.865385	7	0.134615	0	0	16	0	15	0	4	0.0204082	1	369.162	7.53393	1792	37	17.7694	23.074	12.814	11.0763	9.40141	12.814	20.7209	20.4385
8835	45	18	20	1	5	0	1	0	0	0	0	0	0.4	0.444444	0.0222222	0.111111	0	0.0222222	0	0	0	0	0	48	41	0.854167	7	0.145833	0	0	16	0	15	0	4	0.0222222	1	341.165	7.58145	1615	35	17.0623	22.1702	12.276	10.8953	9.06808	12.276	19.3156	18.6123
8836	45	18	19	1	5	0	1	1	0	0	0	0	0.4	0.422222	0.0222222	0.111111	0	0.0222222	0.0222222	0	0	0	0	48	41	0.854167	7	0.145833	0	0	16	0	15	0	4	0.0222222	1	375.126	8.33614	1788	38	17.9325	25.9135	12.6867	11.4031	9.63943	12.6867	21.8306	23.5057
8837	46	18	21	2	5	0	0	0	0	0	0	0	0.391304	0.456522	0.0434783	0.108696	0	0	0	0	0	0	0	49	42	0.857143	7	0.142857	0	0	16	0	15	0	4	0.0217391	1	339.17	7.37325	1615	35	17.0623	21.7606	12.276	10.8953	9.06808	12.276	18.9811	18.3758
8838	49	19	23	2	5	0	0	0	0	0	0	0	0.387755	0.469388	0.0408163	0.102041	0	0	0	0	0	0	0	52	45	0.865385	7	0.134615	0	0	16	0	15	0	4	0.0204082	1	353.185	7.20786	1828	37	17.7694	22.1056	12.814	11.0644	9.47633	12.814	19.3592	19.2886
8839	49	19	23	1	5	1	0	0	0	0	0	0	0.387755	0.469388	0.0204082	0.102041	0.0204082	0	0	0	0	0	0	52	45	0.865385	7	0.134615	0	0	16	0	15	0	4	0.0204082	1	369.162	7.53393	1828	37	17.7694	23.074	12.814	11.0644	9.47633	12.814	20.709	20.6384
8840	50	18	22	3	6	1	0	0	0	0	0	0	0.36	0.44	0.06	0.12	0.02	0	0	0	0	0	0	53	44	0.830189	9	0.169811	0	0	16	0	15	0	4	0.02	1	402.147	8.04295	2260	41	19.5623	27.2287	13.4873	12.8531	10.0042	13.4873	42.872	25.5493
8850	53	19	24	3	6	1	0	0	0	0	0	0	0.358491	0.45283	0.0566038	0.113208	0.0188679	0	0	0	0	0	0	56	47	0.839286	9	0.160714	0	0	16	0	15	0	4	0.0188679	1	416.163	7.85213	2505	44	20.2694	27.7214	14.048	12.8292	10.7958	14.048	40.8667	34.2045
8851	56	20	26	3	6	1	0	0	0	0	0	0	0.357143	0.464286	0.0535714	0.107143	0.0178571	0	0	0	0	0	0	59	50	0.847458	9	0.152542	0	0	16	0	15	0	4	0.0178571	1	430.179	7.68176	2752	47	21.1396	28.4966	14.4307	13.4632	11.3196	14.4307	41.3273	39.8012
8852	51	19	23	3	5	1	0	0	0	0	0	0	0.372549	0.45098	0.0588235	0.0980392	0.0196078	0	0	0	0	0	0	54	45	0.833333	9	0.166667	0	0	16	0	15	0	4	0.0196078	1	401.152	7.86573	2260	41	19.5623	26.4966	13.4873	12.8531	10.0042	13.4873	37.3273	24.6528
8853	50	19	23	2	5	1	0	0	0	0	0	0	0.38	0.46	0.04	0.1	0.02	0	0	0	0	0	0	53	45	0.849057	8	0.150943	0	0	16	0	15	0	4	0.02	1	385.157	7.70314	2043	39	18.6396	24.6754	13.1867	11.7943	9.76687	13.1867	26.5782	23.2498
8854	54	19	24	4	6	1	0	0	0	0	0	0	0.351852	0.444444	0.0740741	0.111111	0.0185185	0	0	0	0	0	0	57	48	0.842105	9	0.157895	0	0	16	0	15	0	4	0.0185185	1	432.158	8.00293	2659	46	21.1396	29.6801	14.436	13.5894	10.6604	14.436	44.6862	27.2733
8855	50	18	22	3	6	1	0	0	0	0	0	0	0.36	0.44	0.06	0.12	0.02	0	0	0	0	0	0	53	44	0.830189	9	0.169811	0	0	16	0	15	0	4	0.02	1	402.147	8.04295	2188	41	19.5623	27.2287	13.4873	12.865	9.94021	13.4873	42.8839	25.405
8856	49	19	22	2	6	0	0	0	0	0	0	0	0.387755	0.44898	0.0408163	0.122449	0	0	0	0	0	0	0	52	44	0.846154	8	0.153846	0	0	16	0	15	0	4	0.0204082	1	366.18	7.47307	2043	39	18.6396	24.07	13.1867	11.7943	9.76687	13.1867	21.1855	19.2887
8857	52	20	24	2	6	0	0	0	0	0	0	0	0.384615	0.461538	0.0384615	0.115385	0	0	0	0	0	0	0	55	47	0.854545	8	0.145455	0	0	16	0	15	0	4	0.0192308	1	380.196	7.31146	2285	41	19.3467	24.5627	13.7247	11.9358	10.2728	13.7247	21.0686	21.0389
8858	55	21	26	2	6	0	0	0	0	0	0	0	0.381818	0.472727	0.0363636	0.109091	0	0	0	0	0	0	0	58	50	0.862069	8	0.137931	0	0	16	0	15	0	4	0.0181818	1	394.212	7.16749	2529	43	20.217	25.3379	14.0974	12.6534	10.6192	14.0974	22.1511	22.1923
8868	50	20	23	2	5	0	0	0	0	0	0	0	0.4	0.46	0.04	0.1	0	0	0	0	0	0	0	53	45	0.849057	8	0.150943	0	0	16	0	15	0	4	0.02	1	365.185	7.3037	2043	39	18.6396	23.3379	13.1867	11.7943	9.76687	13.1867	19.9964	18.9436
8869	47	19	20	3	5	0	0	0	0	0	0	0	0.404255	0.425532	0.0638298	0.106383	0	0	0	0	0	0	0	50	42	0.84	8	0.16	0	0	16	0	15	0	4	0.0212766	1	366.157	7.79057	2043	39	18.6396	24.7874	13.1867	11.7943	9.76687	13.1867	22.3509	19.6269
8870	51	20	23	3	5	0	0	0	0	0	0	0	0.392157	0.45098	0.0588235	0.0980392	0	0	0	0	0	0	0	54	46	0.851852	8	0.148148	0	0	16	0	15	0	4	0.0196078	1	381.18	7.47412	2285	41	19.3467	24.919	13.7247	11.9358	10.2728	13.7247	21.8533	21.7858
8871	52	20	24	2	6	0	0	0	0	0	0	0	0.384615	0.461538	0.0384615	0.115385	0	0	0	0	0	0	0	55	47	0.854545	8	0.145455	0	0	16	0	15	0	4	0.0192308	1	380.196	7.31146	2308	39	19.3467	24.7771	13.6698	12.2857	9.70372	13.6698	21.8245	18.7616
8872	49	20	22	1	6	0	0	0	0	0	0	0	0.408163	0.44898	0.0204082	0.122449	0	0	0	0	0	0	0	52	44	0.846154	7	0.134615	1	0.0192308	16	0	15	0	4	0.0204082	1	362.186	7.39154	2067	38	18.4765	22.6708	13.314	11.4449	9.5959	13.314	18.8874	18.4013
8873	45	17	21	1	5	1	0	0	0	0	0	0	0.377778	0.466667	0.0222222	0.111111	0.0222222	0	0	0	0	0	0	48	42	0.875	6	0.125	0	0	15	0	14	0	4	0	0	343.147	7.62548	1462	31	16.192	21.4966	11.8821	10.2616	8.72389	11.8821	20.3432	21.0458
8874	50	17	22	3	6	2	0	0	0	0	0	0	0.34	0.44	0.06	0.12	0.04	0	0	0	0	0	0	53	45	0.849057	8	0.150943	0	0	15	0	14	0	4	0	0	422.119	8.44239	2295	39	19.5623	29.0711	13.4873	12.8531	10.0151	13.4873	47.1657	39.6432
8875	48	19	22	3	4	0	0	0	0	0	0	0	0.395833	0.458333	0.0625	0.0833333	0	0	0	0	0	0	0	51	44	0.862745	7	0.137255	0	0	16	0	15	0	4	0.0208333	1	354.169	7.37852	1828	37	17.7694	22.462	12.814	11.0644	9.47633	12.814	20.273	20.2444
8876	53	18	24	3	7	1	0	0	0	0	0	0	0.339623	0.45283	0.0566038	0.132075	0.0188679	0	0	0	0	0	0	56	47	0.839286	9	0.160714	0	0	16	0	15	0	4	0.0188679	1	418.166	7.88993	2579	42	20.2694	28.2287	13.9873	13.1948	10.3206	13.9873	43.5693	26.9658
8886	35	12	17	1	5	0	0	0	0	0	0	0	0.342857	0.485714	0.0285714	0.142857	0	0	0	0	0	0	0	37	33	0.891892	4	0.108108	0	0	10	0	9	0	3	0	0	247.143	7.06124	632	24	12.372	16.0487	8.8265	7.77288	6.40406	8.8265	14.7325	14.0647
8887	33	12	16	1	4	0	0	0	0	0	0	0	0.363636	0.484848	0.030303	0.121212	0	0	0	0	0	0	0	35	31	0.885714	4	0.114286	0	0	0	0	0	0	3	0	0	232.132	7.03432	549	22	11.5018	14.4464	8.43265	7.12721	6.14365	8.43265	12.6611	13.2386
8888	38	13	19	1	5	0	0	0	0	0	0	0	0.342105	0.5	0.0263158	0.131579	0	0	0	0	0	0	0	40	36	0.9	4	0.1	0	0	10	0	9	0	3	0	0	261.159	6.8726	726	27	13.2423	16.8239	9.23718	8.30039	6.89179	9.23718	15.4967	15.3543
8889	35	11	17	2	5	0	0	0	0	0	0	0	0.314286	0.485714	0.0571429	0.142857	0	0	0	0	0	0	0	36	32	0.888889	4	0.111111	0	0	6	0	6	0	2	0	0	251.138	7.17538	640	25	12.9578	18.0849	8.70271	7.46743	5.95753	8.70271	14.7808	13.6991
8890	34	11	18	1	4	0	0	0	0	0	0	0	0.323529	0.529412	0.0294118	0.117647	0	0	0	0	0	0	0	35	32	0.914286	3	0.0857143	0	0	6	0	6	0	2	0	0	222.148	6.53377	485	19	11.3805	14.7539	7.73718	6.86486	4.98405	7.73718	12.8581	9.95974
8896	35	11	17	2	5	0	0	0	0	0	0	0	0.314286	0.485714	0.0571429	0.142857	0	0	0	0	0	0	0	36	32	0.888889	4	0.111111	0	0	6	0	6	0	2	0	0	251.138	7.17538	640	25	12.9578	18.0849	8.70271	7.46743	5.95753	8.70271	14.7808	13.6991
8897	31	9	15	2	5	0	0	0	0	0	0	0	0.290323	0.483871	0.0645161	0.16129	0	0	0	0	0	0	0	31	27	0.870968	4	0.129032	0	0	6	0	6	0	1	0	0	225.123	7.26202	481	21	11.9663	17.0934	7.68507	6.23538	4.71555	7.68507	13.6289	12.3078
8898	37	11	19	2	5	0	0	0	0	0	0	0	0.297297	0.513514	0.0540541	0.135135	0	0	0	0	0	0	0	37	33	0.891892	4	0.108108	0	0	6	0	6	0	1	0	0	253.154	6.842	720	23	13.3805	18.5076	8.68507	6.94248	5.21555	8.68507	14.336	12.8078
8899	31	9	15	2	5	0	0	0	0	0	0	0	0.290323	0.483871	0.0645161	0.16129	0	0	0	0	0	0	0	31	27	0.870968	4	0.129032	0	0	6	0	6	0	1	0	0	225.123	7.26202	468	21	12.1294	17.2565	7.54091	6.71079	4.64347	7.54091	14.1044	12.1791
8904	30	9	12	3	6	0	0	0	0	0	0	0	0.3	0.4	0.1	0.2	0	0	0	0	0	0	0	31	26	0.83871	5	0.16129	0	0	6	0	6	0	2	0	0	252.097	8.40324	627	25	13.121	20.0018	8.61339	7.63166	6.23444	8.61339	16.7157	16.2815
8905	33	11	15	2	5	0	0	0	0	0	0	0	0.333333	0.454545	0.0606061	0.151515	0	0	0	0	0	0	0	34	29	0.852941	5	0.147059	0	0	6	0	6	0	2	0	0	249.123	7.54917	640	25	12.9578	18.0849	8.70271	7.46743	5.95753	8.70271	14.7808	13.6991
8906	29	11	11	2	5	0	0	0	0	0	0	0	0.37931	0.37931	0.0689655	0.172414	0	0	0	0	0	0	0	30	23	0.766667	7	0.233333	0	0	12	0	12	0	2	0.0344828	1	245.091	8.45142	640	25	12.9578	18.0849	8.70271	7.46743	5.95753	8.70271	14.7808	13.6991
8907	34	11	18	1	4	0	0	0	0	0	0	0	0.323529	0.529412	0.0294118	0.117647	0	0	0	0	0	0	0	35	32	0.914286	3	0.0857143	0	0	6	0	6	0	2	0	0	222.148	6.53377	485	19	11.3805	14.7539	7.73718	6.86486	4.98405	7.73718	12.8581	9.95974
8908	32	11	16	1	4	0	0	0	0	0	0	0	0.34375	0.5	0.03125	0.125	0	0	0	0	0	0	0	33	29	0.878788	4	0.121212	0	0	6	0	6	0	2	0	0	220.132	6.87914	485	19	11.3805	14.7539	7.73718	6.86486	4.98405	7.73718	12.8581	9.95974
8909	40	13	19	3	5	0	0	0	0	0	0	0	0.325	0.475	0.075	0.125	0	0	0	0	0	0	0	41	36	0.878049	5	0.121951	0	0	6	0	6	0	2	0	0	293.149	7.32872	974	29	15.2423	21.391	10.0966	8.87977	6.53724	10.0966	18.2405	15.2441
8910	41	13	19	4	5	0	0	0	0	0	0	0	0.317073	0.463415	0.097561	0.121951	0	0	0	0	0	0	0	42	37	0.880952	5	0.119048	0	0	6	0	6	0	2	0	0	309.144	7.54009	1114	31	15.9494	22.9722	10.6346	8.99935	7.16513	10.6346	20.3145	18.6406
8911	51	19	23	4	5	0	0	0	0	0	0	0	0.372549	0.45098	0.0784314	0.0980392	0	0	0	0	0	0	0	53	45	0.849057	8	0.150943	0	0	12	0	12	0	3	0.0196078	1	385.175	7.55245	2311	39	19.7694	26.7922	13.6522	11.6725	9.26067	13.6522	23.1967	20.7256
8912	45	17	21	2	5	0	0	0	0	0	0	0	0.377778	0.466667	0.0444444	0.111111	0	0	0	0	0	0	0	47	40	0.851064	7	0.148936	0	0	12	0	12	0	3	0.0222222	1	327.17	7.27043	1417	34	16.7778	21.6905	11.7584	9.98996	8.12392	11.7584	17.5879	16.5239
8922	49	18	23	3	5	0	0	0	0	0	0	0	0.367347	0.469388	0.0612245	0.102041	0	0	0	0	0	0	0	51	44	0.862745	7	0.137255	0	0	12	0	12	0	3	0.0204082	1	357.18	7.28939	1812	38	18.3552	24.1419	12.6902	10.7809	8.94285	12.6902	19.5971	18.5611
8923	36	12	18	2	4	0	0	0	0	0	0	0	0.333333	0.5	0.0555556	0.111111	0	0	0	0	0	0	0	37	33	0.891892	4	0.108108	0	0	6	0	6	0	2	0	0	250.143	6.94842	640	25	12.9578	17.5673	8.70271	7.46743	5.95753	8.70271	13.7674	11.9332
8924	38	12	19	2	5	0	0	0	0	0	0	0	0.315789	0.5	0.0526316	0.131579	0	0	0	0	0	0	0	39	35	0.897436	4	0.102564	0	0	6	0	6	0	2	0	0	265.154	6.97773	744	26	13.6649	18.792	9.20271	7.84786	6.10813	9.20271	15.2911	12.5745
8925	41	13	21	2	5	0	0	0	0	0	0	0	0.317073	0.512195	0.0487805	0.121951	0	0	0	0	0	0	0	42	38	0.904762	4	0.0952381	0	0	6	0	6	0	2	0	0	279.17	6.80901	867	27	14.372	19.1371	9.70271	8.20141	6.37713	9.70271	16.6604	13.6163
8926	51	19	25	2	5	0	0	0	0	0	0	0	0.372549	0.490196	0.0392157	0.0980392	0	0	0	0	0	0	0	53	46	0.867925	7	0.132075	0	0	12	0	12	0	3	0.0196078	1	355.201	6.96472	1932	35	18.192	22.9571	12.7203	10.8477	8.6107	12.7203	19.2427	16.6434
8927	43	13	21	2	7	0	0	0	0	0	0	0	0.302326	0.488372	0.0465116	0.162791	0	0	0	0	0	0	0	44	39	0.886364	5	0.113636	0	0	6	0	6	0	2	0	0	307.176	7.14362	1155	29	15.9494	22.3262	10.5586	9.38393	6.80506	10.5586	20.3232	16.1177
8928	48	18	24	2	4	0	0	0	0	0	0	0	0.375	0.5	0.0416667	0.0833333	0	0	0	0	0	0	0	50	44	0.88	6	0.12	0	0	12	0	12	0	3	0.0208333	1	328.19	6.83729	1357	36	16.9409	21.5504	11.6479	10.2299	8.35164	11.6479	16.8493	14.6888
8929	46	18	22	2	4	0	0	0	0	0	0	0	0.391304	0.478261	0.0434783	0.0869565	0	0	0	0	0	0	0	48	41	0.854167	7	0.145833	0	0	12	0	12	0	3	0.0217391	1	326.174	7.09075	1357	36	16.9409	21.5504	11.6479	10.2299	8.35164	11.6479	16.8493	14.6888
8930	36	11	19	1	5	0	0	0	0	0	0	0	0.305556	0.527778	0.0277778	0.138889	0	0	0	0	0	0	0	37	34	0.918919	3	0.0810811	0	0	6	0	6	0	2	0	0	237.159	6.58775	554	23	12.2507	16.3562	8.1647	7.25444	5.79086	8.1647	13.5379	12.8479
8940	48	18	23	2	5	0	0	0	0	0	0	0	0.375	0.479167	0.0416667	0.104167	0	0	0	0	0	0	0	50	43	0.86	7	0.14	0	0	12	0	12	0	3	0.0208333	1	341.185	7.10802	1742	34	17.6481	22.7752	12.0974	10.8862	8.34687	12.0974	19.3112	15.1837
8941	49	17	23	3	5	1	0	0	0	0	0	0	0.346939	0.469388	0.0612245	0.102041	0.0204082	0	0	0	0	0	0	51	43	0.843137	8	0.156863	0	0	12	0	12	0	3	0.0204082	1	377.152	7.69698	1937	36	18.5707	25.9339	12.398	11.9451	8.58414	12.398	40.9977	21.4444
8942	45	17	20	2	5	0	0	0	1	0	0	0	0.377778	0.444444	0.0444444	0.111111	0	0	0	0.0222222	0	0	0	47	40	0.851064	7	0.148936	0	0	12	0	12	0	3	0.0222222	1	405.08	9.00178	1612	36	17.6481	27.3053	12.1522	10.6018	8.53112	12.1522	21.906	19.6667
8943	49	18	23	3	5	0	0	0	0	0	0	0	0.367347	0.469388	0.0612245	0.102041	0	0	0	0	0	0	0	51	44	0.862745	7	0.137255	0	0	12	0	12	0	3	0.0204082	1	357.18	7.28939	1844	38	18.3552	24.1419	12.6902	10.759	9.0298	12.6902	19.4075	18.9231
8944	49	18	23	2	5	1	0	0	0	0	0	0	0.367347	0.469388	0.0408163	0.102041	0.0204082	0	0	0	0	0	0	51	44	0.862745	7	0.137255	0	0	12	0	12	0	3	0.0204082	1	373.157	7.61545	1844	38	18.3552	25.1103	12.6902	10.759	9.0298	12.6902	20.7573	20.2728
8945	49	18	22	3	6	0	0	0	0	0	0	0	0.367347	0.44898	0.0612245	0.122449	0	0	0	0	0	0	0	51	43	0.843137	8	0.156863	0	0	12	0	12	0	3	0.0204082	1	370.175	7.5546	2060	40	19.2254	26.1062	13.0629	11.4888	9.32034	13.0629	21.2338	18.9231
8946	50	17	22	4	6	1	0	0	0	0	0	0	0.34	0.44	0.08	0.12	0.02	0	0	0	0	0	0	52	43	0.826923	9	0.173077	0	0	12	0	12	0	3	0.02	1	406.142	8.12285	2278	42	20.1481	29.2649	13.3635	12.5477	9.55762	13.3635	42.9203	25.1838
8948	35	11	17	2	5	0	0	0	0	0	0	0	0.314286	0.485714	0.0571429	0.142857	0	0	0	0	0	0	0	36	32	0.888889	4	0.111111	0	0	6	0	6	0	2	0	0	251.138	7.17538	640	25	12.9578	18.0849	8.70271	7.46743	5.95753	8.70271	14.7808	13.6991
8949	50	18	22	3	6	1	0	0	0	0	0	0	0.36	0.44	0.06	0.12	0.02	0	0	0	0	0	0	53	44	0.830189	9	0.169811	0	0	16	0	15	0	4	0.02	1	402.147	8.04295	2260	41	19.5623	27.2287	13.4873	12.8531	10.0042	13.4873	42.872	25.5493
9074	28	9	12	3	2	2	0	0	0	0	0	0	0.321429	0.428571	0.107143	0.0714286	0.0714286	0	0	0	0	0	0	28	24	0.857143	4	0.142857	0	0	5	0	5	0	1	0	0	260.029	9.28675	529	16	11.9663	20.0325	7.61339	6.64585	4.30376	7.61339	23.5882	22.9454
9075	49	21	21	5	1	0	0	1	0	0	0	0	0.428571	0.428571	0.102041	0.0204082	0	0	0.0204082	0	0	0	0	52	44	0.846154	8	0.153846	0	0	12	0	12	0	4	0.0408163	2	402.111	8.20634	1843	52	19.9993	28.9297	13.3631	12.7026	10.7286	13.3631	20.6969	18.5881
9076	34	11	16	3	2	2	0	0	0	0	0	0	0.323529	0.470588	0.0882353	0.0588235	0.0588235	0	0	0	0	0	0	34	30	0.882353	4	0.117647	0	0	5	0	5	0	1	0	0	288.06	8.47236	727	18	13.7591	21.8254	8.25984	8.62196	4.48312	8.25984	26.1528	23.1128
9077	35	14	14	3	2	2	0	0	0	0	0	0	0.4	0.4	0.0857143	0.0571429	0.0571429	0	0	0	0	0	0	36	29	0.805556	7	0.194444	0	0	11	0	11	0	2	0.0285714	1	322.045	9.20127	1171	23	15.0791	23.1454	10.131	8.93856	6.31474	10.131	25.6197	25.3102
9078	31	11	13	2	3	2	0	0	0	0	0	0	0.354839	0.419355	0.0645161	0.0967742	0.0645161	0	0	0	0	0	0	32	27	0.84375	5	0.15625	0	0	10	0	10	0	2	0	0	283.045	9.13048	724	19	12.9578	20.3056	8.66904	7.70535	5.66491	8.66904	24.0035	24.6221
9079	34	12	15	2	3	2	0	0	0	0	0	0	0.352941	0.441176	0.0588235	0.0882353	0.0588235	0	0	0	0	0	0	35	30	0.857143	5	0.142857	0	0	10	0	10	0	2	0	0	297.061	8.73708	840	21	13.8281	21.1759	9.04171	8.43518	5.96233	9.04171	24.6679	25.0802
9080	37	13	17	2	3	2	0	0	0	0	0	0	0.351351	0.459459	0.0540541	0.0810811	0.0540541	0	0	0	0	0	0	38	33	0.868421	5	0.131579	0	0	10	0	10	0	2	0	0	311.076	8.40747	958	23	14.7507	22.0985	9.34236	9.49403	6.2037	9.34236	25.6877	25.4569
9081	44	16	21	2	3	2	0	0	0	0	0	0	0.363636	0.477273	0.0454545	0.0681818	0.0454545	0	0	0	0	0	0	46	41	0.891304	5	0.108696	0	0	10	0	10	0	3	0	0	351.108	7.97972	1474	26	16.0707	23.4185	11.1867	10.0368	7.47897	11.1867	26.335	26.2854
9082	43	15	21	2	3	2	0	0	0	0	0	0	0.348837	0.488372	0.0465116	0.0697674	0.0465116	0	0	0	0	0	0	44	39	0.886364	5	0.113636	0	0	10	0	10	0	2	0	0	339.108	7.88622	1264	27	16.3281	23.6759	10.253	10.3215	7.24216	10.253	26.0872	27.5916
9083	46	16	23	2	3	2	0	0	0	0	0	0	0.347826	0.5	0.0434783	0.0652174	0.0434783	0	0	0	0	0	0	47	42	0.893617	5	0.106383	0	0	10	0	10	0	2	0	0	353.123	7.67659	1420	29	17.2507	24.5985	10.5537	11.3673	7.56425	10.5537	27.0546	28.2499
9084	44	15	21	3	3	2	0	0	0	0	0	0	0.340909	0.477273	0.0681818	0.0681818	0.0454545	0	0	0	0	0	0	45	40	0.888889	5	0.111111	0	0	10	0	10	0	2	0	0	355.102	8.07051	1458	27	17.0352	25.257	10.7362	10.8349	7.00844	10.7362	29.779	28.5723
9085	46	18	19	2	4	2	1	0	0	0	0	0	0.391304	0.413043	0.0434783	0.0869565	0.0434783	0.0217391	0	0	0	0	0	48	40	0.833333	8	0.166667	0	0	16	0	16	0	3	0.0217391	1	406.093	8.82812	2324	34	19.4409	28.9522	12.7918	12.567	9.0058	12.7918	31.4373	30.9234
9086	46	18	18	2	4	2	2	0	0	0	0	0	0.391304	0.391304	0.0434783	0.0869565	0.0434783	0.0434783	0	0	0	0	0	48	40	0.833333	8	0.166667	0	0	16	0	16	0	3	0.0217391	1	424.084	9.21922	2495	38	20.3112	31.4682	13.2194	12.9904	9.58994	13.2194	32.8803	33.7302
9087	46	18	18	2	4	2	0	2	0	0	0	0	0.391304	0.391304	0.0434783	0.0869565	0.0434783	0	0.0434783	0	0	0	0	48	40	0.833333	8	0.166667	0	0	16	0	16	0	3	0.0217391	1	456.025	9.91358	2495	38	20.3112	33.9226	13.2194	12.9904	9.58994	13.2194	34.7005	35.9131
9088	64	23	31	4	4	2	0	0	0	0	0	0	0.359375	0.484375	0.0625	0.0625	0.03125	0	0	0	0	0	0	66	58	0.878788	8	0.121212	0	0	16	0	16	0	3	0.015625	1	491.179	7.67467	4296	43	23.8467	33.9596	15.7617	14.5877	10.9746	15.7617	31.9723	32.9599
9089	37	13	17	2	3	2	0	0	0	0	0	0	0.351351	0.459459	0.0540541	0.0810811	0.0540541	0	0	0	0	0	0	38	33	0.868421	5	0.131579	0	0	10	0	10	0	2	0	0	311.076	8.40747	978	23	14.5352	21.883	9.57972	8.53281	6.70336	9.57972	24.403	26.7568
9090	40	16	16	2	4	2	0	0	0	0	0	0	0.4	0.4	0.05	0.1	0.05	0	0	0	0	0	0	42	34	0.809524	8	0.190476	0	0	16	0	16	0	3	0	0	360.071	9.00179	1669	28	16.7778	24.6433	11.7247	10.1564	8.05632	11.7247	26.887	28.1907
9091	44	15	21	3	3	2	0	0	0	0	0	0	0.340909	0.477273	0.0681818	0.0681818	0.0454545	0	0	0	0	0	0	45	39	0.866667	6	0.133333	0	0	10	0	10	0	2	0	0	355.102	8.07051	1372	30	17.1983	25.2773	10.6637	10.8512	7.70081	10.6637	29.8754	34.8131
9092	45	15	21	4	3	2	0	0	0	0	0	0	0.333333	0.466667	0.0888889	0.0666667	0.0444444	0	0	0	0	0	0	46	39	0.847826	7	0.152174	0	0	10	0	10	0	2	0	0	371.097	8.24661	1482	33	18.121	27.0985	10.987	11.7677	8.07034	10.987	39.3734	38.6814
9170	49	21	21	5	1	0	0	1	0	0	0	0	0.428571	0.428571	0.102041	0.0204082	0	0	0.0204082	0	0	0	0	52	44	0.846154	8	0.153846	0	0	12	0	12	0	4	0.0408163	2	402.111	8.20634	1843	52	19.9993	28.9297	13.3631	12.7026	10.7286	13.3631	20.6969	18.5881
9171	46	17	22	5	1	1	0	0	0	0	0	0	0.369565	0.478261	0.108696	0.0217391	0.0217391	0	0	0	0	0	0	48	43	0.895833	5	0.104167	0	0	6	0	6	0	3	0.0217391	1	352.122	7.65482	1213	43	17.4304	25.3302	11.4179	10.6716	8.70333	11.4179	21.0898	18.2979
9172	50	21	21	5	1	1	0	1	0	0	0	0	0.42	0.42	0.1	0.02	0.02	0	0.02	0	0	0	0	53	45	0.849057	8	0.150943	0	0	12	0	12	0	4	0.04	2	434.083	8.68166	2114	52	20.7064	31.4792	13.8462	13.1404	10.9316	13.8462	25.6147	25.729
9173	50	21	21	6	1	0	0	1	0	0	0	0	0.42	0.42	0.12	0.02	0	0	0.02	0	0	0	0	53	45	0.849057	8	0.150943	0	0	12	0	12	0	4	0.04	2	418.106	8.36211	2114	52	20.7064	30.5108	13.8462	13.1404	10.9316	13.8462	23.2944	22.0792
9174	50	21	21	5	1	1	0	1	0	0	0	0	0.42	0.42	0.1	0.02	0.02	0	0.02	0	0	0	0	53	45	0.849057	8	0.150943	0	0	12	0	12	0	4	0.04	2	434.083	8.68166	2114	52	20.7064	31.4792	13.8462	13.1404	10.9316	13.8462	25.6147	25.729
9175	50	21	22	5	1	1	0	0	0	0	0	0	0.42	0.44	0.1	0.02	0.02	0	0	0	0	0	0	53	45	0.849057	8	0.150943	0	0	12	0	12	0	4	0.04	2	400.122	8.00244	1927	49	19.8361	27.736	13.4356	12.6226	10.3978	13.4356	23.1044	20.8103
9176	52	19	26	5	1	1	0	0	0	0	0	0	0.365385	0.5	0.0961538	0.0192308	0.0192308	0	0	0	0	0	0	54	49	0.907407	5	0.0925926	0	0	6	0	6	0	3	0.0192308	1	380.153	7.31064	1521	45	19.2233	27.1231	12.0644	12.6477	8.90745	12.0644	24.3064	18.7674
9177	54	21	24	5	3	1	0	0	0	0	0	0	0.388889	0.444444	0.0925926	0.0555556	0.0185185	0	0	0	0	0	0	57	49	0.859649	8	0.140351	0	0	12	0	12	0	4	0.0185185	1	430.144	7.96562	2349	53	21.5766	30.5118	14.2233	13.9021	10.9492	14.2233	27.8505	24.4259
9178	51	21	23	5	2	0	0	0	0	0	0	0	0.411765	0.45098	0.0980392	0.0392157	0	0	0	0	0	0	0	54	46	0.851852	8	0.148148	0	0	12	0	12	0	4	0.0392157	2	383.161	7.51295	1927	49	19.8361	26.4112	13.4356	12.6226	10.3978	13.4356	19.8309	17.4
9179	54	20	27	5	2	0	0	0	0	0	0	0	0.37037	0.5	0.0925926	0.037037	0	0	0	0	0	0	0	57	52	0.912281	5	0.0877193	0	0	6	0	6	0	4	0.0185185	1	375.192	6.948	1680	49	19.129	25.6091	12.9524	12.175	10.2617	12.9524	19.5762	18.0534
9180	40	15	18	1	6	0	0	0	0	0	0	0	0.375	0.45	0.025	0.15	0	0	0	0	0	0	0	42	35	0.833333	7	0.166667	0	0	16	0	15	0	3	0.025	1	298.154	7.45386	1108	31	15.3636	19.6105	10.7752	9.20347	7.71964	10.7752	16.3479	16.9762
9181	55	24	24	7	0	0	0	0	0	0	0	0	0.436364	0.436364	0.127273	0	0	0	0	0	0	0	0	57	47	0.824561	10	0.175439	0	0	12	0	12	0	3	0.0363636	2	424.152	7.71186	2566	53	22.7588	30.6872	14.6736	13.7205	11.2467	14.6736	22.6195	21.9892
9182	37	13	17	2	3	2	0	0	0	0	0	0	0.351351	0.459459	0.0540541	0.0810811	0.0540541	0	0	0	0	0	0	38	33	0.868421	5	0.131579	0	0	10	0	10	0	2	0	0	311.076	8.40747	958	23	14.7507	22.0985	9.34236	9.49403	6.2037	9.34236	25.6877	25.4569
9183	46	18	20	2	4	2	0	0	0	0	0	0	0.391304	0.434783	0.0434783	0.0869565	0.0434783	0	0	0	0	0	0	48	40	0.833333	8	0.166667	0	0	16	0	16	0	3	0	0	388.103	8.43702	2077	32	18.5707	26.4362	12.398	11.9451	8.59512	12.398	28.5711	29.0255
9184	42	17	19	1	3	2	0	0	0	0	0	0	0.404762	0.452381	0.0238095	0.0714286	0.047619	0	0	0	0	0	0	44	37	0.840909	7	0.159091	0	0	16	0	16	0	3	0.0238095	1	345.097	8.21659	1436	28	16.2862	22.398	11.0042	10.6042	7.79038	11.0042	25.0351	26.7368
9185	41	16	18	1	4	2	0	0	0	0	0	0	0.390244	0.439024	0.0243902	0.097561	0.0487805	0	0	0	0	0	0	43	36	0.837209	7	0.162791	0	0	16	0	16	0	3	0	0	346.092	8.44127	1436	28	16.2862	22.9156	11.0042	10.6042	7.79038	11.0042	26.0826	27.8382
9186	41	16	18	1	4	2	0	0	0	0	0	0	0.390244	0.439024	0.0243902	0.097561	0.0487805	0	0	0	0	0	0	43	36	0.837209	7	0.162791	0	0	16	0	16	0	3	0	0	346.092	8.44127	1436	28	16.2862	22.9156	11.0042	10.6042	7.79038	11.0042	25.7641	27.6605
9187	40	15	17	1	5	2	0	0	0	0	0	0	0.375	0.425	0.025	0.125	0.05	0	0	0	0	0	0	42	35	0.833333	7	0.166667	0	0	16	0	16	0	3	0	0	347.087	8.67719	1436	28	16.2862	23.4333	11.0042	10.6042	7.79038	11.0042	27.0485	28.7464
9188	63	22	32	2	5	2	0	0	0	0	0	0	0.349206	0.507937	0.031746	0.0793651	0.031746	0	0	0	0	0	0	65	58	0.892308	7	0.107692	0	0	16	0	16	0	3	0	0	462.2	7.3365	3592	40	22.4849	30.6433	14.6431	14.3969	10.455	14.6431	30.6344	32.3815
9189	54	19	24	4	4	3	0	0	0	0	0	0	0.351852	0.444444	0.0740741	0.0740741	0.0555556	0	0	0	0	0	0	56	47	0.839286	9	0.160714	0	0	16	0	16	0	3	0.0185185	1	468.096	8.66844	3129	41	21.7778	33.1154	14.17	13.91	10.1922	14.17	49.7442	43.2607
9306	39	17	17	2	3	0	0	0	0	0	0	0	0.435897	0.435897	0.0512821	0.0769231	0	0	0	0	0	0	0	41	33	0.804878	8	0.195122	0	0	6	0	6	0	3	0.025641	1	295.132	7.56749	1039	33	15.3636	19.0266	10.8089	9.01289	7.89831	10.8089	14.0543	14.3219
9307	36	15	15	3	3	0	0	0	0	0	0	0	0.416667	0.416667	0.0833333	0.0833333	0	0	0	0	0	0	0	38	31	0.815789	7	0.184211	0	0	5	0	5	0	3	0	0	285.111	7.91976	908	30	14.6565	19.1935	10.3089	8.65933	7.64831	10.3089	15.1428	16.1636
9308	36	15	15	2	3	1	0	0	0	0	0	0	0.416667	0.416667	0.0555556	0.0833333	0.0277778	0	0	0	0	0	0	38	31	0.815789	7	0.184211	0	0	5	0	5	0	3	0	0	301.088	8.36357	908	30	14.6565	20.1619	10.3089	8.65933	7.64831	10.3089	16.7404	18.481
9309	35	14	14	2	4	1	0	0	0	0	0	0	0.4	0.4	0.0571429	0.114286	0.0285714	0	0	0	0	0	0	37	30	0.810811	7	0.189189	0	0	5	0	5	0	3	0	0	302.084	8.63096	908	30	14.6565	20.6795	10.3089	8.65933	7.64831	10.3089	18.1451	20.9753
9310	42	18	19	2	3	0	0	0	0	0	0	0	0.428571	0.452381	0.047619	0.0714286	0	0	0	0	0	0	0	44	36	0.818182	8	0.181818	0	0	6	0	6	0	3	0.0238095	1	309.148	7.36066	1157	36	16.2338	19.8969	11.2195	9.54039	8.35808	11.2195	14.5818	14.7282
9311	39	17	16	2	3	0	1	0	0	0	0	0	0.435897	0.410256	0.0512821	0.0769231	0	0.025641	0	0	0	0	0	41	33	0.804878	8	0.195122	0	0	6	0	6	0	3	0.025641	1	313.123	8.02879	1157	36	16.2338	21.5426	11.2195	9.54039	8.35808	11.2195	15.8023	15.908
9312	39	17	15	2	3	0	2	0	0	0	0	0	0.435897	0.384615	0.0512821	0.0769231	0	0.0512821	0	0	0	0	0	41	33	0.804878	8	0.195122	0	0	6	0	6	0	3	0.025641	1	331.113	8.49008	1279	39	17.1041	24.0586	11.6302	10.0776	8.74509	11.6302	17.56	17.2789
9313	39	17	14	2	3	0	3	0	0	0	0	0	0.435897	0.358974	0.0512821	0.0769231	0	0.0769231	0	0	0	0	0	41	33	0.804878	8	0.195122	0	0	6	0	6	0	3	0.025641	1	349.104	8.95138	1437	41	17.9743	26.5746	12.0241	10.7233	8.97447	12.0241	19.5494	18.1097
9314	42	18	17	2	3	0	2	0	0	0	0	0	0.428571	0.404762	0.047619	0.0714286	0	0.047619	0	0	0	0	0	44	36	0.818182	8	0.181818	0	0	6	0	6	0	3	0.0238095	1	345.129	8.21735	1437	41	17.9743	24.9288	12.0241	10.7233	8.97447	12.0241	18.2057	17.3339
9315	39	17	14	2	3	0	2	1	0	0	0	0	0.435897	0.358974	0.0512821	0.0769231	0	0.0512821	0.025641	0	0	0	0	41	33	0.804878	8	0.195122	0	0	6	0	6	0	3	0.025641	1	365.074	9.36088	1437	41	17.9743	27.8018	12.0241	10.7233	8.97447	12.0241	20.5514	18.6882
9316	39	17	14	2	3	0	2	0	1	0	0	0	0.435897	0.358974	0.0512821	0.0769231	0	0.0512821	0	0.025641	0	0	0	41	33	0.804878	8	0.195122	0	0	6	0	6	0	3	0.025641	1	409.024	10.4878	1437	41	17.9743	29.6734	12.0241	10.7233	8.97447	12.0241	22.0796	19.5705
9317	43	18	17	3	3	0	2	0	0	0	0	0	0.418605	0.395349	0.0697674	0.0697674	0	0.0465116	0	0	0	0	0	45	37	0.822222	8	0.177778	0	0	6	0	6	0	3	0.0232558	1	361.124	8.39823	1620	43	18.6814	26.51	12.5621	10.8924	9.41375	12.5621	19.593	18.8988
9318	36	16	15	2	3	0	0	0	0	0	0	0	0.444444	0.416667	0.0555556	0.0833333	0	0	0	0	0	0	0	38	30	0.789474	8	0.210526	0	0	6	0	6	0	3	0.0277778	1	281.116	7.80879	895	32	14.6565	18.3195	10.3089	8.65933	7.64831	10.3089	13.7008	14.1999
9319	42	18	19	2	3	0	0	0	0	0	0	0	0.428571	0.452381	0.047619	0.0714286	0	0	0	0	0	0	0	44	36	0.818182	8	0.181818	0	0	6	0	6	0	3	0.0238095	1	309.148	7.36066	1205	34	16.0707	19.7337	11.3089	9.36644	8.14831	11.3089	14.4079	14.5719
9320	42	18	19	2	3	0	0	0	0	0	0	0	0.428571	0.452381	0.047619	0.0714286	0	0	0	0	0	0	0	44	36	0.818182	8	0.181818	0	0	6	0	6	0	3	0.0238095	1	309.148	7.36066	1151	35	16.2338	19.8969	11.2027	9.64665	8.2133	11.2027	15.047	14.7497
9321	44	19	20	2	3	0	0	0	0	0	0	0	0.431818	0.454545	0.0454545	0.0681818	0	0	0	0	0	0	0	47	39	0.829787	8	0.170213	0	0	6	0	6	0	4	0.0227273	1	322.156	7.32172	1278	37	16.3552	19.7934	11.8265	10.2568	9.08754	11.8265	14.9221	15.0711
9322	41	20	16	2	3	0	0	0	0	0	0	0	0.487805	0.390244	0.0487805	0.0731707	0	0	0	0	0	0	0	44	33	0.75	11	0.25	0	0	12	0	12	0	4	0.0487805	2	330.124	8.05181	1485	38	17.0623	20.5005	12.3265	10.5985	9.39029	12.3265	14.9724	15.2435
9323	42	18	19	2	3	0	0	0	0	0	0	0	0.428571	0.452381	0.047619	0.0714286	0	0	0	0	0	0	0	44	36	0.818182	8	0.181818	0	0	6	0	6	0	3	0.0238095	1	309.148	7.36066	1185	34	16.2338	19.8969	11.1647	9.84185	8.07623	11.1647	14.8833	14.4431
9324	49	21	21	5	1	0	0	1	0	0	0	0	0.428571	0.428571	0.102041	0.0204082	0	0	0.0204082	0	0	0	0	52	44	0.846154	8	0.153846	0	0	12	0	12	0	4	0.0408163	2	402.111	8.20634	1843	52	19.9993	28.9297	13.3631	12.7026	10.7286	13.3631	20.6969	18.5881
9667	43	20	15	1	4	0	0	3	0	0	0	0	0.465116	0.348837	0.0232558	0.0930233	0	0	0.0697674	0	0	0	0	46	36	0.782609	10	0.217391	0	0	12	0	12	0	4	0.0465116	2	432.031	10.0472	1948	48	19.8361	31.6667	13.4736	12.472	10.4039	13.4736	25.187	23.5473
9668	47	21	17	2	4	0	0	3	0	0	0	0	0.446809	0.361702	0.0425532	0.0851064	0	0	0.0638298	0	0	0	0	50	40	0.8	10	0.2	0	0	12	0	12	0	4	0.0425532	2	462.042	9.83067	2355	53	21.4135	34.4801	14.4223	13.1809	11.2394	14.4223	26.4005	25.031
9669	48	21	18	1	5	0	0	3	0	0	0	0	0.4375	0.375	0.0208333	0.104167	0	0	0.0625	0	0	0	0	51	41	0.803922	10	0.196078	0	0	12	0	12	0	4	0.0416667	2	461.058	9.60537	2351	54	21.5766	34.1393	14.2949	13.4954	11.5241	14.2949	26.7533	25.2637
9670	46	21	17	1	4	0	0	3	0	0	0	0	0.456522	0.369565	0.0217391	0.0869565	0	0	0.0652174	0	0	0	0	49	39	0.795918	10	0.204082	0	0	12	0	12	0	4	0.0434783	2	446.047	9.69667	2159	50	20.7064	32.537	13.8674	13.1058	10.7241	13.8674	25.8208	23.8676
9671	47	21	17	2	4	0	0	3	0	0	0	0	0.446809	0.361702	0.0425532	0.0851064	0	0	0.0638298	0	0	0	0	50	40	0.8	10	0.2	0	0	12	0	12	0	4	0.0425532	2	462.042	9.83067	2399	52	21.4135	34.1181	14.4054	13.2749	11.1479	14.4054	27.2082	25.4633
9672	45	20	16	1	5	0	0	3	0	0	0	0	0.444444	0.355556	0.0222222	0.111111	0	0	0.0666667	0	0	0	0	48	38	0.791667	10	0.208333	0	0	12	0	12	0	4	0.0444444	2	447.042	9.93427	2159	50	20.7064	33.269	13.8674	13.1058	10.7241	13.8674	26.4185	24.2514
9673	42	19	14	1	5	0	0	3	0	0	0	0	0.452381	0.333333	0.0238095	0.119048	0	0	0.0714286	0	0	0	0	45	35	0.777778	10	0.222222	0	0	12	0	12	0	4	0.0238095	1	433.026	10.3102	1948	48	19.8361	32.1844	13.4736	12.472	10.4039	13.4736	25.916	24.3616
9674	42	19	14	1	5	0	0	3	0	0	0	0	0.452381	0.333333	0.0238095	0.119048	0	0	0.0714286	0	0	0	0	45	35	0.777778	10	0.222222	0	0	12	0	12	0	4	0.0238095	1	433.026	10.3102	1948	48	19.8361	32.1844	13.4736	12.472	10.4039	13.4736	25.9635	24.2122
9675	45	20	16	1	5	0	0	3	0	0	0	0	0.444444	0.355556	0.0222222	0.111111	0	0	0.0666667	0	0	0	0	48	38	0.791667	10	0.208333	0	0	12	0	12	0	4	0.0444444	2	447.042	9.93427	2181	50	20.7064	33.269	13.8674	13.0939	10.8146	13.8674	26.4066	24.3806
9676	47	21	17	2	4	0	0	3	0	0	0	0	0.446809	0.361702	0.0425532	0.0851064	0	0	0.0638298	0	0	0	0	50	40	0.8	10	0.2	0	0	12	0	12	0	4	0.0425532	2	462.042	9.83067	2443	52	21.4135	34.1181	14.4054	13.263	11.2228	14.4054	27.1963	25.5845
9677	44	20	15	2	4	0	0	3	0	0	0	0	0.454545	0.340909	0.0454545	0.0909091	0	0	0.0681818	0	0	0	0	47	37	0.787234	10	0.212766	0	0	12	0	12	0	4	0.0454545	2	448.026	10.1824	2181	50	20.7064	33.773	13.8674	13.0939	10.8146	13.8674	26.8181	24.6716
9678	51	22	20	1	5	0	0	3	0	0	0	0	0.431373	0.392157	0.0196078	0.0980392	0	0	0.0588235	0	0	0	0	54	44	0.814815	10	0.185185	0	0	12	0	12	0	4	0.0392157	2	475.073	9.31516	2707	54	22.2837	34.537	14.7781	13.9928	11.5134	14.7781	27.9636	25.591
9679	50	22	19	2	4	0	0	3	0	0	0	0	0.44	0.38	0.04	0.08	0	0	0.06	0	0	0	0	53	43	0.811321	10	0.188679	0	0	12	0	12	0	4	0.04	2	476.057	9.52115	2661	55	22.2837	34.9883	14.8161	13.7927	11.6591	14.8161	27.6605	26.2003
9680	47	21	17	2	4	0	0	3	0	0	0	0	0.446809	0.361702	0.0425532	0.0851064	0	0	0.0638298	0	0	0	0	50	40	0.8	10	0.2	0	0	12	0	12	0	4	0.0425532	2	462.042	9.83067	2395	53	21.5766	34.6433	14.2781	13.6016	11.3859	14.2781	27.2333	25.5895
9681	48	21	17	3	4	0	0	3	0	0	0	0	0.4375	0.354167	0.0625	0.0833333	0	0	0.0625	0	0	0	0	51	41	0.803922	10	0.196078	0	0	12	0	12	0	4	0.0416667	2	478.037	9.9591	2639	55	22.2837	36.2244	14.8161	13.7927	11.6746	14.8161	28.5771	27.4692
9682	51	22	19	3	4	0	0	3	0	0	0	0	0.431373	0.372549	0.0588235	0.0784314	0	0	0.0588235	0	0	0	0	54	44	0.814815	10	0.185185	0	0	12	0	12	0	4	0.0392157	2	492.052	9.64808	2910	57	22.9908	36.5695	15.3541	13.9837	11.9763	15.3541	29.0043	27.9531
9683	45	20	15	3	4	0	0	3	0	0	0	0	0.444444	0.333333	0.0666667	0.0888889	0	0	0.0666667	0	0	0	0	48	38	0.791667	10	0.208333	0	0	12	0	12	0	4	0.0444444	2	464.021	10.3116	2395	53	21.5766	35.8793	14.2781	13.6016	11.3859	14.2781	28.1499	27.0935
9684	48	21	17	3	4	0	0	3	0	0	0	0	0.4375	0.354167	0.0625	0.0833333	0	0	0.0625	0	0	0	0	51	41	0.803922	10	0.196078	0	0	12	0	12	0	4	0.0416667	2	478.037	9.9591	2661	55	22.2837	36.2244	14.8161	13.7927	11.6591	14.8161	28.5771	27.4345
9685	47	21	17	2	4	0	0	3	0	0	0	0	0.446809	0.361702	0.0425532	0.0851064	0	0	0.0638298	0	0	0	0	50	40	0.8	10	0.2	0	0	12	0	12	0	4	0.0425532	2	462.042	9.83067	2395	53	21.5766	34.6433	14.2781	13.6016	11.3859	14.2781	27.2333	25.5241
9686	44	20	15	2	4	0	0	3	0	0	0	0	0.454545	0.340909	0.0454545	0.0909091	0	0	0.0681818	0	0	0	0	47	37	0.787234	10	0.212766	0	0	12	0	12	0	4	0.0454545	2	448.026	10.1824	2159	50	20.7064	33.773	13.8674	13.1058	10.7241	13.8674	26.8301	24.5157
9687	50	22	18	2	5	0	0	3	0	0	0	0	0.44	0.36	0.04	0.1	0	0	0.06	0	0	0	0	53	42	0.792453	11	0.207547	0	0	12	0	12	0	4	0.04	2	489.053	9.78105	3029	54	22.9908	36.5751	15.2613	14.4843	11.4502	15.2613	29.9799	25.9862
9688	67	27	27	4	6	0	0	3	0	0	0	0	0.402985	0.402985	0.0597015	0.0895522	0	0	0.0447761	0	0	0	0	70	58	0.828571	12	0.171429	0	0	12	0	12	0	4	0.0298507	2	604.116	9.01666	6343	64	29.1895	45.4015	18.8396	18.6429	13.4943	18.8396	39.4632	32.7433
9689	53	22	20	2	6	0	0	3	0	0	0	0	0.415094	0.377358	0.0377358	0.113208	0	0	0.0566038	0	0	0	0	56	45	0.803571	11	0.196429	0	0	12	0	12	0	4	0.0377358	2	505.071	9.52965	3355	56	23.6979	37.6964	15.7993	14.6039	12.0781	15.7993	29.972	27.8648
9690	59	24	24	2	6	0	0	3	0	0	0	0	0.40678	0.40678	0.0338983	0.101695	0	0	0.0508475	0	0	0	0	62	51	0.822581	11	0.177419	0	0	12	0	12	0	4	0.0338983	2	533.103	9.03564	4075	58	25.2753	39.0987	16.6551	15.8252	12.2549	16.6551	31.6992	27.6869
10152	34	15	14	1	4	0	0	0	0	0	0	0	0.441176	0.411765	0.0294118	0.117647	0	0	0	0	0	0	0	36	28	0.777778	8	0.222222	0	0	12	0	12	0	3	0.0294118	1	266.117	7.82696	825	31	13.9494	17.161	9.77519	8.46949	7.29316	9.77519	14.5964	14.2564
10153	41	17	14	2	4	0	4	0	0	0	0	0	0.414634	0.341463	0.0487805	0.097561	0	0.097561	0	0	0	0	0	43	35	0.813953	8	0.186047	0	0	12	0	12	0	3	0.0243902	1	382.105	9.31964	1988	44	19.6041	30.2728	12.7969	12.2115	9.83755	12.7969	31.3974	28.6764
10154	37	16	16	1	4	0	0	0	0	0	0	0	0.432432	0.432432	0.027027	0.108108	0	0	0	0	0	0	0	39	31	0.794872	8	0.205128	0	0	12	0	12	0	3	0.027027	1	280.132	7.57115	948	32	14.6565	17.8681	10.2752	8.84991	7.44377	10.2752	14.8893	14.5173
10155	40	17	18	1	4	0	0	0	0	0	0	0	0.425	0.45	0.025	0.1	0	0	0	0	0	0	0	42	34	0.809524	8	0.190476	0	0	12	0	12	0	3	0.025	1	294.148	7.3537	1092	33	15.3636	18.5752	10.7752	9.20347	7.71277	10.7752	15.2429	14.7244
10156	55	21	27	1	6	0	0	0	0	0	0	0	0.381818	0.490909	0.0181818	0.109091	0	0	0	0	0	0	0	58	50	0.862069	8	0.137931	0	0	12	0	12	0	4	0.0181818	1	379.225	6.89499	2281	46	19.673	23.5464	13.508	12.5155	10.356	13.508	20.7893	19.478
10157	62	24	31	1	6	0	0	0	0	0	0	0	0.387097	0.5	0.016129	0.0967742	0	0	0	0	0	0	0	66	58	0.878788	8	0.121212	0	0	12	0	12	0	5	0.016129	1	419.256	6.76219	2980	51	21.2085	25.082	15.1698	13.6695	11.7804	15.1698	21.8005	20.9813
10158	71	28	36	2	5	0	0	0	0	0	0	0	0.394366	0.507042	0.028169	0.0704225	0	0	0	0	0	0	0	76	68	0.894737	8	0.105263	0	0	12	0	12	0	6	0.0140845	1	474.287	6.6801	4338	55	23.7774	28.4643	17.1742	15.5133	13.6702	17.1742	22.9587	22.0195
10274	41	18	19	1	3	0	0	0	0	0	0	0	0.439024	0.463415	0.0243902	0.0731707	0	0	0	0	0	0	0	43	35	0.813953	8	0.186047	0	0	17	0	16	0	3	0.0487805	2	293.153	7.15007	1054	35	15.5267	17.9537	10.6859	9.4098	7.78926	10.6859	13.8301	12.7548
10275	53	22	26	1	4	0	0	0	0	0	0	0	0.415094	0.490566	0.0188679	0.0754717	0	0	0	0	0	0	0	56	48	0.857143	8	0.142857	0	0	17	0	16	0	4	0.0377358	2	362.211	6.83416	2001	43	18.8028	21.6524	13.1522	11.7311	10.0224	13.1522	17.4756	16.5617
10276	56	22	28	1	5	0	0	0	0	0	0	0	0.392857	0.5	0.0178571	0.0892857	0	0	0	0	0	0	0	59	51	0.864407	8	0.135593	0	0	17	0	16	0	4	0.0357143	2	378.229	6.7541	2238	45	19.673	22.9368	13.546	12.3649	10.358	13.546	18.4088	17.2539
10277	56	23	28	1	4	0	0	0	0	0	0	0	0.410714	0.5	0.0178571	0.0714286	0	0	0	0	0	0	0	59	51	0.864407	8	0.135593	0	0	17	0	16	0	4	0.0357143	2	376.226	6.71833	2239	46	19.5099	22.3595	13.6522	12.0847	10.2724	13.6522	17.8291	16.8117
10278	54	22	26	2	4	0	0	0	0	0	0	0	0.407407	0.481481	0.037037	0.0740741	0	0	0	0	0	0	0	57	49	0.859649	8	0.140351	0	0	17	0	16	0	4	0.037037	2	378.206	7.00381	2239	46	19.5099	23.2335	13.6522	12.0847	10.2724	13.6522	19.1402	18.3038
10279	56	22	28	1	5	0	0	0	0	0	0	0	0.392857	0.5	0.0178571	0.0892857	0	0	0	0	0	0	0	59	51	0.864407	8	0.135593	0	0	17	0	16	0	4	0.0357143	2	378.229	6.7541	2239	46	19.5099	22.6524	13.6522	12.0847	10.2724	13.6522	18.2685	17.3117
10280	56	22	27	1	5	0	1	0	0	0	0	0	0.392857	0.482143	0.0178571	0.0892857	0	0.0178571	0	0	0	0	0	59	51	0.864407	8	0.135593	0	0	17	0	16	0	4	0.0357143	2	396.22	7.07536	2410	49	20.3801	25.1683	14.0629	12.6241	10.6641	14.0629	19.9967	19.0741
10281	63	24	31	2	6	0	0	0	0	0	0	0	0.380952	0.492063	0.031746	0.0952381	0	0	0	0	0	0	0	66	57	0.863636	9	0.136364	0	0	17	0	16	0	4	0.031746	2	435.251	6.90874	3413	54	22.6646	27.5871	15.4947	13.747	11.8878	15.4947	22.2744	22.1605
10282	45	20	21	1	3	0	0	0	0	0	0	0	0.444444	0.466667	0.0222222	0.0666667	0	0	0	0	0	0	0	48	40	0.833333	8	0.166667	0	0	17	0	16	0	4	0.0444444	2	319.168	7.09263	1317	37	16.3552	18.7821	11.8477	10.2103	8.96362	11.8477	14.6306	13.9292
10283	57	24	28	1	4	0	0	0	0	0	0	0	0.421053	0.491228	0.0175439	0.0701754	0	0	0	0	0	0	0	61	53	0.868852	8	0.131148	0	0	17	0	16	0	5	0.0350877	2	388.226	6.81099	2396	45	19.6312	22.4808	14.314	12.5316	11.1968	14.314	18.2761	17.7361
10284	60	24	30	1	5	0	0	0	0	0	0	0	0.4	0.5	0.0166667	0.0833333	0	0	0	0	0	0	0	64	56	0.875	8	0.125	0	0	17	0	16	0	5	0.0333333	2	404.245	6.73742	2663	47	20.5014	23.7652	14.7078	13.1654	11.5323	14.7078	19.2093	18.4282
10285	60	25	30	1	4	0	0	0	0	0	0	0	0.416667	0.5	0.0166667	0.0666667	0	0	0	0	0	0	0	64	56	0.875	8	0.125	0	0	17	0	16	0	5	0.0333333	2	402.242	6.70403	2664	48	20.3383	23.1879	14.814	12.8852	11.4468	14.814	18.6297	17.9861
10286	58	24	28	2	4	0	0	0	0	0	0	0	0.413793	0.482759	0.0344828	0.0689655	0	0	0	0	0	0	0	62	54	0.870968	8	0.129032	0	0	17	0	16	0	5	0.0344828	2	404.221	6.96933	2664	48	20.3383	24.0619	14.814	12.8852	11.4468	14.814	19.9407	19.4782
10287	60	24	30	1	5	0	0	0	0	0	0	0	0.4	0.5	0.0166667	0.0833333	0	0	0	0	0	0	0	64	56	0.875	8	0.125	0	0	17	0	16	0	5	0.0333333	2	404.245	6.73742	2664	48	20.3383	23.4808	14.814	12.8852	11.4468	14.814	19.069	18.4861
10288	60	24	29	1	5	0	1	0	0	0	0	0	0.4	0.483333	0.0166667	0.0833333	0	0.0166667	0	0	0	0	0	64	56	0.875	8	0.125	0	0	17	0	16	0	5	0.0333333	2	422.236	7.03726	2857	51	21.2085	25.9968	15.2247	13.4246	11.8385	15.2247	20.7972	20.2485
10289	64	26	31	2	5	0	0	0	0	0	0	0	0.40625	0.484375	0.03125	0.078125	0	0	0	0	0	0	0	68	59	0.867647	9	0.132353	0	0	17	0	16	0	5	0.03125	2	445.248	6.957	3613	54	22.7859	27.2942	16.1185	14.406	12.5563	16.1185	23.0448	21.7057
10290	67	26	33	2	6	0	0	0	0	0	0	0	0.38806	0.492537	0.0298507	0.0895522	0	0	0	0	0	0	0	71	62	0.873239	9	0.126761	0	0	17	0	16	0	5	0.0298507	2	461.266	6.88457	3974	56	23.493	28.4155	16.6565	14.5475	13.0621	16.6565	23.075	23.3349
10291	38	17	17	1	3	0	0	0	0	0	0	0	0.447368	0.447368	0.0263158	0.0789474	0	0	0	0	0	0	0	40	32	0.8	8	0.2	0	0	17	0	16	0	3	0.0263158	1	279.137	7.34571	930	33	14.8196	17.6086	10.1479	9.21875	7.46217	10.1479	13.4029	12.0234
10292	55	23	26	2	4	0	0	0	0	0	0	0	0.418182	0.472727	0.0363636	0.0727273	0	0	0	0	0	0	0	59	51	0.864407	8	0.135593	0	0	17	0	16	0	5	0.0363636	2	390.206	7.09465	2447	46	19.6312	23.7168	14.276	12.6941	11.1197	14.276	19.5135	18.7468
10293	57	23	28	1	5	0	0	0	0	0	0	0	0.403509	0.491228	0.0175439	0.0877193	0	0	0	0	0	0	0	61	53	0.868852	8	0.131148	0	0	17	0	16	0	5	0.0350877	2	390.229	6.84613	2447	46	19.6312	23.1357	14.276	12.6941	11.1197	14.276	18.6418	17.7547
10294	57	23	27	1	5	0	1	0	0	0	0	0	0.403509	0.473684	0.0175439	0.0877193	0	0.0175439	0	0	0	0	0	61	53	0.868852	8	0.131148	0	0	17	0	16	0	5	0.0350877	2	408.22	7.16175	2629	49	20.5014	25.6517	14.6867	13.2335	11.5114	14.6867	20.37	19.5171
10295	63	25	32	1	5	0	0	0	0	0	0	0	0.396825	0.507937	0.015873	0.0793651	0	0	0	0	0	0	0	67	59	0.880597	8	0.119403	0	0	17	0	16	0	5	0.031746	2	418.261	6.63906	2867	51	21.2085	24.351	15.2247	13.4246	11.851	15.2247	19.6084	18.7942
10296	67	27	33	2	5	0	0	0	0	0	0	0	0.402985	0.492537	0.0298507	0.0746269	0	0	0	0	0	0	0	71	62	0.873239	9	0.126761	0	0	17	0	16	0	5	0.0298507	2	459.263	6.85468	3863	57	23.6561	28.1644	16.5292	14.9454	12.9604	16.5292	23.5842	22.0138
10297	60	24	30	1	5	0	0	0	0	0	0	0	0.4	0.5	0.0166667	0.0833333	0	0	0	0	0	0	0	64	56	0.875	8	0.125	0	0	17	0	16	0	5	0.0166667	1	404.245	6.73742	2645	49	20.5014	24.0059	14.6867	13.2335	11.5084	14.6867	19.1812	18.0281
10298	59	23	29	1	6	0	0	0	0	0	0	0	0.389831	0.491525	0.0169492	0.101695	0	0	0	0	0	0	0	63	55	0.873016	8	0.126984	0	0	12	0	12	0	5	0.0169492	1	405.24	6.86848	2645	49	20.5014	24.4286	14.6867	13.2335	11.5084	14.6867	21.1069	20.4608
10409	54	22	25	2	5	0	0	0	0	0	0	0	0.407407	0.462963	0.037037	0.0925926	0	0	0	0	0	0	0	58	50	0.862069	8	0.137931	0	0	12	0	12	0	5	0.0185185	1	391.201	7.24446	2447	46	19.6312	24.1395	14.276	12.6941	11.1197	14.276	21.4392	21.2201
10410	56	23	27	1	5	0	0	0	0	0	0	0	0.410714	0.482143	0.0178571	0.0892857	0	0	0	0	0	0	0	60	52	0.866667	8	0.133333	0	0	12	0	12	0	5	0.0178571	1	389.222	6.95039	2447	46	19.6312	23.2655	14.276	12.6941	11.1197	14.276	20.1281	19.7281
10411	67	26	34	2	5	0	0	0	0	0	0	0	0.38806	0.507463	0.0298507	0.0746269	0	0	0	0	0	0	0	71	63	0.887324	8	0.112676	0	0	12	0	12	0	5	0.0149254	1	448.271	6.69062	3747	52	22.6227	27.3096	16.2078	14.2191	12.3272	16.2078	21.6962	20.6583
10412	62	24	31	1	6	0	0	0	0	0	0	0	0.387097	0.5	0.016129	0.0967742	0	0	0	0	0	0	0	66	58	0.878788	8	0.121212	0	0	12	0	12	0	5	0.016129	1	419.256	6.76219	2939	51	21.3717	25.2451	15.0805	13.8554	11.919	15.0805	21.9863	20.964
10413	57	23	27	2	5	0	0	0	0	0	0	0	0.403509	0.473684	0.0350877	0.0877193	0	0	0	0	0	0	0	61	53	0.868852	8	0.131148	0	0	12	0	12	0	5	0.0175439	1	405.216	7.10906	2645	49	20.5014	25.0097	14.6867	13.2335	11.5084	14.6867	21.9786	21.4528
10414	70	27	36	2	5	0	0	0	0	0	0	0	0.385714	0.514286	0.0285714	0.0714286	0	0	0	0	0	0	0	74	66	0.891892	8	0.108108	0	0	12	0	12	0	5	0.0142857	1	462.287	6.6041	4011	55	23.493	28.1798	16.6185	14.7585	12.7159	16.6185	22.2356	20.891
10415	59	23	29	1	6	0	0	0	0	0	0	0	0.389831	0.491525	0.0169492	0.101695	0	0	0	0	0	0	0	63	55	0.873016	8	0.126984	0	0	12	0	12	0	5	0.0169492	1	405.24	6.86848	2645	49	20.5014	24.4286	14.6867	13.2335	11.5084	14.6867	21.1069	20.4608
10416	62	24	31	1	6	0	0	0	0	0	0	0	0.387097	0.5	0.016129	0.0967742	0	0	0	0	0	0	0	66	58	0.878788	8	0.121212	0	0	12	0	12	0	5	0.016129	1	419.256	6.76219	2873	51	21.2085	25.1357	15.2247	13.4246	11.8383	15.2247	21.2979	20.7907
10417	59	23	26	1	6	0	3	0	0	0	0	0	0.389831	0.440678	0.0169492	0.101695	0	0.0508475	0	0	0	0	0	63	55	0.873016	8	0.126984	0	0	12	0	12	0	5	0.0169492	1	459.212	7.78325	3335	55	23.0014	31.8659	15.898	15.2288	12.2888	15.898	33.5274	23.0719
10418	55	21	27	1	6	0	0	0	0	0	0	0	0.381818	0.490909	0.0181818	0.109091	0	0	0	0	0	0	0	58	50	0.862069	8	0.137931	0	0	12	0	12	0	4	0.0181818	1	379.225	6.89499	2218	47	19.673	23.6002	13.5249	12.433	10.334	13.5249	20.4493	19.2074
10419	61	23	31	1	6	0	0	0	0	0	0	0	0.377049	0.508197	0.0163934	0.0983607	0	0	0	0	0	0	0	64	56	0.875	8	0.125	0	0	12	0	12	0	4	0.0163934	1	407.256	6.67633	2723	48	21.0872	25.0144	14.508	13.2467	10.7709	14.508	21.0496	19.673
10420	60	24	28	2	6	0	0	0	0	0	0	0	0.4	0.466667	0.0333333	0.1	0	0	0	0	0	0	0	64	55	0.859375	9	0.140625	0	0	12	0	12	0	5	0.0166667	1	432.227	7.20379	3264	53	22.0788	27.3718	15.6185	14.0245	12.3273	15.6185	23.688	23.4039
10421	63	25	30	2	6	0	0	0	0	0	0	0	0.396825	0.47619	0.031746	0.0952381	0	0	0	0	0	0	0	67	58	0.865672	9	0.134328	0	0	12	0	12	0	5	0.015873	1	446.243	7.08322	3591	55	22.949	28.242	15.9912	14.7543	12.6178	15.9912	25.0827	23.6803
10422	58	23	28	2	5	0	0	0	0	0	0	0	0.396552	0.482759	0.0344828	0.0862069	0	0	0	0	0	0	0	62	54	0.870968	8	0.129032	0	0	12	0	12	0	5	0.0172414	1	406.224	7.00387	2644	48	20.6646	25.3514	14.5805	13.5138	11.5939	14.5805	21.3602	20.1703
10423	59	23	29	1	6	0	0	0	0	0	0	0	0.389831	0.491525	0.0169492	0.101695	0	0	0	0	0	0	0	63	55	0.873016	8	0.126984	0	0	12	0	12	0	5	0.0169492	1	405.24	6.86848	2644	48	20.6646	24.7131	14.5805	13.5138	11.5939	14.5805	21.2472	20.4029
10424	62	24	31	1	6	0	0	0	0	0	0	0	0.387097	0.5	0.016129	0.0967742	0	0	0	0	0	0	0	66	58	0.878788	8	0.121212	0	0	12	0	12	0	5	0.016129	1	419.256	6.76219	2915	53	21.2085	25.1357	15.1867	13.5871	11.7584	15.1867	21.4604	20.6679
10425	66	25	33	2	6	0	0	0	0	0	0	0	0.378788	0.5	0.030303	0.0909091	0	0	0	0	0	0	0	70	62	0.885714	8	0.114286	0	0	12	0	12	0	5	0.0151515	1	449.266	6.80707	3621	54	22.7859	27.8954	16.1185	14.4049	12.4469	16.1185	23.1744	22.2151
10426	65	25	33	1	6	0	0	0	0	0	0	0	0.384615	0.507692	0.0153846	0.0923077	0	0	0	0	0	0	0	69	61	0.884058	8	0.115942	0	0	12	0	12	0	5	0.0153846	1	433.272	6.66572	3189	53	22.2419	26.1691	15.4744	14.513	12.0735	15.4744	22.5444	21.289
10427	65	25	33	1	6	0	0	0	0	0	0	0	0.384615	0.507692	0.0153846	0.0923077	0	0	0	0	0	0	0	69	61	0.884058	8	0.115942	0	0	12	0	12	0	5	0.0153846	1	433.272	6.66572	3187	53	22.2943	26.2215	15.3938	14.8561	12.1018	15.3938	22.8747	21.3333
10428	59	23	28	1	6	0	0	1	0	0	0	0	0.389831	0.474576	0.0169492	0.101695	0	0	0.0169492	0	0	0	0	63	55	0.873016	8	0.126984	0	0	12	0	12	0	5	0.0169492	1	439.201	7.44409	2837	52	21.3717	28.1718	15.0974	13.773	11.9	15.0974	23.7452	23.2107
10429	62	24	31	1	6	0	0	0	0	0	0	0	0.387097	0.5	0.016129	0.0967742	0	0	0	0	0	0	0	66	58	0.878788	8	0.121212	0	0	12	0	12	0	5	0.016129	1	419.256	6.76219	2857	53	21.3717	25.2988	15.1142	13.6206	12.318	15.1142	21.3697	21.715
10430	65	25	33	1	6	0	0	0	0	0	0	0	0.384615	0.507692	0.0153846	0.0923077	0	0	0	0	0	0	0	69	61	0.884058	8	0.115942	0	0	12	0	12	0	5	0.0153846	1	433.272	6.66572	3100	55	22.0788	26.0059	15.6522	13.8336	12.4814	15.6522	21.5827	21.7164
10431	58	23	27	1	6	0	1	0	0	0	0	0	0.396552	0.465517	0.0172414	0.103448	0	0.0172414	0	0	0	0	0	62	54	0.870968	8	0.129032	0	0	12	0	12	0	5	0.0172414	1	422.223	7.27971	2857	53	21.3717	27.1693	15.1142	13.6206	12.318	15.1142	22.804	24.7392
10432	59	23	28	1	6	0	0	1	0	0	0	0	0.389831	0.474576	0.0169492	0.101695	0	0	0.0169492	0	0	0	0	63	55	0.873016	8	0.126984	0	0	12	0	12	0	5	0.0169492	1	439.201	7.44409	2857	53	21.3717	28.1718	15.1142	13.6206	12.318	15.1142	23.285	26.3246
10433	59	23	28	1	6	0	0	0	1	0	0	0	0.389831	0.474576	0.0169492	0.101695	0	0	0	0.0169492	0	0	0	63	55	0.873016	8	0.126984	0	0	12	0	12	0	5	0.0169492	1	483.151	8.189	2857	53	21.3717	30.0434	15.1142	13.6206	12.318	15.1142	24.5327	29.3275
10434	59	23	28	1	6	0	0	0	0	1	0	0	0.389831	0.474576	0.0169492	0.101695	0	0	0	0	0.0169492	0	0	63	55	0.873016	8	0.126984	0	0	12	0	12	0	5	0.0169492	1	531.137	9.00232	2857	53	21.3717	31.4403	15.1142	13.6206	12.318	15.1142	25.464	31.5687
10435	61	24	28	3	6	0	0	0	0	0	0	0	0.393443	0.459016	0.0491803	0.0983607	0	0	0	0	0	0	0	65	56	0.861538	9	0.138462	0	0	12	0	12	0	5	0.0163934	1	448.222	7.34791	3345	57	22.949	29.5618	16.0249	14.5829	12.6433	16.0249	25.8121	22.8403
10436	65	25	31	3	6	0	0	0	0	0	0	0	0.384615	0.476923	0.0461538	0.0923077	0	0	0	0	0	0	0	69	60	0.869565	9	0.130435	0	0	12	0	12	0	5	0.0153846	1	463.246	7.12686	3623	59	23.6561	29.6934	16.5629	14.7244	13.1745	16.5629	25.3145	25.0744
10437	68	26	33	3	6	0	0	0	0	0	0	0	0.382353	0.485294	0.0441176	0.0882353	0	0	0	0	0	0	0	72	63	0.875	9	0.125	0	0	12	0	12	0	5	0.0147059	1	477.261	7.01855	3935	60	24.3632	30.4005	17.0629	15.1048	13.2746	17.0629	26.1651	24.9676
10502	43	18	18	1	5	0	1	0	0	0	0	0	0.418605	0.418605	0.0232558	0.116279	0	0.0232558	0	0	0	0	0	45	36	0.8	9	0.2	0	0	18	0	18	0	3	0.0232558	1	339.15	7.8872	1706	34	17.4849	22.9549	12.2415	10.4547	8.241	12.2415	16.8238	14.9597
10503	47	19	21	2	5	0	0	0	0	0	0	0	0.404255	0.446809	0.0425532	0.106383	0	0	0	0	0	0	0	49	40	0.816327	9	0.183673	0	0	18	0	18	0	3	0.0212766	1	351.17	7.47169	1911	36	18.192	22.8903	12.7795	10.6238	8.66476	12.7795	16.8675	15.6924
10504	43	18	18	1	5	0	0	1	0	0	0	0	0.418605	0.418605	0.0232558	0.116279	0	0	0.0232558	0	0	0	0	45	36	0.8	9	0.2	0	0	18	0	18	0	3	0.0232558	1	355.12	8.2586	1688	35	17.4849	24.1822	12.2584	10.3387	8.45453	12.2584	17.4559	17.1398
10505	51	23	21	0	6	0	0	1	0	0	0	0	0.45098	0.411765	0	0.117647	0	0	0.0196078	0	0	0	0	54	42	0.777778	12	0.222222	0	0	24	0	24	0	4	0.0196078	1	416.152	8.15984	3014	41	20.5978	26.5766	14.7592	12.7474	10.2246	14.7592	20.277	17.8147
10506	51	23	21	0	6	0	0	1	0	0	0	0	0.45098	0.411765	0	0.117647	0	0	0.0196078	0	0	0	0	54	42	0.777778	12	0.222222	0	0	24	0	24	0	4	0.0196078	1	416.152	8.15984	3037	41	20.5978	26.5766	14.7592	12.7355	10.315	14.7592	20.2651	18.0847
10507	51	23	20	0	6	0	0	2	0	0	0	0	0.45098	0.392157	0	0.117647	0	0	0.0392157	0	0	0	0	54	42	0.777778	12	0.222222	0	0	24	0	24	0	4	0.0196078	1	450.113	8.82574	3304	44	21.468	30.3198	15.1698	13.2433	10.8863	15.1698	22.6882	24.4974
10508	46	19	21	1	5	0	0	0	0	0	0	0	0.413043	0.456522	0.0217391	0.108696	0	0	0	0	0	0	0	48	39	0.8125	9	0.1875	0	0	18	0	18	0	3	0.0217391	1	335.175	7.2864	1760	33	17.3218	21.146	12.3477	10.1626	8.23724	12.3477	15.0154	14.1007
10509	42	18	17	2	4	0	0	1	0	0	0	0	0.428571	0.404762	0.047619	0.0952381	0	0	0.0238095	0	0	0	0	44	35	0.795455	9	0.204545	0	0	18	0	18	0	3	0.0238095	1	356.104	8.47867	1706	34	17.4849	24.5386	12.2415	10.4547	8.241	12.2415	18.6332	16.5113
10510	33	15	12	0	5	0	0	1	0	0	0	0	0.454545	0.363636	0	0.151515	0	0	0.030303	0	0	0	0	35	26	0.742857	9	0.257143	0	0	18	0	18	0	3	0.030303	1	297.078	9.00237	994	29	14.6565	20.3321	10.2035	9.19807	7.17866	10.2035	15.6561	13.6922
10520	40	17	16	1	5	0	0	1	0	0	0	0	0.425	0.4	0.025	0.125	0	0	0.025	0	0	0	0	42	33	0.785714	9	0.214286	0	0	18	0	18	0	3	0.025	1	341.104	8.52761	1493	33	16.7778	23.4751	11.7415	10.1012	7.991	11.7415	17.4723	15.7489
10521	51	20	24	0	6	0	0	1	0	0	0	0	0.392157	0.470588	0	0.117647	0	0	0.0196078	0	0	0	0	53	44	0.830189	9	0.169811	0	0	18	0	18	0	3	0.0196078	1	383.175	7.51324	2184	36	19.0623	24.7626	13.0974	11.6372	8.66892	13.0974	19.0873	15.9178
10522	50	20	22	1	6	0	0	1	0	0	0	0	0.4	0.44	0.02	0.12	0	0	0.02	0	0	0	0	52	42	0.807692	10	0.192308	0	0	18	0	18	0	3	0.02	1	397.154	7.94309	2354	39	19.9325	26.8689	13.508	12.155	9.20271	13.508	20.9399	17.5509
10523	45	19	18	2	5	0	0	1	0	0	0	0	0.422222	0.4	0.0444444	0.111111	0	0	0.0222222	0	0	0	0	47	37	0.787234	10	0.212766	0	0	18	0	18	0	3	0.0222222	1	383.115	8.51366	2108	38	19.0623	26.9956	13.1522	11.326	9.02479	13.1522	20.032	17.458
10524	39	17	14	2	5	0	0	1	0	0	0	0	0.435897	0.358974	0.0512821	0.128205	0	0	0.025641	0	0	0	0	41	31	0.756098	10	0.243902	0	0	18	0	18	0	3	0.025641	1	355.084	9.10471	1664	35	17.6481	25.5814	12.1354	10.708	8.4577	12.1354	19.557	18.2571
10525	42	18	16	2	5	0	0	1	0	0	0	0	0.428571	0.380952	0.047619	0.119048	0	0	0.0238095	0	0	0	0	44	34	0.772727	10	0.227273	0	0	18	0	18	0	3	0.0238095	1	369.099	8.78808	1881	36	18.3552	25.9264	12.6354	11.0885	8.54225	12.6354	20.4077	17.9773
10526	45	19	18	2	5	0	0	1	0	0	0	0	0.422222	0.4	0.0444444	0.111111	0	0	0.0222222	0	0	0	0	47	37	0.787234	10	0.212766	0	0	18	0	18	0	3	0.0222222	1	383.115	8.51366	2124	37	19.0623	26.6335	13.1354	11.442	8.81125	13.1354	20.8414	17.3439
10527	52	24	20	2	5	0	0	1	0	0	0	0	0.461538	0.384615	0.0384615	0.0961538	0	0	0.0192308	0	0	0	0	55	42	0.763636	13	0.236364	0	0	24	0	24	0	4	0.0384615	2	445.131	8.5602	3600	44	22.1752	29.7464	15.653	13.7347	10.7948	15.653	23.2298	20.8823
10528	49	23	18	2	5	0	0	1	0	0	0	0	0.469388	0.367347	0.0408163	0.102041	0	0	0.0204082	0	0	0	0	52	39	0.75	13	0.25	0	0	24	0	24	0	4	0.0408163	2	431.115	8.79826	3218	43	21.468	29.0393	15.153	13.3812	10.5532	15.153	23.1528	20.8467
10529	53	24	21	1	6	0	0	1	0	0	0	0	0.45283	0.396226	0.0188679	0.113208	0	0	0.0188679	0	0	0	0	56	43	0.767857	13	0.232143	0	0	24	0	24	0	4	0.0377358	2	444.147	8.38012	3433	48	22.5014	29.6213	15.4744	14.0908	11.2942	15.4744	23.5596	20.3698
10540	57	22	27	0	7	0	0	1	0	0	0	0	0.385965	0.473684	0	0.122807	0	0	0.0175439	0	0	0	0	60	51	0.85	9	0.15	0	0	18	0	18	0	4	0.0175439	1	424.202	7.44213	3014	41	20.5978	26.7745	14.7592	12.7474	10.2246	14.7592	21.2078	18.9946
10541	60	23	29	0	7	0	0	1	0	0	0	0	0.383333	0.483333	0	0.116667	0	0	0.0166667	0	0	0	0	63	54	0.857143	9	0.142857	0	0	18	0	18	0	4	0.0166667	1	438.217	7.30362	3338	43	21.468	27.591	15.153	13.3693	10.6352	15.153	22.0873	19.4979
10542	56	22	26	1	6	0	0	1	0	0	0	0	0.392857	0.464286	0.0178571	0.107143	0	0	0.0178571	0	0	0	0	59	50	0.847458	9	0.152542	0	0	18	0	18	0	4	0.0178571	1	425.186	7.5926	3014	41	20.5978	27.1722	14.7592	12.7474	10.2246	14.7592	21.529	19.2424
10543	58	23	28	0	6	0	0	1	0	0	0	0	0.396552	0.482759	0	0.103448	0	0	0.0172414	0	0	0	0	61	52	0.852459	9	0.147541	0	0	18	0	18	0	4	0.0172414	1	423.206	7.29666	3014	41	20.5978	26.2981	14.7592	12.7474	10.2246	14.7592	20.218	17.9107
10544	50	21	22	1	5	0	0	1	0	0	0	0	0.42	0.44	0.02	0.1	0	0	0.02	0	0	0	0	53	44	0.830189	9	0.169811	0	0	18	0	18	0	4	0.02	1	395.151	7.90303	2359	39	19.1836	25.5188	13.7592	12.0403	9.73298	13.7592	20.057	17.8693
10545	54	24	23	0	6	0	0	1	0	0	0	0	0.444444	0.425926	0	0.111111	0	0	0.0185185	0	0	0	0	57	45	0.789474	12	0.210526	0	0	24	0	24	0	4	0.0185185	1	430.167	7.96606	3386	42	21.3049	27.2837	15.2592	13.101	10.4746	15.2592	20.6306	18.0647
10546	52	24	22	0	5	0	0	1	0	0	0	0	0.461538	0.423077	0	0.0961538	0	0	0.0192308	0	0	0	0	55	43	0.781818	12	0.218182	0	0	24	0	24	0	4	0.0384615	2	415.156	7.98378	3014	41	20.5978	26.059	14.7592	12.7474	10.2246	14.7592	19.5005	17.1498
10547	50	23	20	1	5	0	0	1	0	0	0	0	0.46	0.4	0.02	0.1	0	0	0.02	0	0	0	0	53	41	0.773585	12	0.226415	0	0	24	0	24	0	4	0.04	2	417.136	8.34271	3014	41	20.5978	26.933	14.7592	12.7474	10.2246	14.7592	21.008	18.9466
10548	44	19	17	2	5	0	0	1	0	0	0	0	0.431818	0.386364	0.0454545	0.113636	0	0	0.0227273	0	0	0	0	46	36	0.782609	10	0.217391	0	0	18	0	18	0	3	0.0227273	1	382.107	8.68425	2184	36	19.0623	27.209	13.0974	11.6372	8.66892	13.0974	22.0717	16.3694
10558	43	18	18	1	5	0	0	1	0	0	0	0	0.418605	0.418605	0.0232558	0.116279	0	0	0.0232558	0	0	0	0	45	36	0.8	9	0.2	0	0	18	0	18	0	3	0.0232558	1	355.12	8.2586	1706	34	17.4849	24.1822	12.2415	10.4547	8.241	12.2415	17.8259	15.6032
10559	46	19	20	1	5	0	0	1	0	0	0	0	0.413043	0.434783	0.0217391	0.108696	0	0	0.0217391	0	0	0	0	48	39	0.8125	9	0.1875	0	0	18	0	18	0	3	0.0217391	1	369.136	8.02469	1944	35	18.192	24.8893	12.7415	10.8083	8.491	12.7415	18.1794	15.8532
10560	48	19	22	0	6	0	0	1	0	0	0	0	0.395833	0.458333	0	0.125	0	0	0.0208333	0	0	0	0	50	41	0.82	9	0.18	0	0	18	0	18	0	3	0.0208333	1	369.159	7.69082	1921	35	18.3552	24.0555	12.5974	11.2837	8.41892	12.5974	18.7337	15.6961
10561	51	23	21	0	6	0	0	1	0	0	0	0	0.45098	0.411765	0	0.117647	0	0	0.0196078	0	0	0	0	54	42	0.777778	12	0.222222	0	0	24	0	24	0	4	0.0196078	1	416.152	8.15984	3014	41	20.5978	26.5766	14.7592	12.7474	10.2246	14.7592	20.2295	17.9641
10562	49	21	20	0	7	0	0	1	0	0	0	0	0.428571	0.408163	0	0.142857	0	0	0.0204082	0	0	0	0	52	41	0.788462	11	0.211538	0	0	23	0	23	0	4	0.0204082	1	405.147	8.2683	2717	38	19.8907	26.2922	14.2592	12.3939	9.97456	14.2592	21.7718	19.7217
10563	48	20	19	0	8	0	0	1	0	0	0	0	0.416667	0.395833	0	0.166667	0	0	0.0208333	0	0	0	0	51	40	0.784314	11	0.215686	0	0	23	0	23	0	4	0.0208333	1	406.142	8.46129	2717	38	19.8907	26.8098	14.2592	12.3939	9.97456	14.2592	22.845	21.4529
10564	59	24	27	1	6	0	0	1	0	0	0	0	0.40678	0.457627	0.0169492	0.101695	0	0	0.0169492	0	0	0	0	62	52	0.83871	10	0.16129	0	0	18	0	18	0	4	0.0169492	1	450.193	7.6304	3645	45	22.1752	29.295	15.6698	13.6188	11.0015	15.6698	22.9858	20.8456
10565	43	18	17	1	5	0	1	1	0	0	0	0	0.418605	0.395349	0.0232558	0.116279	0	0.0232558	0.0232558	0	0	0	0	45	36	0.8	9	0.2	0	0	18	0	18	0	3	0.0232558	1	373.111	8.67699	1850	37	18.3552	26.6982	12.6522	10.9822	8.72312	12.6522	20.2783	17.6971
10566	43	18	17	1	5	0	0	2	0	0	0	0	0.418605	0.395349	0.0232558	0.116279	0	0	0.0465116	0	0	0	0	45	36	0.8	9	0.2	0	0	18	0	18	0	3	0.0232558	1	389.081	9.0484	1850	37	18.3552	27.9254	12.6522	10.9822	8.72312	12.6522	21.5551	18.8362
10567	45	18	19	1	6	0	0	1	0	0	0	0	0.4	0.422222	0.0222222	0.133333	0	0	0.0222222	0	0	0	0	47	38	0.808511	9	0.191489	0	0	18	0	18	0	3	0.0222222	1	370.131	8.22513	1850	37	18.3552	25.7845	12.6522	10.9822	8.72312	12.6522	19.3276	16.8491
10578	43	18	18	1	5	0	0	1	0	0	0	0	0.418605	0.418605	0.0232558	0.116279	0	0	0.0232558	0	0	0	0	45	36	0.8	9	0.2	0	0	18	0	18	0	3	0.0232558	1	355.12	8.2586	1706	34	17.4849	24.1822	12.2415	10.4547	8.241	12.2415	18.1016	15.2923
10579	43	18	18	1	5	0	0	1	0	0	0	0	0.418605	0.418605	0.0232558	0.116279	0	0	0.0232558	0	0	0	0	45	36	0.8	9	0.2	0	0	18	0	18	0	3	0.0232558	1	355.12	8.2586	1706	34	17.4849	24.1822	12.2415	10.4547	8.241	12.2415	17.8259	15.6032
10580	43	18	18	1	5	0	0	1	0	0	0	0	0.418605	0.418605	0.0232558	0.116279	0	0	0.0232558	0	0	0	0	45	36	0.8	9	0.2	0	0	18	0	18	0	3	0.0232558	1	355.12	8.2586	1794	34	17.4849	24.1822	12.2415	10.4428	8.30904	12.2415	17.8052	15.7686
10581	43	18	18	1	5	0	0	1	0	0	0	0	0.418605	0.418605	0.0232558	0.116279	0	0	0.0232558	0	0	0	0	45	36	0.8	9	0.2	0	0	18	0	18	0	3	0.0232558	1	355.12	8.2586	1794	34	17.4849	24.1822	12.2415	10.4428	8.30904	12.2415	17.7665	15.8013
10582	43	18	18	1	5	0	0	1	0	0	0	0	0.418605	0.418605	0.0232558	0.116279	0	0	0.0232558	0	0	0	0	45	36	0.8	9	0.2	0	0	18	0	18	0	3	0.0232558	1	355.12	8.2586	1618	35	17.4849	24.1822	12.2584	10.3704	8.29375	12.2584	17.6212	15.4866
10583	42	17	17	1	6	0	0	1	0	0	0	0	0.404762	0.404762	0.0238095	0.142857	0	0	0.0238095	0	0	0	0	44	35	0.795455	9	0.204545	0	0	18	0	18	0	3	0.0238095	1	356.115	8.47893	1706	34	17.4849	24.6998	12.2415	10.4547	8.241	12.2415	18.9596	17.268
10584	43	18	18	1	5	0	0	1	0	0	0	0	0.418605	0.418605	0.0232558	0.116279	0	0	0.0232558	0	0	0	0	45	36	0.8	9	0.2	0	0	18	0	18	0	3	0.0232558	1	355.12	8.2586	1706	34	17.4849	24.1822	12.2415	10.4547	8.241	12.2415	18.2782	16.0706
10585	43	18	18	1	5	0	0	1	0	0	0	0	0.418605	0.418605	0.0232558	0.116279	0	0	0.0232558	0	0	0	0	45	36	0.8	9	0.2	0	0	18	0	18	0	3	0.0232558	1	355.12	8.2586	1706	34	17.4849	24.1822	12.2415	10.4547	8.241	12.2415	18.1919	15.7126
10586	43	18	18	1	5	0	0	1	0	0	0	0	0.418605	0.418605	0.0232558	0.116279	0	0	0.0232558	0	0	0	0	45	36	0.8	9	0.2	0	0	18	0	18	0	3	0.0232558	1	355.12	8.2586	1636	35	17.4849	24.1822	12.2584	10.3704	8.28687	12.2584	17.7503	15.5831
10587	43	18	18	1	5	0	0	1	0	0	0	0	0.418605	0.418605	0.0232558	0.116279	0	0	0.0232558	0	0	0	0	45	36	0.8	9	0.2	0	0	18	0	18	0	3	0.0232558	1	355.12	8.2586	1776	34	17.4849	24.1822	12.2415	10.4428	8.30904	12.2415	17.939	16.0046
10588	40	16	16	1	5	1	0	1	0	0	0	0	0.4	0.4	0.025	0.125	0.025	0	0.025	0	0	0	0	42	34	0.809524	8	0.190476	0	0	17	0	17	0	3	0.025	1	361.076	9.02691	1556	31	16.7778	25.3175	11.7415	10.1012	7.99942	11.7415	22.3768	21.8088
10589	40	16	16	2	5	0	0	1	0	0	0	0	0.4	0.4	0.05	0.125	0	0	0.025	0	0	0	0	42	34	0.809524	8	0.190476	0	0	17	0	17	0	3	0.025	1	345.099	8.62748	1556	31	16.7778	24.3491	11.7415	10.1012	7.99942	11.7415	19.9664	18.5274
10840	39	17	16	2	4	0	0	0	0	0	0	0	0.435897	0.410256	0.0512821	0.102564	0	0	0	0	0	0	0	42	34	0.809524	8	0.190476	0	0	12	0	12	0	4	0.025641	1	308.127	7.9007	1203	36	15.8112	20.2589	11.2372	10.1305	8.7866	11.2372	17.7741	16.2242
10864	50	19	23	2	6	0	0	0	0	0	0	0	0.38	0.46	0.04	0.12	0	0	0	0	0	0	0	54	47	0.87037	7	0.12963	0	0	11	0	11	0	5	0.02	1	367.188	7.34376	1969	41	18.3801	23.6383	13.2035	12.1102	10.7101	13.2035	21.3054	20.5233
10865	50	19	23	2	6	0	0	0	0	0	0	0	0.38	0.46	0.04	0.12	0	0	0	0	0	0	0	54	47	0.87037	7	0.12963	0	0	11	0	11	0	5	0.02	1	367.188	7.34376	1969	41	18.3801	23.6383	13.2035	12.1102	10.7101	13.2035	21.3054	20.5233
10866	60	25	26	2	6	0	0	1	0	0	0	0	0.416667	0.433333	0.0333333	0.1	0	0	0.0166667	0	0	0	0	65	55	0.846154	10	0.153846	0	0	17	0	17	0	6	0.0333333	2	477.181	7.95301	4108	53	23.2335	31.3647	16.5468	15.5248	13.3691	16.5468	27.0996	24.6614
10867	60	25	26	2	6	0	0	1	0	0	0	0	0.416667	0.433333	0.0333333	0.1	0	0	0.0166667	0	0	0	0	65	55	0.846154	10	0.153846	0	0	17	0	17	0	6	0.0333333	2	477.181	7.95301	4108	53	23.2335	31.3647	16.5468	15.5248	13.3691	16.5468	27.0996	24.6614
10932	46	21	16	3	3	1	0	2	0	0	0	0	0.456522	0.347826	0.0652174	0.0652174	0.0217391	0	0.0434783	0	0	0	0	49	36	0.734694	13	0.265306	0	0	22	0	21	0	4	0.0434783	2	460.029	10.0006	2774	49	21.4659	33.1532	14.2194	14.072	11.1745	14.2194	39.5323	25.8148
10933	46	21	16	3	3	1	0	2	0	0	0	0	0.456522	0.347826	0.0652174	0.0652174	0.0217391	0	0.0434783	0	0	0	0	49	36	0.734694	13	0.265306	0	0	22	0	21	0	4	0.0434783	2	460.029	10.0006	2694	49	21.4659	33.1532	14.2194	14.0839	11.1106	14.2194	39.5442	25.6704
10934	44	21	16	1	3	1	0	2	0	0	0	0	0.477273	0.363636	0.0227273	0.0681818	0.0227273	0	0.0454545	0	0	0	0	47	36	0.765957	11	0.234043	0	0	22	0	21	0	4	0.0454545	2	428.039	9.72816	2262	45	19.673	29.7306	13.546	12.2834	10.6467	13.546	22.914	21.8004
10935	44	21	16	1	3	1	0	2	0	0	0	0	0.477273	0.363636	0.0227273	0.0681818	0.0227273	0	0.0454545	0	0	0	0	47	36	0.765957	11	0.234043	0	0	22	0	21	0	4	0.0454545	2	428.039	9.72816	2222	45	19.673	29.7306	13.546	12.2953	10.5718	13.546	22.9259	21.6005
10936	44	21	15	2	4	0	0	2	0	0	0	0	0.477273	0.340909	0.0454545	0.0909091	0	0	0.0454545	0	0	0	0	47	35	0.744681	12	0.255319	0	0	22	0	21	0	4	0.0454545	2	425.057	9.66039	2517	47	20.5432	30.7266	13.9187	13.0132	10.9372	13.9187	23.3905	20.4507
10937	44	21	15	2	4	0	0	2	0	0	0	0	0.477273	0.340909	0.0454545	0.0909091	0	0	0.0454545	0	0	0	0	47	35	0.744681	12	0.255319	0	0	22	0	21	0	4	0.0454545	2	425.057	9.66039	2457	47	20.5432	30.7266	13.9187	13.0251	10.8692	13.9187	23.4024	20.3552
10938	51	22	19	3	4	1	0	2	0	0	0	0	0.431373	0.372549	0.0588235	0.0784314	0.0196078	0	0.0392157	0	0	0	0	54	41	0.759259	13	0.240741	0	0	22	0	21	0	4	0.0392157	2	489.055	9.58932	3350	55	23.0432	35.1532	15.1627	14.6821	12.49	15.1627	43.5323	40.9632
10939	51	22	19	3	4	1	0	2	0	0	0	0	0.431373	0.372549	0.0588235	0.0784314	0.0196078	0	0.0392157	0	0	0	0	54	41	0.759259	13	0.240741	0	0	22	0	21	0	4	0.0392157	2	489.055	9.58932	3230	55	23.0432	35.1532	15.1627	14.694	12.426	15.1627	43.5442	40.8189
10940	45	20	15	3	4	1	0	2	0	0	0	0	0.444444	0.333333	0.0666667	0.0888889	0.0222222	0	0.0444444	0	0	0	0	48	35	0.729167	13	0.270833	0	0	22	0	21	0	4	0.0444444	2	461.024	10.245	2774	49	21.4659	33.8853	14.2194	14.072	11.1745	14.2194	45.077	26.7114
10941	50	21	17	3	6	1	0	2	0	0	0	0	0.42	0.34	0.06	0.12	0.02	0	0.04	0	0	0	0	53	39	0.735849	14	0.264151	0	0	22	0	21	0	4	0.04	2	503.046	10.0609	3699	54	23.7503	37.4194	15.6359	15.2926	11.9893	15.6359	46.4768	35.1201
10942	56	27	18	4	4	1	0	2	0	0	0	0	0.482143	0.321429	0.0714286	0.0714286	0.0178571	0	0.0357143	0	0	0	0	60	43	0.716667	17	0.283333	0	0	28	0	27	0	5	0.0535714	3	564.043	10.0722	5614	63	26.8632	40.4938	18.2083	17.2741	14.3576	18.2083	49.335	39.3227
10943	42	21	13	3	3	0	0	2	0	0	0	0	0.5	0.309524	0.0714286	0.0714286	0	0	0.047619	0	0	0	0	45	33	0.733333	12	0.266667	0	0	22	0	21	0	4	0.047619	2	425.033	10.1198	2517	47	20.5432	31.444	13.9187	13.0132	10.9372	13.9187	24.5559	20.7889
10944	39	19	13	1	4	0	0	2	0	0	0	0	0.487179	0.333333	0.025641	0.102564	0	0	0.0512821	0	0	0	0	42	31	0.738095	11	0.261905	0	0	22	0	21	0	4	0.025641	1	383.047	9.82171	1783	41	18.0956	26.8285	12.6142	11.4924	9.82775	12.6142	20.3314	19.0783
10945	51	26	18	2	3	0	0	2	0	0	0	0	0.509804	0.352941	0.0392157	0.0588235	0	0	0.0392157	0	0	0	0	55	41	0.745455	14	0.254545	0	0	28	0	27	0	5	0.0588235	3	474.078	9.29564	3797	52	22.7859	31.8751	16.0637	14.6149	12.4607	16.0637	24.3961	22.8797
10946	49	21	21	5	1	0	0	1	0	0	0	0	0.428571	0.428571	0.102041	0.0204082	0	0	0.0204082	0	0	0	0	52	44	0.846154	8	0.153846	0	0	12	0	12	0	4	0.0408163	2	402.111	8.20634	1843	52	19.9993	28.9297	13.3631	12.7026	10.7286	13.3631	20.6969	18.5881
10947	41	21	13	2	3	0	2	0	0	0	0	0	0.512195	0.317073	0.0487805	0.0731707	0	0.0487805	0	0	0	0	0	44	32	0.727273	12	0.272727	0	0	22	0	21	0	4	0.0487805	2	377.098	9.1975	1990	49	19.8361	27.2721	13.4692	12.3665	10.8989	13.4692	19.6567	19.3734
10948	41	21	11	2	3	0	4	0	0	0	0	0	0.512195	0.268293	0.0487805	0.0731707	0	0.097561	0	0	0	0	0	44	32	0.727273	12	0.272727	0	0	22	0	21	0	4	0.0487805	2	413.079	10.0751	2362	55	21.5766	32.3041	14.2906	13.4313	11.7457	14.2906	23.1624	22.3303
10949	41	21	11	2	3	0	3	1	0	0	0	0	0.512195	0.268293	0.0487805	0.0731707	0	0.0731707	0.0243902	0	0	0	0	44	32	0.727273	12	0.272727	0	0	22	0	21	0	4	0.0487805	2	429.049	10.4646	2362	55	21.5766	33.5313	14.2906	13.4313	11.7457	14.2906	24.0725	23.157
10950	43	22	13	1	3	0	4	0	0	0	0	0	0.511628	0.302326	0.0232558	0.0697674	0	0.0930233	0	0	0	0	0	46	34	0.73913	12	0.26087	0	0	22	0	21	0	4	0.0465116	2	411.099	9.56045	2362	55	21.5766	31.068	14.2906	13.4313	11.7457	14.2906	22.3383	21.2719
10951	44	23	12	1	4	0	4	0	0	0	0	0	0.522727	0.272727	0.0227273	0.0909091	0	0.0909091	0	0	0	0	0	47	34	0.723404	12	0.255319	1	0.0212766	22	0	21	0	4	0.0454545	2	436.095	9.91124	2767	58	22.9908	33.2143	15.3286	14.0247	12.1169	15.3286	23.2978	21.8544
10952	47	23	12	1	7	0	4	0	0	0	0	0	0.489362	0.255319	0.0212766	0.148936	0	0.0851064	0	0	0	0	0	51	37	0.72549	14	0.27451	0	0	27	0	26	0	5	0.0425532	2	478.104	10.1724	3492	61	24.6895	36.4409	16.8462	15.6222	13.5752	16.8462	30.2806	30.5677
10954	45	22	15	3	3	0	2	0	0	0	0	0	0.488889	0.333333	0.0666667	0.0666667	0	0.0444444	0	0	0	0	0	48	36	0.75	12	0.25	0	0	22	0	21	0	4	0.0444444	2	407.108	9.04685	2387	54	21.4135	29.7235	14.4179	13.0851	11.6731	14.4179	21.5281	21.3688
10955	41	21	11	2	3	0	2	2	0	0	0	0	0.512195	0.268293	0.0487805	0.0731707	0	0.0487805	0.0487805	0	0	0	0	44	32	0.727273	12	0.272727	0	0	22	0	21	0	4	0.0487805	2	445.02	10.8541	2362	55	21.5766	34.7586	14.2906	13.4313	11.7457	14.2906	24.9826	23.9836
10956	41	21	11	2	3	0	3	1	0	0	0	0	0.512195	0.268293	0.0487805	0.0731707	0	0.0731707	0.0243902	0	0	0	0	44	32	0.727273	12	0.272727	0	0	22	0	21	0	4	0.0487805	2	429.049	10.4646	2362	55	21.5766	33.5313	14.2906	13.4313	11.7457	14.2906	24.0725	23.157
10957	45	22	13	3	3	0	4	0	0	0	0	0	0.488889	0.288889	0.0666667	0.0666667	0	0.0888889	0	0	0	0	0	48	36	0.75	12	0.25	0	0	22	0	21	0	4	0.0444444	2	443.089	9.84643	2865	59	23.154	34.7555	15.2225	14.2461	12.4144	15.2225	25.1954	23.9503
10958	41	21	13	1	3	1	2	0	0	0	0	0	0.512195	0.317073	0.0243902	0.0731707	0.0243902	0.0487805	0	0	0	0	0	44	32	0.727273	12	0.272727	0	0	22	0	21	0	4	0.0487805	2	393.075	9.58719	1990	49	19.8361	28.6416	13.4692	12.3665	10.8989	13.4692	20.5697	20.739
10959	41	21	11	1	3	1	4	0	0	0	0	0	0.512195	0.268293	0.0243902	0.0731707	0.0243902	0.097561	0	0	0	0	0	44	32	0.727273	12	0.272727	0	0	22	0	21	0	4	0.0487805	2	429.056	10.4648	2362	55	21.5766	33.6736	14.2906	13.4313	11.7457	14.2906	24.0754	23.5775
10960	45	22	13	2	3	1	4	0	0	0	0	0	0.488889	0.288889	0.0444444	0.0666667	0.0222222	0.0888889	0	0	0	0	0	48	36	0.75	12	0.25	0	0	22	0	21	0	4	0.0444444	2	459.066	10.2015	2865	59	23.154	36.125	15.2225	14.2461	12.4144	15.2225	26.1084	25.1974
10961	43	22	10	4	3	0	2	2	0	0	0	0	0.511628	0.232558	0.0930233	0.0697674	0	0.0465116	0.0465116	0	0	0	0	46	33	0.717391	13	0.282609	0	0	22	0	21	0	4	0.0465116	2	488.002	11.3489	3134	61	24.0242	39.8917	15.5951	14.9759	12.7187	15.5951	30.0073	26.0482
10962	45	22	12	3	4	0	2	2	0	0	0	0	0.488889	0.266667	0.0666667	0.0888889	0	0.0444444	0.0444444	0	0	0	0	48	35	0.729167	13	0.270833	0	0	22	0	21	0	4	0.0444444	2	488.025	10.845	3134	61	24.0242	39.1743	15.5951	14.9759	12.7187	15.5951	28.8419	25.71
11485	35	20	10	2	3	0	0	0	0	0	0	0	0.571429	0.285714	0.0571429	0.0857143	0	0	0	0	0	0	0	40	28	0.7	12	0.3	0	0	18	0	18	0	6	0	0	324.077	9.25935	1216	50	16.7064	20.4714	12.2372	11.7156	11.0041	12.2372	17.1019	15.81
11486	35	20	9	2	3	0	0	0	1	0	0	0	0.571429	0.257143	0.0571429	0.0857143	0	0	0	0.0285714	0	0	0	40	28	0.7	12	0.3	0	0	18	0	18	0	6	0	0	401.988	11.4854	1346	53	17.5766	26.0862	12.6479	12.2528	11.4221	12.6479	21.1576	19.4111
11487	35	20	9	2	3	0	0	0	1	0	0	0	0.571429	0.257143	0.0571429	0.0857143	0	0	0	0.0285714	0	0	0	40	28	0.7	12	0.3	0	0	18	0	18	0	6	0.0571429	2	401.988	11.4854	1365	52	17.5766	26.0862	12.631	12.3493	11.3465	12.631	21.6096	18.6403
11488	35	20	9	2	3	0	0	0	1	0	0	0	0.571429	0.257143	0.0571429	0.0857143	0	0	0	0.0285714	0	0	0	40	28	0.7	12	0.3	0	0	18	0	18	0	6	0.0571429	2	401.988	11.4854	1372	52	17.5766	26.0862	12.631	12.3493	11.3396	12.631	21.6096	18.6179
11489	35	20	9	2	3	0	0	0	1	0	0	0	0.571429	0.257143	0.0571429	0.0857143	0	0	0	0.0285714	0	0	0	40	28	0.7	12	0.3	0	0	18	0	18	0	6	0.0571429	2	401.988	11.4854	1353	53	17.5766	26.0862	12.6479	12.2431	11.4834	12.6479	21.1259	20.223
11504	39	15	14	3	6	1	0	0	0	0	0	0	0.384615	0.358974	0.0769231	0.153846	0.025641	0	0	0	0	0	0	41	30	0.731707	11	0.268293	0	0	17	0	17	0	3	0.0512821	2	358.085	9.18166	1675	37	18.0267	26.1746	11.8424	11.5552	8.84843	11.8424	42.0176	25.7416
11505	39	15	12	3	6	1	2	0	0	0	0	0	0.384615	0.307692	0.0769231	0.153846	0.025641	0.0512821	0	0	0	0	0	41	30	0.731707	11	0.268293	0	0	17	0	17	0	3	0.0512821	2	394.066	10.1043	2017	43	19.7672	31.2066	12.6637	12.6199	9.69522	12.6637	45.5232	28.662
11506	42	16	14	3	6	1	2	0	0	0	0	0	0.380952	0.333333	0.0714286	0.142857	0.0238095	0.047619	0	0	0	0	0	44	33	0.75	11	0.25	0	0	17	0	17	0	3	0.047619	2	408.082	9.71623	2213	46	20.6375	32.0768	13.0744	13.1254	10.3013	13.0744	45.9055	29.7295
11507	39	15	11	3	6	1	3	0	0	0	0	0	0.384615	0.282051	0.0769231	0.153846	0.025641	0.0769231	0	0	0	0	0	41	30	0.731707	11	0.268293	0	0	17	0	17	0	3	0.0512821	2	412.057	10.5656	2213	46	20.6375	33.7226	13.0744	13.1254	10.3013	13.0744	47.126	31.9727
11508	36	13	12	3	6	2	0	0	0	0	0	0	0.361111	0.333333	0.0833333	0.166667	0.0555556	0	0	0	0	0	0	38	28	0.736842	10	0.263158	0	0	16	0	16	0	3	0.0277778	1	364.041	10.1123	1490	34	17.3196	27.3099	11.3424	11.2016	8.59843	11.3424	44.7037	30.1602
11509	39	14	14	3	6	2	0	0	0	0	0	0	0.358974	0.358974	0.0769231	0.153846	0.0512821	0	0	0	0	0	0	41	31	0.756098	10	0.243902	0	0	16	0	16	0	3	0.025641	1	378.057	9.69377	1655	37	18.1899	28.1801	11.753	11.7291	9.0582	11.753	45.0932	30.8477
11510	42	15	16	3	6	2	0	0	0	0	0	0	0.357143	0.380952	0.0714286	0.142857	0.047619	0	0	0	0	0	0	44	34	0.772727	10	0.227273	0	0	16	0	16	0	3	0.0238095	1	392.073	9.33506	1843	39	19.0601	29.0504	12.1469	12.3748	9.30997	12.1469	46.4955	31.359
11511	36	13	11	3	6	2	1	0	0	0	0	0	0.361111	0.305556	0.0833333	0.166667	0.0555556	0.0277778	0	0	0	0	0	38	28	0.736842	10	0.263158	0	0	16	0	16	0	3	0.0277778	1	382.032	10.612	1655	37	18.1899	29.8259	11.753	11.7291	9.0582	11.753	46.3136	33.0381
11512	54	19	22	3	7	1	2	0	0	0	0	0	0.351852	0.407407	0.0555556	0.12963	0.0185185	0.037037	0	0	0	0	0	56	45	0.803571	11	0.196429	0	0	17	0	17	0	3	0.037037	2	466.147	8.63236	3438	50	23.4659	34.93	15.0802	14.5285	11.1782	15.0802	45.9716	36.8352
11513	52	20	20	3	6	1	2	0	0	0	0	0	0.384615	0.384615	0.0576923	0.115385	0.0192308	0.0384615	0	0	0	0	0	55	44	0.8	11	0.2	0	0	17	0	17	0	4	0.0384615	2	462.129	8.88709	3303	54	22.8801	34.0101	15.2689	14.4102	12.18	15.2689	44.6605	41.8912
11514	40	15	14	2	6	1	2	0	0	0	0	0	0.375	0.35	0.05	0.15	0.025	0.05	0	0	0	0	0	42	32	0.761905	10	0.238095	0	0	17	0	17	0	3	0.05	2	380.087	9.50217	1874	39	18.897	29.1003	12.2362	12.1792	9.23975	12.2362	43.8821	26.2997
11515	40	14	12	4	6	2	2	0	0	0	0	0	0.35	0.3	0.1	0.15	0.05	0.05	0	0	0	0	0	42	30	0.714286	12	0.285714	0	0	17	0	17	0	3	0.05	2	430.033	10.7508	2162	47	20.6899	34.3653	12.9971	13.4732	10.0772	12.9971	64.3786	47.9007
11516	41	15	13	3	7	1	2	0	0	0	0	0	0.365854	0.317073	0.0731707	0.170732	0.0243902	0.0487805	0	0	0	0	0	43	32	0.744186	11	0.255814	0	0	17	0	17	0	3	0.0487805	2	409.077	9.97748	2306	43	20.4743	32.4313	13.1469	13.0603	9.93527	13.1469	47.5726	31.3296
11517	41	15	13	2	7	2	2	0	0	0	0	0	0.365854	0.317073	0.0487805	0.170732	0.0487805	0.0487805	0	0	0	0	0	43	32	0.744186	11	0.255814	0	0	12	0	12	0	3	0.0487805	2	425.054	10.3672	2306	43	20.4743	33.8008	13.1469	13.0603	9.93527	13.1469	49.3317	33.3136
11518	42	16	14	3	6	1	2	0	0	0	0	0	0.380952	0.333333	0.0714286	0.142857	0.0238095	0.047619	0	0	0	0	0	44	33	0.75	11	0.25	0	0	17	0	17	0	3	0.047619	2	408.082	9.71623	2103	46	20.6375	32.0768	13.0744	13.1474	10.2143	13.0744	45.9713	29.4686
11519	41	15	13	2	7	2	2	0	0	0	0	0	0.365854	0.317073	0.0487805	0.170732	0.0487805	0.0487805	0	0	0	0	0	43	32	0.744186	11	0.255814	0	0	12	0	12	0	3	0.0487805	2	425.054	10.3672	2196	43	20.4743	33.8008	13.1469	13.0822	9.84832	13.1469	49.3975	33.0527
11566	37	18	13	1	3	0	2	0	0	0	0	0	0.486486	0.351351	0.027027	0.0810811	0	0.0540541	0	0	0	0	0	39	29	0.74359	10	0.25641	0	0	18	0	18	0	3	0.0540541	2	325.103	8.78656	1422	38	17.1041	23.399	11.5586	10.3819	8.65121	11.5586	16.6477	14.7318
11567	38	19	12	1	4	0	2	0	0	0	0	0	0.5	0.315789	0.0263158	0.105263	0	0.0526316	0	0	0	0	0	40	29	0.725	10	0.25	1	0.025	18	0	18	0	3	0.0526316	2	350.098	9.2131	1839	42	18.6814	25.7084	12.4904	11.1729	9.47014	12.4904	17.7375	15.9734
11568	41	19	14	2	4	0	2	0	0	0	0	0	0.463415	0.341463	0.0487805	0.097561	0	0.0487805	0	0	0	0	0	43	32	0.744186	11	0.255814	0	0	18	0	18	0	3	0.0487805	2	368.108	8.97826	2062	44	19.5517	27.8147	12.8631	11.9027	9.76069	12.8631	20.4832	16.769
11569	39	19	12	3	3	0	2	0	0	0	0	0	0.487179	0.307692	0.0769231	0.0769231	0	0.0512821	0	0	0	0	0	41	30	0.731707	11	0.268293	0	0	18	0	18	0	3	0.0512821	2	368.085	9.43807	2062	44	19.5517	28.5321	12.8631	11.9027	9.76069	12.8631	21.6486	17.1072
11570	39	18	12	3	4	0	2	0	0	0	0	0	0.461538	0.307692	0.0769231	0.102564	0	0.0512821	0	0	0	0	0	41	30	0.731707	11	0.268293	0	0	18	0	18	0	3	0.0512821	2	370.088	9.48943	1954	45	19.5517	28.7713	12.8799	11.8303	9.72006	12.8799	23.6715	18.0543
11571	39	18	14	1	4	0	2	0	0	0	0	0	0.461538	0.358974	0.025641	0.102564	0	0.0512821	0	0	0	0	0	41	31	0.756098	10	0.243902	0	0	18	0	18	0	3	0.0512821	2	340.114	8.72086	1582	41	17.9743	25.0013	11.9692	10.8997	9.185	11.9692	17.6695	16.071
11572	44	20	16	2	4	0	2	0	0	0	0	0	0.454545	0.363636	0.0454545	0.0909091	0	0.0454545	0	0	0	0	0	46	35	0.76087	11	0.23913	0	0	18	0	18	0	3	0.0454545	2	382.124	8.68464	2191	45	20.2588	28.3074	13.3631	12.312	9.73653	13.3631	21.2808	17.4434
11573	51	25	18	2	4	0	2	0	0	0	0	0	0.490196	0.352941	0.0392157	0.0784314	0	0.0392157	0	0	0	0	0	54	40	0.740741	14	0.259259	0	0	24	0	24	0	4	0.0588235	3	444.14	8.70862	3526	54	23.3717	31.4203	15.9356	14.2935	12.0915	15.9356	22.8344	20.5521
11574	52	24	18	3	4	1	2	0	0	0	0	0	0.461538	0.346154	0.0576923	0.0769231	0.0192308	0.0384615	0	0	0	0	0	55	40	0.727273	15	0.272727	0	0	24	0	24	0	4	0.0576923	3	480.107	9.23282	3760	57	24.2943	34.579	16.2589	15.2101	12.461	16.2589	42.1549	31.4758
11575	39	18	12	3	4	0	2	0	0	0	0	0	0.461538	0.307692	0.0769231	0.102564	0	0.0512821	0	0	0	0	0	41	30	0.731707	11	0.268293	0	0	18	0	18	0	3	0.0512821	2	370.088	9.48943	2008	44	19.5517	28.7713	12.8631	11.9146	9.69265	12.8631	23.8125	18.0521
11576	37	18	12	1	3	0	2	1	0	0	0	0	0.486486	0.324324	0.027027	0.0810811	0	0.0540541	0.027027	0	0	0	0	39	29	0.74359	10	0.25641	0	0	18	0	18	0	3	0.0540541	2	359.064	9.70442	1600	40	17.9743	27.1422	11.9524	11.0157	8.97147	11.9524	19.6272	16.5311
11577	39	18	12	3	4	0	2	0	0	0	0	0	0.461538	0.307692	0.0769231	0.102564	0	0.0512821	0	0	0	0	0	41	30	0.731707	11	0.268293	0	0	18	0	18	0	3	0.0512821	2	370.088	9.48943	2062	44	19.5517	28.7713	12.8631	11.9027	9.76069	12.8631	23.8006	18.1602
11578	39	18	14	1	4	0	2	0	0	0	0	0	0.461538	0.358974	0.025641	0.102564	0	0.0512821	0	0	0	0	0	41	31	0.756098	10	0.243902	0	0	18	0	18	0	3	0.0512821	2	340.114	8.72086	1618	40	17.9743	25.0013	11.9524	11.0038	9.0619	11.9524	17.8672	15.5651
11579	42	19	16	1	4	0	2	0	0	0	0	0	0.452381	0.380952	0.0238095	0.0952381	0	0.047619	0	0	0	0	0	44	34	0.772727	10	0.227273	0	0	18	0	18	0	3	0.047619	2	354.129	8.43165	1839	42	18.6814	25.494	12.4904	11.1729	9.47014	12.4904	18.1601	16.2722
11580	52	24	18	3	4	1	2	0	0	0	0	0	0.461538	0.346154	0.0576923	0.0769231	0.0192308	0.0384615	0	0	0	0	0	55	40	0.727273	15	0.272727	0	0	24	0	24	0	4	0.0576923	3	480.107	9.23282	4120	56	24.2943	34.579	16.242	15.2922	12.4179	16.242	42.3146	31.2878
11581	48	20	18	3	4	1	2	0	0	0	0	0	0.416667	0.375	0.0625	0.0833333	0.0208333	0.0416667	0	0	0	0	0	50	38	0.76	12	0.24	0	0	18	0	18	0	3	0.0416667	2	432.107	9.00222	2795	52	22.0517	32.2414	14.1071	13.5716	11.3135	14.1071	40.625	37.2816
11582	68	32	26	3	4	1	2	0	0	0	0	0	0.470588	0.382353	0.0441176	0.0588235	0.0147059	0.0294118	0	0	0	0	0	72	54	0.75	18	0.25	0	0	30	0	30	0	5	0.0588235	4	584.169	8.59073	7061	70	29.6917	39.8813	20.2184	18.5933	15.5628	20.2184	45.0709	39.251
11583	42	18	14	3	4	1	2	0	0	0	0	0	0.428571	0.333333	0.0714286	0.0952381	0.0238095	0.047619	0	0	0	0	0	44	32	0.727273	12	0.272727	0	0	18	0	18	0	3	0.047619	2	404.075	9.62084	2287	46	20.4743	30.9734	13.1637	12.9615	9.99797	13.1637	42.1697	23.0297
11584	48	20	19	3	4	1	1	0	0	0	0	0	0.416667	0.395833	0.0625	0.0833333	0.0208333	0.0208333	0	0	0	0	0	50	38	0.76	12	0.24	0	0	18	0	18	0	3	0.0416667	2	414.116	8.62742	2574	49	21.1814	29.7254	13.6964	13.0343	10.9264	13.6964	38.8673	35.9107
11585	48	20	20	3	4	1	0	0	0	0	0	0	0.416667	0.416667	0.0625	0.0833333	0.0208333	0	0	0	0	0	0	50	38	0.76	12	0.24	0	0	18	0	18	0	3	0.0416667	2	396.126	8.25262	2357	46	20.3112	27.2094	13.2857	12.5068	10.4667	13.2857	37.1193	34.3246
11586	54	22	24	3	4	1	0	0	0	0	0	0	0.407407	0.444444	0.0555556	0.0740741	0.0185185	0	0	0	0	0	0	56	44	0.785714	12	0.214286	0	0	18	0	18	0	3	0.037037	2	424.157	7.85476	2867	50	21.7254	28.6236	14.3617	12.8656	11.0164	14.3617	37.1549	33.0091
11587	45	18	18	4	4	1	0	0	0	0	0	0	0.4	0.4	0.0888889	0.0888889	0.0222222	0	0	0	0	0	0	47	36	0.765957	11	0.234043	0	0	17	0	17	0	3	0.0222222	1	386.105	8.58011	2121	43	19.6041	27.3763	12.7857	12.1533	10.2167	12.7857	38.2078	36.1663
11588	51	20	22	4	4	1	0	0	0	0	0	0	0.392157	0.431373	0.0784314	0.0784314	0.0196078	0	0	0	0	0	0	53	42	0.792453	11	0.207547	0	0	17	0	17	0	3	0.0196078	1	414.136	8.12032	2597	47	21.0183	28.7905	13.8617	12.512	10.7664	13.8617	38.2433	34.8507
11589	45	18	18	3	4	2	0	0	0	0	0	0	0.4	0.4	0.0666667	0.0888889	0.0444444	0	0	0	0	0	0	47	36	0.765957	11	0.234043	0	0	17	0	17	0	3	0.0222222	1	402.082	8.93516	2121	43	19.6041	28.3447	12.7857	12.1533	10.2167	12.7857	39.8054	38.4837
11590	36	17	12	1	4	0	2	0	0	0	0	0	0.472222	0.333333	0.0277778	0.111111	0	0.0555556	0	0	0	0	0	38	28	0.736842	10	0.263158	0	0	18	0	18	0	3	0.0277778	1	326.098	9.05828	1422	38	17.1041	23.9166	11.5586	10.3819	8.65121	11.5586	17.6952	15.8332
11591	27	12	9	1	3	0	2	0	0	0	0	0	0.444444	0.333333	0.037037	0.111111	0	0.0740741	0	0	0	0	0	28	21	0.75	7	0.25	0	0	12	0	12	0	2	0.037037	1	249.071	9.22487	579	29	13.2841	19.7934	8.50291	7.8813	6.41339	8.50291	13.8785	11.6957
11592	27	12	10	1	3	0	1	0	0	0	0	0	0.444444	0.37037	0.037037	0.111111	0	0.037037	0	0	0	0	0	28	21	0.75	7	0.25	0	0	12	0	12	0	2	0.037037	1	231.081	8.55855	506	26	12.4138	17.2774	8.09222	7.34408	6.02637	8.09222	12.1209	10.3248
11593	27	12	11	1	3	0	0	0	0	0	0	0	0.444444	0.407407	0.037037	0.111111	0	0	0	0	0	0	0	28	21	0.75	7	0.25	0	0	12	0	12	0	2	0.037037	1	213.09	7.89223	437	23	11.5436	14.7614	7.68154	6.81657	5.5666	7.68154	10.3729	8.73876
11594	25	10	10	2	3	0	0	0	0	0	0	0	0.4	0.4	0.08	0.12	0	0	0	0	0	0	0	26	20	0.769231	6	0.230769	0	0	11	0	11	0	2	0	0	204.077	8.16309	361	20	10.8365	14.7036	7.18154	6.46302	5.3166	7.18154	10.7703	10.0636
11595	24	10	9	1	3	1	0	0	0	0	0	0	0.416667	0.375	0.0416667	0.125	0.0416667	0	0	0	0	0	0	25	19	0.76	6	0.24	0	0	11	0	11	0	2	0	0	219.047	9.12694	361	20	10.8365	15.8967	7.18154	6.46302	5.3166	7.18154	13.059	12.8978
11596	40	16	17	2	3	0	2	0	0	0	0	0	0.4	0.425	0.05	0.075	0	0.05	0	0	0	0	0	41	34	0.829268	7	0.170732	0	0	12	0	12	0	2	0.025	1	321.129	8.02822	1154	37	16.9828	24.3661	10.9516	9.70901	7.70645	10.9516	17.1483	14.3771
11597	61	24	26	4	4	1	2	0	0	0	0	0	0.393443	0.42623	0.0655738	0.0655738	0.0163934	0.0327869	0	0	0	0	0	63	51	0.809524	12	0.190476	0	0	18	0	18	0	3	0.0327869	2	504.164	8.26499	3990	60	25.7503	36.8141	16.5558	15.3993	12.622	16.5558	43.8947	39.9899
11598	55	22	22	4	4	1	2	0	0	0	0	0	0.4	0.4	0.0727273	0.0727273	0.0181818	0.0363636	0	0	0	0	0	57	45	0.789474	12	0.210526	0	0	18	0	18	0	3	0.0363636	2	476.133	8.65696	3352	54	24.173	35.5461	15.6124	14.7892	11.3065	15.6124	45.4394	25.738
11926	39	18	17	1	3	0	0	0	0	0	0	0	0.461538	0.435897	0.025641	0.0769231	0	0	0	0	0	0	0	42	34	0.809524	8	0.190476	0	0	16	0	15	0	4	0.025641	1	291.137	7.46506	1199	30	14.9409	17.7299	10.776	9.83686	7.70148	10.776	14.4368	12.3191
12069	33	16	11	3	3	0	0	0	0	0	0	0	0.484848	0.333333	0.0909091	0.0909091	0	0	0	0	0	0	0	36	27	0.75	9	0.25	0	0	6	0	6	0	4	0.030303	1	293.08	8.88121	947	41	15.2672	20.4633	10.631	10.0895	8.60374	10.631	19.0684	13.9504
12070	32	17	11	1	3	0	0	0	0	0	0	0	0.53125	0.34375	0.03125	0.09375	0	0	0	0	0	0	0	35	26	0.742857	8	0.228571	1	0.0285714	6	0	6	0	4	0.03125	1	273.09	8.53407	826	39	14.397	17.4004	10.2584	9.35964	8.30632	10.2584	13.0053	11.7694
12071	41	18	15	5	3	0	0	0	0	0	0	0	0.439024	0.365854	0.121951	0.0731707	0	0	0	0	0	0	0	44	35	0.795455	9	0.204545	0	0	6	0	6	0	4	0.0243902	1	353.101	8.61222	1523	50	18.4219	25.366	12.5116	11.6131	10.1372	12.5116	22.8976	18.2435
12072	40	19	15	3	3	0	0	0	0	0	0	0	0.475	0.375	0.075	0.075	0	0	0	0	0	0	0	43	34	0.790698	8	0.186047	1	0.0232558	6	0	6	0	4	0.025	1	333.111	8.32778	1358	48	17.5517	22.3031	12.1389	10.8832	9.83979	12.1389	16.8344	16.0625
12073	31	16	11	1	2	0	0	0	1	0	0	0	0.516129	0.354839	0.0322581	0.0645161	0	0	0	0.0322581	0	0	0	34	26	0.764706	8	0.235294	0	0	6	0	6	0	4	0.0322581	1	326.005	10.5163	707	37	13.6899	20.7058	9.72035	9.19054	7.88256	9.72035	16.4112	13.4109
12074	31	16	11	1	2	0	0	1	0	0	0	0	0.516129	0.354839	0.0322581	0.0645161	0	0	0.0322581	0	0	0	0	34	26	0.764706	8	0.235294	0	0	6	0	6	0	4	0.0322581	1	282.056	9.09858	707	37	13.6899	18.8342	9.72035	9.19054	7.88256	9.72035	14.8831	12.4295
12075	34	17	11	1	2	0	3	0	0	0	0	0	0.5	0.323529	0.0294118	0.0588235	0	0.0882353	0	0	0	0	0	37	29	0.783784	8	0.216216	0	0	6	0	6	0	4	0.0294118	1	316.082	9.29654	1070	43	16.1899	23.3985	10.9317	11.1483	8.84512	10.9317	24.9203	13.9011
12076	41	20	14	1	3	0	3	0	0	0	0	0	0.487805	0.341463	0.0243902	0.0731707	0	0.0731707	0	0	0	0	0	44	35	0.795455	8	0.181818	1	0.0227273	6	0	6	0	4	0.0243902	1	369.109	9.00266	1754	49	19.1814	27.1221	12.8635	12.6852	9.99987	12.8635	26.8232	15.3147
12077	42	19	15	3	2	0	3	0	0	0	0	0	0.452381	0.357143	0.0714286	0.047619	0	0.0714286	0	0	0	0	0	45	37	0.822222	8	0.177778	0	0	6	0	6	0	4	0.0238095	1	376.103	8.95484	1690	52	19.3446	28.3012	12.8122	12.6719	10.3786	12.8122	28.7495	18.1942
12078	40	19	15	3	2	0	0	0	1	0	0	0	0.475	0.375	0.075	0.05	0	0	0	0.025	0	0	0	43	34	0.790698	9	0.209302	0	0	16	0	15	0	4	0.05	2	398.027	9.95067	1285	47	17.5517	26.5827	12.0797	11.1851	9.51931	12.0797	21.757	18.5869
12079	31	16	11	1	2	0	1	0	0	0	0	0	0.516129	0.354839	0.0322581	0.0645161	0	0.0322581	0	0	0	0	0	34	26	0.764706	8	0.235294	0	0	6	0	6	0	4	0.0322581	1	266.086	8.5834	707	37	13.6899	17.607	9.72035	9.19054	7.88256	9.72035	13.8811	11.7859
12080	39	18	15	3	2	0	0	0	1	0	0	0	0.461538	0.384615	0.0769231	0.0512821	0	0	0	0.025641	0	0	0	42	34	0.809524	8	0.190476	0	0	6	0	6	0	4	0.025641	1	386.027	9.89812	1195	46	16.8446	25.6085	11.6009	10.7141	9.41602	11.6009	20.2404	17.704
12081	33	16	11	3	2	0	0	0	1	0	0	0	0.484848	0.333333	0.0909091	0.0606061	0	0	0	0.030303	0	0	0	36	28	0.777778	8	0.222222	0	0	6	0	6	0	4	0.030303	1	357.995	10.8483	925	42	15.4304	24.9184	10.5249	10.3321	8.81008	10.5249	19.386	16.8097
12082	34	17	14	1	2	0	0	0	0	0	0	0	0.5	0.411765	0.0294118	0.0588235	0	0	0	0	0	0	0	37	29	0.783784	8	0.216216	0	0	6	0	6	0	4	0.0294118	1	262.111	7.70914	707	37	13.6899	15.9612	9.72035	9.19054	7.88256	9.72035	12.5373	10.923
12083	31	16	11	1	2	0	0	0	1	0	0	0	0.516129	0.354839	0.0322581	0.0645161	0	0	0	0.0322581	0	0	0	34	26	0.764706	8	0.235294	0	0	6	0	6	0	4	0.0322581	1	326.005	10.5163	711	37	13.6899	20.7058	9.72035	9.19054	7.87569	9.72035	16.4112	13.3766
12084	31	16	11	1	2	0	0	0	1	0	0	0	0.516129	0.354839	0.0322581	0.0645161	0	0	0	0.0322581	0	0	0	34	26	0.764706	8	0.235294	0	0	6	0	6	0	4	0.0322581	1	326.005	10.5163	703	37	13.6899	20.7058	9.72035	9.19054	7.88256	9.72035	16.4112	13.4109
12085	31	16	11	1	2	0	0	1	0	0	0	0	0.516129	0.354839	0.0322581	0.0645161	0	0	0.0322581	0	0	0	0	34	26	0.764706	8	0.235294	0	0	6	0	6	0	4	0.0322581	1	282.056	9.09858	698	38	13.6899	18.8342	9.73718	9.08428	8.01945	9.73718	14.5228	13.7377
12086	40	20	13	2	2	0	3	0	0	0	0	0	0.5	0.325	0.05	0.05	0	0.075	0	0	0	0	0	43	34	0.790698	8	0.186047	1	0.0232558	6	0	6	0	4	0.025	1	370.093	9.25232	1754	49	19.1814	27.6261	12.8635	12.6852	9.99987	12.8635	27.0752	15.4929
12087	33	16	10	3	3	0	0	0	1	0	0	0	0.484848	0.30303	0.0909091	0.0909091	0	0	0	0.030303	0	0	0	36	27	0.75	9	0.25	0	0	6	0	6	0	4	0.030303	1	370.991	11.2421	1071	43	16.1375	26.0781	11.0249	10.7232	8.94616	11.0249	23.5761	16.7808
12088	31	16	11	1	2	0	0	0	0	1	0	0	0.516129	0.354839	0.0322581	0.0645161	0	0	0	0	0.0322581	0	0	34	26	0.764706	8	0.235294	0	0	6	0	6	0	4	0.0322581	1	373.992	12.0642	703	37	13.6899	22.1026	9.72035	9.19054	7.88256	9.72035	17.5518	14.1434
12089	38	18	15	2	2	0	0	0	1	0	0	0	0.473684	0.394737	0.0526316	0.0526316	0	0	0	0.0263158	0	0	0	41	33	0.804878	8	0.195122	0	0	16	0	15	0	4	0.0526316	2	370.032	9.73768	1011	44	15.9743	24.1313	11.1859	10.2246	8.76986	11.1859	18.4543	15.5658
12090	34	17	13	1	2	0	0	0	1	0	0	0	0.5	0.382353	0.0294118	0.0588235	0	0	0	0.0294118	0	0	0	37	29	0.783784	8	0.216216	0	0	16	0	15	0	4	0.0588235	2	340.021	10.0006	787	41	14.5601	21.481	10.1479	9.63122	8.38599	10.1479	17.1745	14.2829
12091	39	20	12	1	3	0	3	0	0	0	0	0	0.512821	0.307692	0.025641	0.0769231	0	0.0769231	0	0	0	0	0	42	32	0.761905	9	0.214286	1	0.0238095	6	0	6	0	4	0.025641	1	367.093	9.41265	1754	49	19.1814	27.1221	12.8635	12.6852	9.99987	12.8635	26.8232	15.3147
12092	40	19	15	3	2	0	0	0	1	0	0	0	0.475	0.375	0.075	0.05	0	0	0	0.025	0	0	0	43	34	0.790698	9	0.209302	0	0	12	0	12	0	4	0.05	2	398.027	9.95067	1335	47	17.5517	26.5827	12.0797	11.1437	9.70615	12.0797	21.525	19.3225
12093	34	17	14	1	2	0	0	0	0	0	0	0	0.5	0.411765	0.0294118	0.0588235	0	0	0	0	0	0	0	37	29	0.783784	8	0.216216	0	0	6	0	6	0	4	0.0294118	1	262.111	7.70914	698	38	13.6899	15.9612	9.73718	9.08428	8.01945	9.73718	12.3923	11.1826
12094	31	16	12	1	2	0	0	0	0	0	0	0	0.516129	0.387097	0.0322581	0.0645161	0	0	0	0	0	0	0	34	26	0.764706	8	0.235294	0	0	6	0	6	0	4	0.0322581	1	248.095	8.00306	608	35	12.8196	15.091	9.3265	8.55677	7.54014	9.3265	11.9035	10.5805
12095	37	18	16	1	2	0	0	0	0	0	0	0	0.486486	0.432432	0.027027	0.0540541	0	0	0	0	0	0	0	40	32	0.8	8	0.2	0	0	6	0	6	0	4	0.027027	1	276.126	7.46287	808	40	14.397	16.6683	10.2752	9.27532	8.33388	10.2752	12.5833	11.4465
12096	33	16	12	1	3	0	0	0	1	0	0	0	0.484848	0.363636	0.030303	0.0909091	0	0	0	0.030303	0	0	0	36	28	0.777778	8	0.222222	0	0	12	0	12	0	4	0.0606061	2	341.016	10.3338	811	39	14.397	21.9305	10.2584	9.35964	8.32184	10.2584	16.8644	15.8142
12097	31	16	10	1	2	0	0	0	2	0	0	0	0.516129	0.322581	0.0322581	0.0645161	0	0	0	0.0645161	0	0	0	34	26	0.764706	8	0.235294	0	0	6	0	6	0	4	0.0322581	1	403.916	13.0295	811	39	14.5601	26.3206	10.1142	9.8243	8.22498	10.1142	20.9189	16.2413
12098	31	16	11	1	2	0	0	0	1	0	0	0	0.516129	0.354839	0.0322581	0.0645161	0	0	0	0.0322581	0	0	0	34	26	0.764706	8	0.235294	0	0	6	0	6	0	4	0.0322581	1	326.005	10.5163	698	38	13.6899	20.7058	9.73718	9.08428	8.01945	9.73718	15.9107	15.4023
12099	39	18	16	3	2	0	0	0	0	0	0	0	0.461538	0.410256	0.0769231	0.0512821	0	0	0	0	0	0	0	42	34	0.809524	8	0.190476	0	0	6	0	6	0	4	0.025641	1	308.116	7.90041	1056	44	15.9743	19.9937	11.207	10.0804	9.0736	11.207	15.7327	14.8736
12100	44	21	15	3	2	0	3	0	0	0	0	0	0.477273	0.340909	0.0681818	0.0454545	0	0.0681818	0	0	0	0	0	47	37	0.787234	10	0.212766	0	0	6	0	6	0	4	0.0227273	1	400.103	9.09326	2204	52	20.7588	30.0775	13.7574	13.6337	10.7986	13.7574	30.4048	18.4536
12101	34	17	13	0	2	1	0	0	1	0	0	0	0.5	0.382353	0	0.0588235	0.0294118	0	0	0.0294118	0	0	0	37	29	0.783784	8	0.216216	0	0	12	0	12	0	4	0.0588235	2	355.998	10.4705	811	39	14.397	22.0192	10.2584	9.35964	8.32184	10.2584	18.2328	16.4563
12102	43	21	15	2	2	0	3	0	0	0	0	0	0.488372	0.348837	0.0465116	0.0465116	0	0.0697674	0	0	0	0	0	46	36	0.782609	10	0.217391	0	0	6	0	6	0	4	0.0232558	1	384.109	8.93276	1965	50	20.0517	28.4963	13.2194	13.5141	10.1862	13.2194	28.5044	15.5991
12103	37	18	15	1	2	0	0	0	1	0	0	0	0.486486	0.405405	0.027027	0.0540541	0	0	0	0.027027	0	0	0	40	32	0.8	8	0.2	0	0	16	0	15	0	4	0.0540541	2	354.037	9.56856	888	43	15.2672	22.1881	10.6859	9.84421	8.61926	10.6859	17.5434	14.6869
12104	31	16	11	0	2	1	0	0	1	0	0	0	0.516129	0.354839	0	0.0645161	0.0322581	0	0	0.0322581	0	0	0	34	26	0.764706	8	0.235294	0	0	6	0	6	0	4	0.0322581	1	341.983	11.0317	707	37	13.6899	22.0753	9.72035	9.19054	7.88256	9.72035	17.9387	14.2928
12105	34	17	10	1	2	0	3	0	1	0	0	0	0.5	0.294118	0.0294118	0.0588235	0	0.0882353	0	0.0294118	0	0	0	37	29	0.783784	8	0.216216	0	0	6	0	6	0	4	0.0294118	1	393.993	11.588	1204	45	17.0601	29.0133	11.3255	11.7821	9.18753	11.3255	29.428	16.7315
12106	53	25	21	2	2	0	3	0	0	0	0	0	0.471698	0.396226	0.0377358	0.0377358	0	0.0566038	0	0	0	0	0	57	48	0.842105	8	0.140351	1	0.0175439	6	0	6	0	5	0.0188679	1	438.156	8.26709	2935	58	22.5099	30.9545	15.2171	15.4529	12.2507	15.2171	30.536	18.2338
12107	34	17	13	1	2	0	0	0	1	0	0	0	0.5	0.382353	0.0294118	0.0588235	0	0	0	0.0294118	0	0	0	37	29	0.783784	8	0.216216	0	0	12	0	12	0	4	0.0588235	2	340.021	10.0006	797	41	14.5601	21.481	10.1479	9.58984	8.62676	10.1479	16.9424	15.3209
12108	35	17	14	2	2	0	0	0	0	0	0	0	0.485714	0.4	0.0571429	0.0571429	0	0	0	0	0	0	0	38	30	0.789474	8	0.210526	0	0	6	0	6	0	4	0.0285714	1	278.106	7.94587	826	39	14.397	17.5424	10.2584	9.35964	8.30632	10.2584	13.9247	12.5187
12109	34	17	10	1	2	0	3	0	0	1	0	0	0.5	0.294118	0.0294118	0.0588235	0	0.0882353	0	0	0.0294118	0	0	37	29	0.783784	8	0.216216	0	0	6	0	6	0	4	0.0294118	1	441.979	12.9994	1204	45	17.0601	30.4101	11.3255	11.7821	9.18753	11.3255	30.5686	17.464
12110	46	21	19	3	2	0	0	0	1	0	0	0	0.456522	0.413043	0.0652174	0.0434783	0	0	0	0.0217391	0	0	0	49	40	0.816327	9	0.183673	0	0	16	0	15	0	4	0.0434783	2	426.058	9.26213	1573	50	19.3446	28.3756	12.743	13.0915	9.63377	12.743	25.2597	19.0788
12111	38	19	15	1	2	0	0	0	1	0	0	0	0.5	0.394737	0.0263158	0.0526316	0	0	0	0.0263158	0	0	0	41	32	0.780488	9	0.219512	0	0	16	0	15	0	4	0.0526316	2	366.037	9.63255	1011	44	15.9743	22.8952	11.1859	10.2246	8.76986	11.1859	17.8363	14.9477
12112	32	16	11	2	2	0	0	0	1	0	0	0	0.5	0.34375	0.0625	0.0625	0	0	0	0.03125	0	0	0	35	27	0.771429	8	0.228571	0	0	12	0	12	0	4	0.0625	2	342	10.6875	804	40	14.5601	22.8121	10.131	9.71804	8.36187	10.131	17.8166	15.1123
12113	31	16	10	1	2	0	0	2	0	0	0	0	0.516129	0.322581	0.0322581	0.0645161	0	0	0.0645161	0	0	0	0	34	26	0.764706	8	0.235294	0	0	6	0	6	0	4	0.0322581	1	316.017	10.1941	801	40	14.5601	22.5774	10.131	9.73967	8.19738	10.131	17.5628	14.3253
12114	44	23	17	1	2	0	0	0	1	0	0	0	0.522727	0.386364	0.0227273	0.0454545	0	0	0	0.0227273	0	0	0	48	37	0.770833	11	0.229167	0	0	12	0	12	0	5	0.0454545	2	416.052	9.45574	1679	50	18.3801	25.301	13.2035	12.1343	10.6649	13.2035	19.5165	17.3795
12115	35	17	13	2	2	0	0	0	1	0	0	0	0.485714	0.371429	0.0571429	0.0571429	0	0	0	0.0285714	0	0	0	38	30	0.789474	8	0.210526	0	0	12	0	12	0	4	0.0571429	2	356.016	10.1719	922	42	15.2672	23.1572	10.669	9.90909	8.6763	10.669	18.2438	15.7023
12116	37	18	15	1	2	0	0	0	1	0	0	0	0.486486	0.405405	0.027027	0.0540541	0	0	0	0.027027	0	0	0	40	32	0.8	8	0.2	0	0	12	0	12	0	4	0.0540541	2	354.037	9.56856	908	43	15.2672	22.1881	10.6859	9.80283	8.80609	10.6859	17.3113	15.4225
12117	60	26	26	5	2	0	0	0	1	0	0	0	0.433333	0.433333	0.0833333	0.0333333	0	0	0	0.0166667	0	0	0	63	53	0.84127	10	0.15873	0	0	6	0	6	0	4	0.0166667	1	525.103	8.75171	2894	63	24.9993	36.3538	15.7657	16.9292	11.6347	15.7657	32.9481	24.4178
12118	35	17	14	2	2	0	0	0	0	0	0	0	0.485714	0.4	0.0571429	0.0571429	0	0	0	0	0	0	0	38	30	0.789474	8	0.210526	0	0	12	0	12	0	4	0.0571429	2	278.106	7.94587	804	40	14.397	17.5424	10.2752	9.27532	8.33388	10.2752	13.7361	12.872
12119	33	17	14	0	1	0	0	0	1	0	0	0	0.515152	0.424242	0	0.030303	0	0	0	0.030303	0	0	0	36	29	0.805556	7	0.194444	0	0	6	0	6	0	4	0.030303	1	311.031	9.42518	623	35	12.8196	18.0818	9.3265	8.54486	7.61528	9.3265	13.3203	11.3384
12120	43	23	16	0	2	2	0	0	0	0	0	0	0.534884	0.372093	0	0.0465116	0.0465116	0	0	0	0	0	0	47	35	0.744681	12	0.255319	0	0	23	0	23	0	5	0.0465116	2	384.075	8.93199	1621	48	18.217	23.7002	13.2928	11.9506	10.469	13.2928	19.8645	17.8563
12121	75	31	34	7	2	0	0	0	1	0	0	0	0.413333	0.453333	0.0933333	0.0266667	0	0	0	0.0133333	0	0	0	78	67	0.858974	11	0.141026	0	0	16	0	15	0	4	0.0266667	2	625.155	8.3354	4663	76	30.654	44.0236	18.7883	20.8302	13.3915	18.7883	41.7966	30.0955
12122	61	26	27	5	2	0	0	0	1	0	0	0	0.42623	0.442623	0.0819672	0.0327869	0	0	0	0.0163934	0	0	0	64	54	0.84375	10	0.15625	0	0	16	0	15	0	4	0.0327869	2	526.11	8.62476	2985	63	24.9993	36.0454	15.7657	16.9511	11.5479	15.7657	33.8762	25.3484
12123	52	29	19	0	2	1	0	1	0	0	0	0	0.557692	0.365385	0	0.0384615	0.0192308	0	0.0192308	0	0	0	0	57	42	0.736842	15	0.263158	0	0	29	0	28	0	6	0.0576923	3	462.096	8.88646	2900	62	22.3632	28.877	16.153	14.9057	13.0601	16.153	22.1257	18.6361
12124	33	17	15	0	1	0	0	0	0	0	0	0	0.515152	0.454545	0	0.030303	0	0	0	0	0	0	0	36	29	0.805556	7	0.194444	0	0	6	0	6	0	4	0.030303	1	233.12	7.06426	531	33	11.9494	12.467	8.93265	7.9111	7.27286	8.93265	8.81261	8.50804
12237	31	16	10	1	2	0	0	0	1	1	0	0	0.516129	0.322581	0.0322581	0.0645161	0	0	0	0.0322581	0.0322581	0	0	34	26	0.764706	8	0.235294	0	0	6	0	6	0	4	0.0322581	1	451.902	14.5775	811	39	14.5601	27.7174	10.1142	9.8243	8.22498	10.1142	22.0594	16.9737
12238	32	17	11	1	3	0	0	0	0	0	0	0	0.53125	0.34375	0.03125	0.09375	0	0	0	0	0	0	0	35	26	0.742857	8	0.228571	1	0.0285714	6	0	6	0	4	0.03125	1	273.09	8.53407	818	39	14.397	17.4004	10.2584	9.35964	8.30632	10.2584	13.0053	11.7694
12239	38	18	13	2	2	0	3	0	0	0	0	0	0.473684	0.342105	0.0526316	0.0526316	0	0.0789474	0	0	0	0	0	41	33	0.804878	8	0.195122	0	0	12	0	12	0	4	0.0526316	2	346.093	9.10771	1382	47	17.7672	25.8499	11.8635	11.9512	9.60442	11.8635	26.9415	15.805
12240	33	16	13	1	3	0	0	0	0	0	0	0	0.484848	0.393939	0.030303	0.0909091	0	0	0	0	0	0	0	36	28	0.777778	8	0.222222	0	0	6	0	6	0	4	0.030303	1	263.106	7.9729	707	37	13.6899	16.6933	9.72035	9.19054	7.88256	9.72035	13.135	11.3068
12241	32	16	11	2	2	0	0	0	1	0	0	0	0.5	0.34375	0.0625	0.0625	0	0	0	0.03125	0	0	0	35	27	0.771429	8	0.228571	0	0	12	0	12	0	4	0.0625	2	342	10.6875	818	39	14.5601	22.8121	10.1142	9.8243	8.2181	10.1142	18.0542	14.3672
12242	38	18	15	2	3	0	0	0	0	0	0	0	0.473684	0.394737	0.0526316	0.0789474	0	0	0	0	0	0	0	41	32	0.780488	9	0.219512	0	0	6	0	6	0	4	0.0263158	1	305.116	8.02938	1108	41	15.9743	19.9994	11.1142	10.5809	8.53371	11.1142	16.7083	12.9393
12243	34	16	13	2	3	0	0	0	0	0	0	0	0.470588	0.382353	0.0588235	0.0882353	0	0	0	0	0	0	0	37	29	0.783784	8	0.216216	0	0	6	0	6	0	4	0	0	279.101	8.20885	826	39	14.397	18.06	10.2584	9.35964	8.30632	10.2584	14.9334	13.6649
12244	42	20	15	2	2	0	3	0	0	0	0	0	0.47619	0.357143	0.047619	0.047619	0	0.0714286	0	0	0	0	0	45	36	0.8	9	0.2	0	0	6	0	6	0	4	0.0238095	1	372.109	8.85973	1730	49	19.3446	27.7892	12.7194	13.1725	9.83869	12.7194	28.1628	15.186
12245	30	15	10	1	3	0	0	1	0	0	0	0	0.5	0.333333	0.0333333	0.1	0	0	0.0333333	0	0	0	0	33	25	0.757576	8	0.242424	0	0	6	0	6	0	4	0	0	283.051	9.43504	707	37	13.6899	19.3518	9.72035	9.19054	7.88256	9.72035	15.8918	13.5757
12246	33	16	10	1	3	0	3	0	0	0	0	0	0.484848	0.30303	0.030303	0.0909091	0	0.0909091	0	0	0	0	0	36	28	0.777778	8	0.222222	0	0	6	0	6	0	4	0	0	317.078	9.60841	1070	43	16.1899	23.9161	10.9317	11.1483	8.84512	10.9317	25.9291	15.0474
12247	36	18	13	2	3	0	0	0	0	0	0	0	0.5	0.361111	0.0555556	0.0833333	0	0	0	0	0	0	0	39	30	0.769231	8	0.205128	1	0.025641	12	0	12	0	4	0.0555556	2	303.101	8.41947	1092	43	15.9743	19.8518	11.1902	10.1625	9.06563	11.1902	15.0264	13.6732
12248	37	17	13	4	3	0	0	0	0	0	0	0	0.459459	0.351351	0.108108	0.0810811	0	0	0	0	0	0	0	40	31	0.775	9	0.225	0	0	12	0	12	0	4	0.0540541	2	323.091	8.73218	1236	45	16.8446	22.9147	11.5629	10.8923	9.36305	11.5629	21.0895	15.8543
12249	37	17	13	4	3	0	0	0	0	0	0	0	0.459459	0.351351	0.108108	0.0810811	0	0	0	0	0	0	0	40	31	0.775	9	0.225	0	0	6	0	6	0	4	0.027027	1	323.091	8.73218	1218	45	16.8446	22.9147	11.5629	10.8923	9.36992	11.5629	21.0895	15.8886
12250	33	16	13	1	3	0	0	0	0	0	0	0	0.484848	0.393939	0.030303	0.0909091	0	0	0	0	0	0	0	36	28	0.777778	8	0.222222	0	0	6	0	6	0	4	0	0	263.106	7.9729	707	37	13.6899	16.4789	9.72035	9.19054	7.88256	9.72035	13.546	12.0692
12251	30	15	11	1	3	0	0	0	0	0	0	0	0.5	0.366667	0.0333333	0.1	0	0	0	0	0	0	0	33	25	0.757576	8	0.242424	0	0	16	0	15	0	4	0.0333333	1	249.09	8.30301	608	35	12.8196	15.6086	9.3265	8.55677	7.54014	9.3265	12.9122	11.7268
12252	33	16	11	2	3	1	0	0	0	0	0	0	0.484848	0.333333	0.0606061	0.0909091	0.030303	0	0	0	0	0	0	36	27	0.75	9	0.25	0	0	6	0	6	0	4	0.030303	1	309.057	9.36537	947	41	15.2672	21.8328	10.631	10.0895	8.60374	10.631	20.5959	14.8323
12253	39	18	15	2	3	1	0	0	0	0	0	0	0.461538	0.384615	0.0512821	0.0769231	0.025641	0	0	0	0	0	0	42	33	0.785714	9	0.214286	0	0	16	0	15	0	4	0.0512821	2	337.088	8.64329	1170	47	16.8446	22.552	11.5966	10.6992	9.54645	11.5966	21.6532	17.8678
12254	47	20	21	2	3	0	0	0	1	0	0	0	0.425532	0.446809	0.0425532	0.0638298	0	0	0	0.0212766	0	0	0	50	42	0.84	8	0.16	0	0	12	0	12	0	4	0.0425532	2	414.082	8.81025	1708	45	18.0956	26.3998	12.6522	11.4345	9.53044	12.6522	20.3698	16.7021
12255	28	14	9	1	2	1	0	0	1	0	0	0	0.5	0.321429	0.0357143	0.0714286	0.0357143	0	0	0.0357143	0	0	0	31	24	0.774194	7	0.225806	0	0	5	0	5	0	4	0	0	331.962	11.8558	610	34	12.9828	21.8411	9.22035	8.83698	7.63256	9.22035	18.9593	17.3863
12256	31	15	12	1	2	1	0	0	0	0	0	0	0.483871	0.387097	0.0322581	0.0645161	0.0322581	0	0	0	0	0	0	34	27	0.794118	7	0.205882	0	0	5	0	5	0	4	0	0	268.067	8.64732	610	34	12.9828	17.0965	9.22035	8.83698	7.63256	9.22035	15.0854	14.8983
12257	28	14	9	1	2	1	0	1	0	0	0	0	0.5	0.321429	0.0357143	0.0714286	0.0357143	0	0.0357143	0	0	0	0	31	24	0.774194	7	0.225806	0	0	5	0	5	0	4	0	0	288.012	10.2862	610	34	12.9828	19.9695	9.22035	8.83698	7.63256	9.22035	17.4312	16.4049
12258	29	15	9	1	3	1	0	0	0	0	0	0	0.517241	0.310345	0.0344828	0.103448	0.0344828	0	0	0	0	0	0	32	24	0.75	7	0.21875	1	0.03125	5	0	5	0	4	0	0	279.047	9.6223	719	36	13.6899	18.5357	9.75835	9.00609	8.05632	9.75835	15.5533	15.7447
12259	30	14	9	3	3	1	0	0	0	0	0	0	0.466667	0.3	0.1	0.1	0.0333333	0	0	0	0	0	0	33	25	0.757576	8	0.242424	0	0	5	0	5	0	4	0	0	299.036	9.96788	830	38	14.5601	21.5986	10.131	9.73591	8.35374	10.131	21.6165	17.9258
12305	24	12	9	0	3	0	0	0	0	0	0	0	0.5	0.375	0	0.125	0	0	0	0	0	0	0	26	19	0.730769	7	0.269231	0	0	16	0	15	0	3	0.0416667	1	195.08	8.12832	361	20	10.0876	11.6549	7.43265	6.43419	5.59399	7.43265	9.84754	10.1357
12306	28	13	11	1	3	0	0	0	0	0	0	0	0.464286	0.392857	0.0357143	0.107143	0	0	0	0	0	0	0	30	23	0.766667	7	0.233333	0	0	16	0	15	0	3	0.0357143	1	225.09	8.03894	501	25	11.6649	14.0919	8.38134	7.15274	6.37524	8.38134	11.1085	11.2814
12307	25	12	9	1	3	0	0	0	0	0	0	0	0.48	0.36	0.04	0.12	0	0	0	0	0	0	0	27	20	0.740741	7	0.259259	0	0	16	0	15	0	3	0.04	1	211.075	8.44298	423	23	10.9578	13.7468	7.84334	6.9617	6.06082	7.84334	10.6814	10.5783
12308	28	13	11	1	3	0	0	0	0	0	0	0	0.464286	0.392857	0.0357143	0.107143	0	0	0	0	0	0	0	30	23	0.766667	7	0.233333	0	0	16	0	15	0	3	0.0357143	1	225.09	8.03894	519	24	11.6649	14.0919	8.3645	7.23706	6.34488	8.3645	11.2583	11.1707
12309	25	12	9	1	3	0	0	0	0	0	0	0	0.48	0.36	0.04	0.12	0	0	0	0	0	0	0	27	20	0.740741	7	0.259259	0	0	16	0	15	0	3	0.04	1	211.075	8.44298	432	22	10.9578	13.7468	7.8265	7.06796	5.92112	7.8265	10.8802	10.2231
12310	28	13	11	1	3	0	0	0	0	0	0	0	0.464286	0.392857	0.0357143	0.107143	0	0	0	0	0	0	0	30	23	0.766667	7	0.233333	0	0	16	0	15	0	3	0.0357143	1	225.09	8.03894	537	24	11.6649	14.0919	8.3645	7.22515	6.41292	8.3645	11.2464	11.285
12311	25	12	9	1	3	0	0	0	0	0	0	0	0.48	0.36	0.04	0.12	0	0	0	0	0	0	0	27	20	0.740741	7	0.259259	0	0	16	0	15	0	3	0.04	1	211.075	8.44298	441	22	10.9578	13.7468	7.8265	7.05605	6.00467	7.8265	10.8683	10.3722
12312	32	14	13	2	3	0	0	0	0	0	0	0	0.4375	0.40625	0.0625	0.09375	0	0	0	0	0	0	0	34	27	0.794118	7	0.205882	0	0	16	0	15	0	3	0.03125	1	255.101	7.9719	697	28	13.2423	16.5433	9.29636	8.05183	7.03769	9.29636	13.2914	12.9429
12313	36	15	15	3	3	0	0	0	0	0	0	0	0.416667	0.416667	0.0833333	0.0833333	0	0	0	0	0	0	0	38	31	0.815789	7	0.184211	0	0	16	0	15	0	3	0.0277778	1	285.111	7.91976	905	34	14.8196	18.9946	10.2619	8.67634	7.88632	10.2619	14.8722	15.913
12314	24	12	8	0	3	0	1	0	0	0	0	0	0.5	0.333333	0	0.125	0	0.0416667	0	0	0	0	0	26	19	0.730769	7	0.269231	0	0	16	0	15	0	3	0.0416667	1	213.07	8.87793	441	22	10.9578	14.1565	7.8265	7.05605	6.00467	7.8265	11.2028	10.6087
12315	24	12	8	0	3	0	0	1	0	0	0	0	0.5	0.333333	0	0.125	0	0	0.0416667	0	0	0	0	26	19	0.730769	7	0.269231	0	0	16	0	15	0	3	0.0416667	1	229.041	9.54336	441	22	10.9578	15.3837	7.8265	7.05605	6.00467	7.8265	12.2049	11.3172
12316	24	12	7	0	3	0	0	2	0	0	0	0	0.5	0.291667	0	0.125	0	0	0.0833333	0	0	0	0	26	19	0.730769	7	0.269231	0	0	16	0	15	0	3	0.0416667	1	263.002	10.9584	507	24	11.8281	19.1269	8.22035	7.71363	6.15914	8.22035	15.2082	12.5217
12317	24	12	8	0	3	0	0	0	1	0	0	0	0.5	0.333333	0	0.125	0	0	0	0.0416667	0	0	0	26	19	0.730769	7	0.269231	0	0	16	0	15	0	3	0.0416667	1	272.99	11.3746	441	22	10.9578	17.2553	7.8265	7.05605	6.00467	7.8265	13.733	12.3978
12318	27	13	8	0	3	0	3	0	0	0	0	0	0.481481	0.296296	0	0.111111	0	0.111111	0	0	0	0	0	29	22	0.758621	7	0.241379	0	0	16	0	15	0	3	0.037037	1	263.067	9.74322	735	28	13.4578	19.948	9.03782	9.01383	6.94074	9.03782	22.2421	12.6102
12319	25	13	8	0	4	0	0	0	0	0	0	0	0.52	0.32	0	0.16	0	0	0	0	0	0	0	27	19	0.703704	7	0.259259	1	0.037037	16	0	15	0	3	0.04	1	220.075	8.803	537	24	11.6649	13.9499	8.3645	7.22515	6.41292	8.3645	10.327	10.4894
12320	27	13	11	0	3	0	0	0	0	0	0	0	0.481481	0.407407	0	0.111111	0	0	0	0	0	0	0	29	22	0.758621	7	0.241379	0	0	16	0	15	0	3	0.037037	1	209.095	7.74427	441	22	10.9578	12.5107	7.8265	7.05605	6.00467	7.8265	9.85907	9.65853
12321	32	14	14	0	4	0	0	0	0	0	0	0	0.4375	0.4375	0	0.125	0	0	0	0	0	0	0	34	27	0.794118	7	0.205882	0	0	16	0	15	0	3	0.03125	1	238.122	7.44131	635	26	12.5352	14.5107	8.73718	7.95498	6.70347	8.73718	12.0138	11.2915
12322	31	14	13	1	3	0	0	0	0	0	0	0	0.451613	0.419355	0.0322581	0.0967742	0	0	0	0	0	0	0	33	26	0.787879	7	0.212121	0	0	16	0	15	0	3	0.0322581	1	239.106	7.71309	606	28	12.5352	14.9621	8.79203	7.65612	6.96774	8.79203	11.5998	12.0456
12323	35	15	15	2	3	0	0	0	0	0	0	0	0.428571	0.428571	0.0571429	0.0857143	0	0	0	0	0	0	0	37	30	0.810811	7	0.189189	0	0	16	0	15	0	3	0.0285714	1	269.116	7.68904	793	33	14.1125	17.4135	9.74071	8.37685	7.72815	9.74071	13.4079	14.4211
12324	37	16	17	1	3	0	0	0	0	0	0	0	0.432432	0.459459	0.027027	0.0810811	0	0	0	0	0	0	0	39	32	0.820513	7	0.179487	0	0	16	0	15	0	3	0.027027	1	267.137	7.21992	799	31	13.9494	16.3907	9.83003	8.24953	7.33894	9.83003	12.8442	13.2975
12325	37	16	16	1	3	0	0	1	0	0	0	0	0.432432	0.432432	0.027027	0.0810811	0	0	0.027027	0	0	0	0	39	32	0.820513	7	0.179487	0	0	16	0	15	0	3	0.027027	1	301.098	8.13779	925	32	14.6565	19.9564	10.33	8.60309	7.60794	10.33	13.9833	13.6005
12326	37	16	17	1	3	0	0	0	0	0	0	0	0.432432	0.459459	0.027027	0.0810811	0	0	0	0	0	0	0	39	32	0.820513	7	0.179487	0	0	16	0	15	0	3	0.027027	1	267.137	7.21992	782	32	14.1125	16.5395	9.70271	8.61837	7.37562	9.70271	12.5621	12.3076
12327	35	16	15	1	3	0	0	0	0	0	0	0	0.457143	0.428571	0.0285714	0.0857143	0	0	0	0	0	0	0	37	29	0.783784	8	0.216216	0	0	16	0	15	0	3	0.0285714	1	265.122	7.5749	799	31	13.9494	16.3763	9.83003	8.24953	7.33894	9.83003	12.1933	12.3157
12328	40	17	19	1	3	0	0	0	0	0	0	0	0.425	0.475	0.025	0.075	0	0	0	0	0	0	0	42	35	0.833333	7	0.166667	0	0	16	0	15	0	3	0.025	1	281.153	7.02882	925	32	14.6565	17.0978	10.33	8.60309	7.60794	10.33	13.1978	13.5665
12329	49	20	25	1	3	0	0	0	0	0	0	0	0.408163	0.510204	0.0204082	0.0612245	0	0	0	0	0	0	0	51	44	0.862745	7	0.137255	0	0	16	0	15	0	3	0.0204082	1	323.2	6.59591	1433	35	16.7778	19.2192	11.83	9.66375	8.35794	11.83	14.2584	14.3165
12330	38	17	17	1	3	0	0	0	0	0	0	0	0.447368	0.447368	0.0263158	0.0789474	0	0	0	0	0	0	0	41	34	0.829268	7	0.170732	0	0	16	0	15	0	4	0.0263158	1	279.137	7.34571	906	32	14.2338	16.6608	10.3477	9.13993	7.73068	10.3477	13.0837	12.7074
12331	47	20	23	1	3	0	0	0	0	0	0	0	0.425532	0.489362	0.0212766	0.0638298	0	0	0	0	0	0	0	50	43	0.86	7	0.14	0	0	16	0	15	0	4	0.0212766	1	321.184	6.8337	1317	37	16.3552	18.7821	11.8477	10.2006	9.04718	11.8477	14.1443	14.0239
12332	39	15	16	3	4	1	0	0	0	0	0	0	0.384615	0.410256	0.0769231	0.102564	0.025641	0	0	0	0	0	0	41	32	0.780488	9	0.219512	0	0	16	0	15	0	3	0.025641	1	332.094	8.51524	1274	37	16.6125	22.9343	10.8818	10.5953	8.76811	10.8818	43.2428	38.3439
12333	27	13	10	0	3	0	0	1	0	0	0	0	0.481481	0.37037	0	0.111111	0	0	0.037037	0	0	0	0	29	22	0.758621	7	0.241379	0	0	16	0	15	0	3	0.037037	1	243.056	9.00209	502	26	11.8281	16.2684	8.25402	7.48702	6.55949	8.25402	13.2497	13.0414
12334	33	15	14	0	3	0	0	1	0	0	0	0	0.454545	0.424242	0	0.0909091	0	0	0.030303	0	0	0	0	35	28	0.8	7	0.2	0	0	16	0	15	0	3	0.030303	1	271.088	8.21478	660	30	13.4054	17.8457	9.1647	8.44927	6.96737	9.1647	14.1536	13.3894
12335	36	16	16	0	3	0	0	1	0	0	0	0	0.444444	0.444444	0	0.0833333	0	0	0.0277778	0	0	0	0	38	31	0.815789	7	0.184211	0	0	16	0	15	0	3	0.0277778	1	285.103	7.91954	791	30	13.9494	18.3897	9.79203	8.43398	7.1997	9.79203	14.1562	13.5987
12336	37	19	14	0	3	0	0	1	0	0	0	0	0.513514	0.378378	0	0.0810811	0	0	0.027027	0	0	0	0	40	30	0.75	10	0.25	0	0	22	0	21	0	4	0.0540541	2	319.088	8.62399	1150	35	15.6481	20.074	11.3097	10.0315	8.63893	11.3097	15.1027	14.0561
12337	37	19	15	0	3	0	0	0	0	0	0	0	0.513514	0.405405	0	0.0810811	0	0	0	0	0	0	0	40	30	0.75	10	0.25	0	0	22	0	21	0	4	0.0540541	2	285.127	7.70612	1006	33	14.7778	16.3451	10.9158	9.40963	8.22825	10.9158	12.7861	12.9558
12338	43	19	20	0	3	0	0	1	0	0	0	0	0.44186	0.465116	0	0.0697674	0	0	0.0232558	0	0	0	0	46	39	0.847826	7	0.152174	0	0	16	0	15	0	4	0.0232558	1	325.135	7.56127	1150	35	15.6481	20.074	11.3097	10.0315	8.63893	11.3097	15.1027	14.0561
12339	28	13	11	1	3	0	0	0	0	0	0	0	0.464286	0.392857	0.0357143	0.107143	0	0	0	0	0	0	0	30	23	0.766667	7	0.233333	0	0	6	0	6	0	3	0.0357143	1	225.09	8.03894	502	26	11.8281	14.617	8.25402	7.48702	6.55949	8.25402	11.2217	11.1327
12340	34	15	15	1	3	0	0	0	0	0	0	0	0.441176	0.441176	0.0294118	0.0882353	0	0	0	0	0	0	0	36	29	0.805556	7	0.194444	0	0	6	0	6	0	3	0.0294118	1	253.122	7.44475	676	29	13.2423	16.0313	9.29203	8.08043	6.93069	9.29203	11.8151	11.4028
12341	37	16	17	1	3	0	0	0	0	0	0	0	0.432432	0.459459	0.027027	0.0810811	0	0	0	0	0	0	0	39	32	0.820513	7	0.179487	0	0	6	0	6	0	3	0.027027	1	267.137	7.21992	791	30	13.9494	16.7384	9.79203	8.43398	7.1997	9.79203	12.1687	11.6718
12342	35	16	15	1	3	0	0	0	0	0	0	0	0.457143	0.428571	0.0285714	0.0857143	0	0	0	0	0	0	0	38	31	0.815789	7	0.184211	0	0	16	0	15	0	4	0.0285714	1	265.122	7.5749	773	30	13.5267	16.3157	9.80966	8.97083	7.32243	9.80966	12.7055	11.7946
12343	21	10	7	1	3	0	0	0	0	0	0	0	0.47619	0.333333	0.047619	0.142857	0	0	0	0	0	0	0	23	17	0.73913	6	0.26087	0	0	15	0	14	0	3	0	0	185.059	8.81233	293	17	9.38047	11.8074	6.93265	6.08064	5.34399	6.93265	10.3257	10.8326
12344	21	10	7	0	3	1	0	0	0	0	0	0	0.47619	0.333333	0	0.142857	0.047619	0	0	0	0	0	0	23	17	0.73913	6	0.26087	0	0	15	0	14	0	3	0	0	201.036	9.57315	293	17	9.38047	12.7758	6.93265	6.08064	5.34399	6.93265	11.9233	12.8655
12345	21	10	7	0	3	1	0	0	0	0	0	0	0.47619	0.333333	0	0.142857	0.047619	0	0	0	0	0	0	23	17	0.73913	6	0.26087	0	0	15	0	14	0	3	0	0	201.036	9.57315	293	17	9.38047	12.7758	6.93265	6.08064	5.34399	6.93265	11.4782	11.6791
12346	23	11	8	0	4	0	0	0	0	0	0	0	0.478261	0.347826	0	0.173913	0	0	0	0	0	0	0	25	18	0.72	7	0.28	0	0	16	0	15	0	3	0	0	196.075	8.525	361	20	10.0876	12.1725	7.43265	6.43419	5.59399	7.43265	10.7016	11.1836
12347	30	16	11	0	3	0	0	0	0	0	0	0	0.533333	0.366667	0	0.1	0	0	0	0	0	0	0	33	24	0.727273	9	0.272727	0	0	21	0	19	0	4	0.0333333	1	245.095	8.16984	667	30	12.6565	14.2238	9.41582	8.33925	7.51318	9.41582	11.7526	12.0422
12348	30	16	11	0	3	0	0	0	0	0	0	0	0.533333	0.366667	0	0.1	0	0	0	0	0	0	0	33	24	0.727273	9	0.272727	0	0	12	0	12	0	4	0.0333333	1	245.095	8.16984	697	29	12.6565	14.2094	9.39898	8.42575	7.47166	9.39898	11.4013	11.499
12349	31	15	12	0	3	0	0	1	0	0	0	0	0.483871	0.387097	0	0.0967742	0	0	0.0322581	0	0	0	0	34	27	0.794118	7	0.205882	0	0	16	0	15	0	4	0.0322581	1	269.072	8.67974	686	30	12.872	17.2979	9.27762	8.6629	7.46034	9.27762	13.7886	12.8131
12350	34	16	14	0	3	0	0	1	0	0	0	0	0.470588	0.411765	0	0.0882353	0	0	0.0294118	0	0	0	0	37	30	0.810811	7	0.189189	0	0	16	0	15	0	4	0.0294118	1	283.088	8.32611	765	34	13.7423	18.1826	9.70514	9.09966	7.97929	9.70514	14.8492	14.4778
12351	33	15	13	2	3	0	0	0	0	0	0	0	0.454545	0.393939	0.0606061	0.0909091	0	0	0	0	0	0	0	36	29	0.805556	7	0.194444	0	0	16	0	15	0	4	0.030303	1	267.101	8.09396	866	28	13.3636	16.6646	9.89898	8.7555	7.82715	9.89898	14.8836	15.8547
12352	27	13	11	0	3	0	0	0	0	0	0	0	0.481481	0.407407	0	0.111111	0	0	0	0	0	0	0	29	22	0.758621	7	0.241379	0	0	16	0	15	0	3	0.037037	1	209.095	7.74427	435	22	10.9578	12.5107	7.8265	7.06796	5.92954	7.8265	10.0361	9.72336
12353	27	13	11	0	3	0	0	0	0	0	0	0	0.481481	0.407407	0	0.111111	0	0	0	0	0	0	0	29	22	0.758621	7	0.241379	0	0	16	0	15	0	3	0.037037	1	209.095	7.74427	415	24	10.9578	12.4157	7.86017	6.86516	6.14881	7.86017	9.91649	10.3826
12354	29	14	12	1	2	0	0	0	0	0	0	0	0.482759	0.413793	0.0344828	0.0689655	0	0	0	0	0	0	0	31	24	0.774194	7	0.225806	0	0	16	0	15	0	3	0.0344828	1	224.095	7.72741	537	24	11.6649	13.5742	8.3645	7.22515	6.41292	8.3645	10.3924	10.0025
12355	26	14	11	0	1	0	0	0	0	0	0	0	0.538462	0.423077	0	0.0384615	0	0	0	0	0	0	0	28	21	0.75	7	0.25	0	0	6	0	6	0	3	0.0384615	1	193.089	7.42651	361	20	10.0876	10.6052	7.43265	6.43419	5.59399	7.43265	7.37448	6.79672
12451	30	16	10	2	2	0	0	0	0	0	0	0	0.533333	0.333333	0.0666667	0.0666667	0	0	0	0	0	0	0	33	24	0.727273	9	0.272727	0	0	12	0	12	0	4	0.0666667	2	262.074	8.73581	734	34	13.6899	17.1973	9.75402	8.96579	8.18173	9.75402	13.0052	12.7613
12452	32	16	11	2	3	0	0	0	0	0	0	0	0.5	0.34375	0.0625	0.09375	0	0	0	0	0	0	0	35	26	0.742857	9	0.257143	0	0	6	0	6	0	4	0.03125	1	277.085	8.65891	831	36	14.397	18.422	10.292	9.17878	8.40232	10.292	13.9121	13.5465
12453	37	18	13	3	3	0	0	0	0	0	0	0	0.486486	0.351351	0.0810811	0.0810811	0	0	0	0	0	0	0	40	30	0.75	10	0.25	0	0	12	0	12	0	4	0.0540541	2	319.096	8.62421	1231	39	16.6814	21.5805	11.6479	10.7417	9.00827	11.6479	18.8122	17.2753
12454	35	17	13	2	3	0	0	0	0	0	0	0	0.485714	0.371429	0.0571429	0.0857143	0	0	0	0	0	0	0	38	29	0.763158	9	0.236842	0	0	12	0	12	0	4	0.0571429	2	291.101	8.31717	949	37	15.1041	18.7671	10.792	9.55921	8.55293	10.792	15.3855	14.1298
12455	29	16	7	2	2	0	0	0	2	0	0	0	0.551724	0.241379	0.0689655	0.0689655	0	0	0	0.0689655	0	0	0	32	23	0.71875	9	0.28125	0	0	16	0	15	0	4	0.0689655	2	416.887	14.3754	977	38	15.4304	28.6403	10.5417	10.2333	8.85282	10.5417	22.2426	18.5227
12456	32	16	9	2	3	0	0	0	2	0	0	0	0.5	0.28125	0.0625	0.09375	0	0	0	0.0625	0	0	0	35	26	0.742857	9	0.257143	0	0	12	0	12	0	4	0.0625	2	432.906	13.5283	1090	40	16.1375	29.6516	11.0797	10.4463	9.07341	11.0797	22.9275	19.1386
12457	29	16	8	2	2	0	0	0	1	0	0	0	0.551724	0.275862	0.0689655	0.0689655	0	0	0	0.0344828	0	0	0	32	23	0.71875	9	0.28125	0	0	16	0	15	0	4	0.0689655	2	338.977	11.6889	849	36	14.5601	23.0255	10.1479	9.59956	8.51727	10.1479	17.735	15.7266
12458	32	16	10	2	3	0	0	0	1	0	0	0	0.5	0.3125	0.0625	0.09375	0	0	0	0.03125	0	0	0	35	26	0.742857	9	0.257143	0	0	6	0	6	0	4	0.03125	1	354.996	11.0936	953	38	15.2672	24.0368	10.6859	9.81255	8.73787	10.6859	18.4198	16.3426
12459	30	16	9	2	2	0	0	0	1	0	0	0	0.533333	0.3	0.0666667	0.0666667	0	0	0	0.0333333	0	0	0	33	24	0.727273	9	0.272727	0	0	12	0	12	0	4	0.0666667	2	339.985	11.3328	851	36	14.5601	22.8121	10.1479	9.59956	8.51727	10.1479	17.5129	15.5573
12460	32	16	10	2	3	0	0	0	1	0	0	0	0.5	0.3125	0.0625	0.09375	0	0	0	0.03125	0	0	0	35	26	0.742857	9	0.257143	0	0	12	0	12	0	4	0.0625	2	354.996	11.0936	957	38	15.2672	24.0368	10.6859	9.81255	8.73787	10.6859	18.4198	16.3426
12461	37	18	12	3	3	0	0	0	1	0	0	0	0.486486	0.324324	0.0810811	0.0810811	0	0	0	0.027027	0	0	0	40	30	0.75	10	0.25	0	0	12	0	12	0	4	0.0540541	2	397.006	10.7299	1389	41	17.5517	27.1953	12.0417	11.3755	9.34382	12.0417	23.3199	20.0713
12462	35	17	12	2	3	0	0	0	1	0	0	0	0.485714	0.342857	0.0571429	0.0857143	0	0	0	0.0285714	0	0	0	38	29	0.763158	9	0.236842	0	0	12	0	12	0	4	0.0571429	2	369.011	10.5432	1085	39	15.9743	24.3819	11.1859	10.193	8.88847	11.1859	19.8932	16.9259
12463	32	17	10	2	2	0	0	0	1	0	0	0	0.53125	0.3125	0.0625	0.0625	0	0	0	0.03125	0	0	0	35	26	0.742857	9	0.257143	0	0	16	0	15	0	4	0.0625	2	352.993	11.031	948	40	15.4304	23.8008	10.5754	10.0086	9.21134	10.5754	18.2553	17.657
12464	35	17	12	2	3	0	0	0	1	0	0	0	0.485714	0.342857	0.0571429	0.0857143	0	0	0	0.0285714	0	0	0	38	29	0.763158	9	0.236842	0	0	12	0	12	0	4	0.0571429	2	369.011	10.5432	1061	42	16.1375	24.8121	11.1134	10.2216	9.43194	11.1134	18.9679	18.1658
12465	30	16	9	2	2	0	0	1	0	0	0	0	0.533333	0.3	0.0666667	0.0666667	0	0	0.0333333	0	0	0	0	33	24	0.727273	9	0.272727	0	0	12	0	12	0	4	0.0666667	2	296.035	9.86784	851	36	14.5601	20.9405	10.1479	9.59956	8.51727	10.1479	15.9848	14.5759
12466	32	16	10	2	3	0	0	1	0	0	0	0	0.5	0.3125	0.0625	0.09375	0	0	0.03125	0	0	0	0	35	26	0.742857	9	0.257143	0	0	12	0	12	0	4	0.0625	2	311.046	9.72019	957	38	15.2672	22.1653	10.6859	9.81255	8.73787	10.6859	16.8917	15.3612
12467	37	18	12	3	3	0	0	1	0	0	0	0	0.486486	0.324324	0.0810811	0.0810811	0	0	0.027027	0	0	0	0	40	30	0.75	10	0.25	0	0	12	0	12	0	4	0.0540541	2	353.057	9.54207	1389	41	17.5517	25.3237	12.0417	11.3755	9.34382	12.0417	21.7917	19.0899
12468	30	16	9	2	2	0	0	0	0	1	0	0	0.533333	0.3	0.0666667	0.0666667	0	0	0	0	0.0333333	0	0	33	24	0.727273	9	0.272727	0	0	12	0	12	0	4	0.0666667	2	387.971	12.9324	851	36	14.5601	24.209	10.1479	9.59956	8.51727	10.1479	18.6534	16.2898
12469	32	16	10	2	3	0	0	0	0	1	0	0	0.5	0.3125	0.0625	0.09375	0	0	0	0	0.03125	0	0	35	26	0.742857	9	0.257143	0	0	12	0	12	0	4	0.0625	2	402.982	12.5932	957	38	15.2672	25.4337	10.6859	9.81255	8.73787	10.6859	19.5604	17.0751
12470	37	18	12	3	3	0	0	0	0	1	0	0	0.486486	0.324324	0.0810811	0.0810811	0	0	0	0	0.027027	0	0	40	30	0.75	10	0.25	0	0	12	0	12	0	4	0.0540541	2	444.992	12.0268	1389	41	17.5517	28.5922	12.0417	11.3755	9.34382	12.0417	24.4604	20.8038
12471	34	18	12	2	2	0	0	0	0	0	0	0	0.529412	0.352941	0.0588235	0.0588235	0	0	0	0	0	0	0	37	27	0.72973	10	0.27027	0	0	12	0	12	0	4	0.0588235	2	288.09	8.47323	989	38	15.2672	18.7746	10.6859	9.76866	8.94103	10.6859	13.8081	13.4931
12472	36	18	13	2	3	0	0	0	0	0	0	0	0.5	0.361111	0.0555556	0.0833333	0	0	0	0	0	0	0	39	29	0.74359	10	0.25641	0	0	12	0	12	0	4	0.0555556	2	303.101	8.41947	1105	40	15.9743	19.9994	11.2239	9.98165	9.16163	11.2239	14.715	14.2784
12473	41	20	15	3	3	0	0	0	0	0	0	0	0.487805	0.365854	0.0731707	0.0731707	0	0	0	0	0	0	0	44	33	0.75	11	0.25	0	0	12	0	12	0	4	0.0487805	2	345.111	8.41735	1572	43	18.2588	23.1579	12.5797	11.5446	9.76758	12.5797	19.6151	18.0072
12474	30	16	9	2	2	0	1	0	0	0	0	0	0.533333	0.3	0.0666667	0.0666667	0	0.0333333	0	0	0	0	0	33	24	0.727273	9	0.272727	0	0	12	0	12	0	4	0.0666667	2	280.065	9.33549	851	36	14.5601	19.7133	10.1479	9.59956	8.51727	10.1479	14.9827	13.9324
12475	32	16	10	2	3	0	1	0	0	0	0	0	0.5	0.3125	0.0625	0.09375	0	0.03125	0	0	0	0	0	35	26	0.742857	9	0.257143	0	0	12	0	12	0	4	0.0625	2	295.076	9.22112	957	38	15.2672	20.938	10.6859	9.81255	8.73787	10.6859	15.8897	14.7176
12476	37	18	12	3	3	0	1	0	0	0	0	0	0.486486	0.324324	0.0810811	0.0810811	0	0.027027	0	0	0	0	0	40	30	0.75	10	0.25	0	0	12	0	12	0	4	0.0540541	2	337.086	9.11044	1389	41	17.5517	24.0965	12.0417	11.3755	9.34382	12.0417	20.7897	18.4464
12477	33	17	12	2	2	0	0	0	0	0	0	0	0.515152	0.363636	0.0606061	0.0606061	0	0	0	0	0	0	0	36	27	0.75	9	0.25	0	0	12	0	12	0	4	0.0606061	2	276.09	8.36636	826	38	14.5601	17.9725	10.1815	9.37481	8.86893	10.1815	13.5533	14.5726
12478	35	17	13	2	3	0	0	0	0	0	0	0	0.485714	0.371429	0.0571429	0.0857143	0	0	0	0	0	0	0	38	29	0.763158	9	0.236842	0	0	12	0	12	0	4	0.0571429	2	291.101	8.31717	930	40	15.2672	19.1973	10.7195	9.5878	9.08952	10.7195	14.4602	15.3578
12479	33	17	11	2	2	0	0	0	1	0	0	0	0.515152	0.333333	0.0606061	0.0606061	0	0	0	0.030303	0	0	0	36	27	0.75	9	0.25	0	0	12	0	12	0	4	0.0606061	2	354	10.7273	961	39	15.4304	23.6823	10.5586	10.1073	9.10924	10.5586	17.6652	17.4795
12480	35	17	12	2	3	0	0	0	1	0	0	0	0.485714	0.342857	0.0571429	0.0857143	0	0	0	0.0285714	0	0	0	38	29	0.763158	9	0.236842	0	0	12	0	12	0	4	0.0571429	2	369.011	10.5432	1075	41	16.1375	24.9071	11.0966	10.3203	9.32984	11.0966	18.5721	18.2647
12481	40	19	14	3	3	0	0	0	1	0	0	0	0.475	0.35	0.075	0.075	0	0	0	0.025	0	0	0	43	33	0.767442	10	0.232558	0	0	12	0	12	0	4	0.05	2	411.022	10.2755	1536	44	18.4219	28.0656	12.4524	11.8832	9.93579	12.4524	23.4722	21.9935
12482	30	16	8	2	2	0	0	2	0	0	0	0	0.533333	0.266667	0.0666667	0.0666667	0	0	0.0666667	0	0	0	0	33	24	0.727273	9	0.272727	0	0	12	0	12	0	4	0.0666667	2	329.996	10.9999	961	39	15.4304	24.6837	10.5586	10.1073	9.10924	10.5586	18.4078	21.0367
12483	32	16	9	2	3	0	0	2	0	0	0	0	0.5	0.28125	0.0625	0.09375	0	0	0.0625	0	0	0	0	35	26	0.742857	9	0.257143	0	0	12	0	12	0	4	0.0625	2	345.007	10.7815	1075	41	16.1375	25.9085	11.0966	10.3203	9.32984	11.0966	19.3148	21.8219
12484	37	18	11	3	3	0	0	2	0	0	0	0	0.486486	0.297297	0.0810811	0.0810811	0	0	0.0540541	0	0	0	0	40	30	0.75	10	0.25	0	0	12	0	12	0	4	0.0540541	2	387.018	10.4599	1536	44	18.4219	29.067	12.4524	11.8832	9.93579	12.4524	24.2148	25.5507
12485	33	16	9	4	3	0	0	0	1	0	0	0	0.484848	0.272727	0.121212	0.0909091	0	0	0	0.030303	0	0	0	36	27	0.75	9	0.25	0	0	6	0	6	0	4	0.030303	1	385.978	11.6963	1227	43	17.0077	28.4235	11.4692	11.0379	9.62543	11.4692	25.3532	21.5525
12486	33	16	8	4	4	0	0	0	1	0	0	0	0.484848	0.242424	0.121212	0.121212	0	0	0	0.030303	0	0	0	36	26	0.722222	10	0.277778	0	0	12	0	12	0	4	0.030303	1	398.973	12.0901	1359	45	17.7148	29.5986	12.0072	11.2509	9.84602	12.0072	25.4879	21.1413
12487	39	18	11	5	4	0	0	0	1	0	0	0	0.461538	0.282051	0.128205	0.102564	0	0	0	0.025641	0	0	0	42	31	0.738095	11	0.261905	0	0	6	0	6	0	4	0.025641	1	441.991	11.3331	1884	48	19.9993	32.5676	13.3631	12.8138	10.452	13.3631	30.017	24.3927
12488	30	16	9	2	2	0	0	1	0	0	0	0	0.533333	0.3	0.0666667	0.0666667	0	0	0.0333333	0	0	0	0	33	24	0.727273	9	0.272727	0	0	12	0	12	0	4	0.0666667	2	296.035	9.86784	827	37	14.5601	20.9405	10.1647	9.50302	8.59969	10.1647	15.673	15.092
12587	36	19	13	3	1	0	0	0	0	0	0	0	0.527778	0.361111	0.0833333	0.0277778	0	0	0	0	0	0	0	39	29	0.74359	10	0.25641	0	0	21	0	19	0	4	0.0555556	2	303.09	8.41915	1042	40	15.9743	19.8381	11.1479	10.376	8.8146	11.1479	15.1663	13.2499
12588	34	18	13	2	1	0	0	0	0	0	0	0	0.529412	0.382353	0.0588235	0.0294118	0	0	0	0	0	0	0	37	28	0.756757	9	0.243243	0	0	21	0	19	0	4	0.0588235	2	275.095	8.09102	824	36	14.397	17.0247	10.2372	9.44537	8.24298	10.2372	13.11	12.2384
12589	35	18	13	3	1	0	0	0	0	0	0	0	0.514286	0.371429	0.0857143	0.0285714	0	0	0	0	0	0	0	38	29	0.763158	9	0.236842	0	0	21	0	19	0	4	0.0571429	2	291.09	8.31684	932	38	15.1041	18.6059	10.7752	9.63641	8.57007	10.7752	14.4539	13.9252
12590	38	19	15	3	1	0	0	0	0	0	0	0	0.5	0.394737	0.0789474	0.0263158	0	0	0	0	0	0	0	41	32	0.780488	9	0.219512	0	0	21	0	19	0	4	0.0526316	2	305.105	8.02908	1062	39	15.8112	19.313	11.2752	10.0168	8.70516	11.2752	15.3045	14.2272
12591	31	17	10	2	1	0	0	1	0	0	0	0	0.548387	0.322581	0.0645161	0.0322581	0	0	0.0322581	0	0	0	0	34	25	0.735294	9	0.264706	0	0	21	0	19	0	4	0.0645161	2	295.04	9.51742	824	36	14.397	19.8977	10.2372	9.44537	8.24298	10.2372	15.2406	14.7807
12592	31	17	10	2	1	0	0	0	1	0	0	0	0.548387	0.322581	0.0645161	0.0322581	0	0	0	0.0322581	0	0	0	34	25	0.735294	9	0.264706	0	0	21	0	19	0	4	0.0645161	2	338.989	10.9351	824	36	14.397	21.7693	10.2372	9.44537	8.24298	10.2372	16.6285	16.4368
12621	31	15	10	6	0	0	0	0	0	0	0	0	0.483871	0.322581	0.193548	0	0	0	0	0	0	0	0	33	25	0.757576	8	0.242424	0	0	12	0	12	0	3	0.0645161	2	286.048	9.22735	878	37	15.1459	22.2003	9.96923	9.48765	8.30261	9.96923	15.5005	16.9051
12622	30	15	10	5	0	0	0	0	0	0	0	0	0.5	0.333333	0.166667	0	0	0	0	0	0	0	0	32	24	0.75	8	0.25	0	0	12	0	12	0	3	0.0666667	2	270.053	9.00176	788	33	14.2757	20.094	9.54171	9.12001	7.34495	9.54171	14.5595	12.0844
12623	31	15	10	6	0	0	0	0	0	0	0	0	0.483871	0.322581	0.193548	0	0	0	0	0	0	0	0	33	25	0.757576	8	0.242424	0	0	12	0	12	0	3	0.0645161	2	286.048	9.22735	896	36	15.1459	22.2003	9.9524	9.62776	7.92317	9.9524	15.8913	14.5132
12624	32	15	10	7	0	0	0	0	0	0	0	0	0.46875	0.3125	0.21875	0	0	0	0	0	0	0	0	34	26	0.764706	8	0.235294	0	0	12	0	12	0	3	0.0625	2	302.043	9.43883	986	40	16.0161	24.3066	10.3799	10.0368	8.61163	10.3799	16.9663	17.8245
12625	29	15	10	4	0	0	0	0	0	0	0	0	0.517241	0.344828	0.137931	0	0	0	0	0	0	0	0	31	23	0.741935	8	0.258065	0	0	12	0	12	0	3	0.0689655	2	254.058	8.76062	670	31	13.4054	17.9876	9.14787	8.49815	6.93426	9.14787	12.9284	10.9601
12626	31	15	10	6	0	0	0	0	0	0	0	0	0.483871	0.322581	0.193548	0	0	0	0	0	0	0	0	33	25	0.757576	8	0.242424	0	0	12	0	12	0	3	0.0645161	2	286.048	9.22735	872	37	15.1459	22.2003	9.96923	9.52903	8.03341	9.96923	15.6345	15.3957
12627	49	21	21	5	1	0	0	1	0	0	0	0	0.428571	0.428571	0.102041	0.0204082	0	0	0.0204082	0	0	0	0	52	44	0.846154	8	0.153846	0	0	12	0	12	0	4	0.0408163	2	402.111	8.20634	1843	52	19.9993	28.9297	13.3631	12.7026	10.7286	13.3631	20.6969	18.5881
12642	36	17	14	0	5	0	0	0	0	0	0	0	0.472222	0.388889	0	0.138889	0	0	0	0	0	0	0	39	29	0.74359	10	0.25641	0	0	12	0	12	0	4	0.0555556	2	288.125	8.00347	940	36	14.9409	17.5188	10.8433	9.5068	8.45331	10.8433	13.7651	14.191
12643	56	29	22	0	5	0	0	0	0	0	0	0	0.517857	0.392857	0	0.0892857	0	0	0	0	0	0	0	61	45	0.737705	16	0.262295	0	0	24	0	24	0	6	0.0714286	4	440.188	7.86049	3550	58	22.9072	25.4851	16.776	14.8565	13.4196	16.776	19.1148	19.1573
12644	40	17	12	4	7	0	0	0	0	0	0	0	0.425	0.3	0.1	0.175	0	0	0	0	0	0	0	43	31	0.72093	12	0.27907	0	0	12	0	12	0	4	0.05	2	378.095	9.45238	1975	48	19.8361	28.2634	13.4524	12.5484	10.6723	13.4524	28.071	21.0479
12645	60	25	30	0	5	0	0	0	0	0	0	0	0.416667	0.5	0	0.0833333	0	0	0	0	0	0	0	63	53	0.84127	10	0.15873	0	0	12	0	12	0	4	0.0333333	2	400.25	6.67084	2394	52	21.6814	24.2593	14.0537	14.6661	11.1468	14.0537	18.9244	16.701
12646	42	19	12	0	5	0	6	0	0	0	0	0	0.452381	0.285714	0	0.119048	0	0.142857	0	0	0	0	0	45	35	0.777778	10	0.222222	0	0	12	0	12	0	4	0.047619	2	424.1	10.0976	2394	52	21.6814	34.1338	14.0537	14.6661	11.1468	14.0537	39.7749	20.9158
12647	44	19	18	2	5	0	0	0	0	0	0	0	0.431818	0.409091	0.0454545	0.113636	0	0	0	0	0	0	0	47	37	0.787234	10	0.212766	0	0	12	0	12	0	4	0.0454545	2	348.146	7.91241	1586	44	18.0956	22.4216	12.707	11.0887	10.0912	12.707	17.7836	18.0819
12648	34	17	12	0	5	0	0	0	0	0	0	0	0.5	0.352941	0	0.147059	0	0	0	0	0	0	0	38	28	0.736842	10	0.263158	0	0	16	0	14	0	5	0.0294118	1	286.109	8.41498	868	43	14.6814	17.2593	10.8433	9.93495	9.34781	10.8433	14.1933	15.0631
12649	30	13	10	2	5	0	0	0	0	0	0	0	0.433333	0.333333	0.0666667	0.166667	0	0	0	0	0	0	0	33	25	0.757576	8	0.242424	0	0	10	0	10	0	4	0	0	268.083	8.93611	711	30	13.5267	17.8527	9.84334	8.79969	7.95331	9.84334	15.942	17.0964
12650	33	15	11	0	7	0	0	0	0	0	0	0	0.454545	0.333333	0	0.212121	0	0	0	0	0	0	0	36	26	0.722222	10	0.277778	0	0	22	0	21	0	4	0	0	289.108	8.76084	940	36	14.9409	18.7788	10.8433	9.5068	8.45331	10.8433	16.0248	17.0506
12651	22	7	10	0	5	0	0	0	0	0	0	0	0.318182	0.454545	0	0.227273	0	0	0	0	0	0	0	23	19	0.826087	4	0.173913	0	0	0	0	0	0	2	0	0	164.094	7.4588	173	18	8.71518	11.293	5.69838	5.30581	4.69169	5.69838	9.69045	10.3188
12652	29	12	12	0	5	0	0	0	0	0	0	0	0.413793	0.413793	0	0.172414	0	0	0	0	0	0	0	31	24	0.774194	7	0.225806	0	0	6	0	6	0	3	0.0344828	1	226.109	7.79687	464	27	11.8281	14.4059	8.27086	7.42214	6.48267	8.27086	11.8068	12.0369
12653	26	11	10	0	5	0	0	0	0	0	0	0	0.423077	0.384615	0	0.192308	0	0	0	0	0	0	0	28	21	0.75	7	0.25	0	0	6	0	6	0	3	0.0384615	1	212.094	8.15745	403	24	10.9578	13.5357	7.86017	6.88491	6.05628	7.86017	11.1035	11.4617
12654	41	17	17	0	7	0	0	0	0	0	0	0	0.414634	0.414634	0	0.170732	0	0	0	0	0	0	0	44	34	0.772727	10	0.227273	0	0	12	0	12	0	4	0.0487805	2	319.155	7.78426	1227	40	16.6814	20.4056	11.631	10.7505	9.27468	11.631	15.9448	15.6742
12655	26	11	10	0	5	0	0	0	0	0	0	0	0.423077	0.384615	0	0.192308	0	0	0	0	0	0	0	28	21	0.75	7	0.25	0	0	6	0	6	0	3	0.0384615	1	212.094	8.15745	427	23	10.9578	13.5357	7.84334	6.94979	6.12886	7.84334	11.2469	11.9327
12656	24	9	9	1	5	0	0	0	0	0	0	0	0.375	0.375	0.0416667	0.208333	0	0	0	0	0	0	0	26	20	0.769231	6	0.230769	0	0	5	0	5	0	3	0	0	203.081	8.4617	351	20	10.2507	13.4779	7.34334	6.59624	5.87886	7.34334	11.7178	12.7119
12657	49	21	21	5	1	0	0	1	0	0	0	0	0.428571	0.428571	0.102041	0.0204082	0	0	0.0204082	0	0	0	0	52	44	0.846154	8	0.153846	0	0	12	0	12	0	4	0.0408163	2	402.111	8.20634	1843	52	19.9993	28.9297	13.3631	12.7026	10.7286	13.3631	20.6969	18.5881
12658	40	15	18	1	6	0	0	0	0	0	0	0	0.375	0.45	0.025	0.15	0	0	0	0	0	0	0	42	35	0.833333	7	0.166667	0	0	16	0	15	0	3	0.025	1	298.154	7.45386	1108	31	15.3636	19.6105	10.7752	9.20347	7.71964	10.7752	16.3479	16.9762
12659	54	20	24	3	6	0	0	1	0	0	0	0	0.37037	0.444444	0.0555556	0.111111	0	0	0.0185185	0	0	0	0	56	48	0.857143	8	0.142857	0	0	16	0	15	0	3	0.0185185	1	431.16	7.98444	2487	49	21.9993	31.8047	14.2056	13.3584	10.5765	14.2056	26.5175	23.3839
12660	32	17	10	1	4	0	0	0	0	0	0	0	0.53125	0.3125	0.03125	0.125	0	0	0	0	0	0	0	35	24	0.685714	11	0.314286	0	0	18	0	18	0	4	0.0625	2	286.085	8.94017	940	36	14.9409	18.2476	10.8433	9.5068	8.45331	10.8433	14.8412	15.6643
12661	46	20	19	1	6	0	0	0	0	0	0	0	0.434783	0.413043	0.0217391	0.130435	0	0	0	0	0	0	0	49	38	0.77551	11	0.22449	0	0	12	0	12	0	4	0.0434783	2	359.162	7.80787	1719	43	18.6396	22.7568	13.2752	11.4191	9.74262	13.2752	19.0399	17.9354
12662	50	24	19	1	6	0	0	0	0	0	0	0	0.48	0.38	0.02	0.12	0	0	0	0	0	0	0	54	40	0.740741	14	0.259259	0	0	18	0	18	0	5	0.06	3	407.162	8.14324	2629	49	21.0454	25.1625	15.2928	13.3702	11.4216	15.2928	21.0088	19.7188
12663	38	17	15	0	6	0	0	0	0	0	0	0	0.447368	0.394737	0	0.157895	0	0	0	0	0	0	0	41	31	0.756098	10	0.243902	0	0	12	0	12	0	4	0.0526316	2	303.136	7.97726	1061	38	15.6481	18.7435	11.3813	9.69784	8.7804	11.3813	14.462	15.7635
12664	41	19	16	1	5	0	0	0	0	0	0	0	0.463415	0.390244	0.0243902	0.121951	0	0	0	0	0	0	0	44	33	0.75	11	0.25	0	0	12	0	12	0	4	0.0487805	2	330.135	8.05208	1351	40	17.2254	20.8249	12.2372	10.9191	9.03018	12.2372	17.2248	15.6132
12665	40	19	15	1	5	0	0	0	0	0	0	0	0.475	0.375	0.025	0.125	0	0	0	0	0	0	0	43	32	0.744186	11	0.255814	0	0	22	0	21	0	4	0.05	2	329.128	8.22819	1333	43	17.3885	21.3322	12.1647	10.9768	9.42331	12.1647	17.9649	18.3834
12666	45	21	17	2	5	0	0	0	0	0	0	0	0.466667	0.377778	0.0444444	0.111111	0	0	0	0	0	0	0	48	36	0.75	12	0.25	0	0	22	0	21	0	4	0.0444444	2	371.138	8.24752	1801	47	19.673	24.6383	13.5586	12.3891	10.0157	13.5586	21.4246	19.8862
12667	48	24	19	0	5	0	0	0	0	0	0	0	0.5	0.395833	0	0.104167	0	0	0	0	0	0	0	52	39	0.75	13	0.25	0	0	28	0	27	0	5	0.0625	3	377.164	7.85758	2117	48	19.6312	22.3388	14.3097	12.5687	11.014	14.3097	17.9517	18.281
12668	46	20	19	2	5	0	0	0	0	0	0	0	0.434783	0.413043	0.0434783	0.108696	0	0	0	0	0	0	0	49	39	0.795918	10	0.204082	0	0	22	0	21	0	4	0.0434783	2	361.154	7.85117	1755	44	18.6396	23.4573	13.292	11.3248	9.83161	13.292	18.8566	20.3754
12669	49	21	21	2	5	0	0	0	0	0	0	0	0.428571	0.428571	0.0408163	0.102041	0	0	0	0	0	0	0	52	42	0.807692	10	0.192308	0	0	22	0	21	0	4	0.0408163	2	375.17	7.65652	1995	45	19.3467	24.1644	13.792	11.6783	10.0816	13.792	19.0291	19.8206
12670	33	12	13	2	6	0	0	0	0	0	0	0	0.363636	0.393939	0.0606061	0.181818	0	0	0	0	0	0	0	35	28	0.8	7	0.2	0	0	5	0	5	0	3	0	0	273.11	8.27606	841	27	13.9494	18.9406	9.77519	8.50858	7.1555	9.77519	17.6101	17.24
12671	33	12	13	1	6	1	0	0	0	0	0	0	0.363636	0.393939	0.030303	0.181818	0.030303	0	0	0	0	0	0	35	28	0.8	7	0.2	0	0	5	0	5	0	3	0	0	289.087	8.76022	841	27	13.9494	20.3101	9.77519	8.50858	7.1555	9.77519	19.5468	18.4838
12672	29	11	10	2	5	0	0	0	1	0	0	0	0.37931	0.344828	0.0689655	0.172414	0	0	0	0.0344828	0	0	0	31	25	0.806452	6	0.193548	0	0	0	0	0	0	3	0	0	323.002	11.138	630	32	13.5685	23.5879	9.05855	8.69404	7.10631	9.05855	21.8993	17.7524
12673	32	16	10	2	3	0	0	0	0	1	0	0	0.5	0.3125	0.0625	0.09375	0	0	0	0	0.03125	0	0	35	26	0.742857	9	0.257143	0	0	12	0	12	0	4	0.0625	2	402.982	12.5932	946	38	15.2672	25.4337	10.6859	9.81255	8.74474	10.6859	19.5604	17.1093
12674	33	15	14	0	3	0	0	1	0	0	0	0	0.454545	0.424242	0	0.0909091	0	0	0.030303	0	0	0	0	35	28	0.8	7	0.2	0	0	16	0	15	0	3	0.030303	1	271.088	8.21478	660	30	13.4054	17.8457	9.1647	8.44927	6.96737	9.1647	14.1536	13.3894
12675	31	16	11	1	2	0	0	0	1	0	0	0	0.516129	0.354839	0.0322581	0.0645161	0	0	0	0.0322581	0	0	0	34	26	0.764706	8	0.235294	0	0	6	0	6	0	4	0.0322581	1	326.005	10.5163	707	37	13.6899	20.7058	9.72035	9.19054	7.88256	9.72035	16.4112	13.4109
12676	28	14	9	1	2	1	0	0	1	0	0	0	0.5	0.321429	0.0357143	0.0714286	0.0357143	0	0	0.0357143	0	0	0	31	24	0.774194	7	0.225806	0	0	5	0	5	0	4	0	0	331.962	11.8558	610	34	12.9828	21.8411	9.22035	8.83698	7.63256	9.22035	18.9593	17.3863
12677	30	15	10	1	3	0	0	0	1	0	0	0	0.5	0.333333	0.0333333	0.1	0	0	0	0.0333333	0	0	0	33	25	0.757576	8	0.242424	0	0	6	0	6	0	4	0	0	327.001	10.9	707	37	13.6899	21.2234	9.72035	9.19054	7.88256	9.72035	17.4199	14.5571
12678	30	15	10	1	3	0	0	0	1	0	0	0	0.5	0.333333	0.0333333	0.1	0	0	0	0.0333333	0	0	0	33	25	0.757576	8	0.242424	0	0	6	0	6	0	4	0	0	327.001	10.9	707	37	13.6899	21.2234	9.72035	9.19054	7.88256	9.72035	17.2265	14.6316
12693	48	21	22	4	1	0	0	0	0	0	0	0	0.4375	0.458333	0.0833333	0.0208333	0	0	0	0	0	0	0	51	43	0.843137	8	0.156863	0	0	12	0	12	0	4	0.0416667	2	352.155	7.33656	1610	44	18.2588	23.0802	12.5417	11.6234	9.93776	12.5417	16.4999	15.4859
12694	48	21	21	4	1	0	0	1	0	0	0	0	0.4375	0.4375	0.0833333	0.0208333	0	0	0.0208333	0	0	0	0	51	43	0.843137	8	0.156863	0	0	12	0	12	0	4	0.0416667	2	386.116	8.04408	1776	47	19.129	26.8234	12.9524	12.1412	10.4715	12.9524	19.1482	18.2034
12695	50	21	21	6	2	0	0	0	0	0	0	0	0.42	0.42	0.12	0.04	0	0	0	0	0	0	0	53	44	0.830189	9	0.169811	0	0	12	0	12	0	4	0.04	2	397.14	7.9428	2284	50	20.7064	28.4525	13.8462	13.1442	11.0472	13.8462	23.6528	18.9143
12696	53	21	23	6	2	1	0	0	0	0	0	0	0.396226	0.433962	0.113208	0.0377358	0.0188679	0	0	0	0	0	0	56	46	0.821429	10	0.178571	0	0	12	0	12	0	4	0.0377358	2	431.128	8.13448	2521	52	21.629	30.6546	14.1469	14.2031	11.2845	14.1469	42.0219	23.7838
12697	66	26	33	4	3	0	0	0	0	0	0	0	0.393939	0.5	0.0606061	0.0454545	0	0	0	0	0	0	0	70	62	0.885714	8	0.114286	0	0	12	0	12	0	5	0.030303	2	451.247	6.83708	3432	57	23.1122	28.5953	15.9019	14.9201	12.8316	15.9019	21.8177	20.5461
12698	49	21	21	5	1	0	0	1	0	0	0	0	0.428571	0.428571	0.102041	0.0204082	0	0	0.0204082	0	0	0	0	52	44	0.846154	8	0.153846	0	0	12	0	12	0	4	0.0408163	2	402.111	8.20634	1843	52	19.9993	28.9297	13.3631	12.7026	10.7286	13.3631	20.6969	18.5881
12711	26	10	10	0	5	0	0	1	0	0	0	0	0.384615	0.384615	0	0.192308	0	0	0.0384615	0	0	0	0	28	23	0.821429	5	0.178571	0	0	10	0	9	0	3	0	0	235.062	9.04086	404	23	11.121	16.7016	7.75402	7.16731	6.11814	7.75402	15.933	15.38
12712	22	8	8	0	4	0	0	1	0	1	0	0	0.363636	0.363636	0	0.181818	0	0	0.0454545	0	0.0454545	0	0	23	19	0.826087	4	0.173913	0	0	10	0	9	0	2	0	0	321.948	14.634	275	21	10.2925	21.2825	6.59222	6.36679	4.96911	6.59222	22.9254	18.5873
12713	28	10	12	0	5	0	0	0	0	1	0	0	0.357143	0.428571	0	0.178571	0	0	0	0	0.0357143	0	0	29	24	0.827586	5	0.172414	0	0	10	0	9	0	2	0	0	329.014	11.7505	412	24	11.7067	20.2464	7.63023	6.88873	5.61012	7.63023	21.4398	18.076
12714	34	12	16	0	5	0	0	0	0	1	0	0	0.352941	0.470588	0	0.147059	0	0	0	0	0.0294118	0	0	35	30	0.857143	5	0.142857	0	0	10	0	9	0	2	0	0	357.045	10.5013	574	28	13.2841	21.8237	8.54091	7.81932	6.16346	8.54091	22.629	18.7534
12715	37	15	16	0	5	0	0	0	0	1	0	0	0.405405	0.432432	0	0.135135	0	0	0	0	0.027027	0	0	39	32	0.820513	7	0.179487	0	0	16	0	15	0	3	0.027027	1	393.045	10.6228	954	31	14.8196	23.4543	10.1479	9.23097	7.44513	10.1479	23.6741	19.5369
12716	41	17	18	0	5	0	0	0	0	1	0	0	0.414634	0.439024	0	0.121951	0	0	0	0	0.0243902	0	0	44	37	0.840909	7	0.159091	0	0	16	0	15	0	4	0.0243902	1	419.061	10.221	1225	33	15.6481	24.2827	11.3097	10.0315	8.59415	11.3097	24.3317	20.7463
12717	44	18	20	0	5	0	0	0	0	1	0	0	0.409091	0.454545	0	0.113636	0	0	0	0	0.0227273	0	0	47	40	0.851064	7	0.148936	0	0	16	0	15	0	4	0.0227273	1	433.076	9.84264	1385	36	16.3552	24.9898	11.8097	10.385	8.84415	11.8097	24.6853	20.9963
12718	41	19	16	0	5	0	0	0	0	1	0	0	0.463415	0.390244	0	0.121951	0	0	0	0	0.0243902	0	0	44	34	0.772727	10	0.227273	0	0	22	0	21	0	4	0.0487805	2	441.045	10.7572	1602	36	17.0623	25.6969	12.2928	10.8229	9.04266	12.2928	25.021	21.1276
12727	37	12	18	1	6	0	0	0	0	0	0	0	0.324324	0.486486	0.027027	0.162162	0	0	0	0	0	0	0	38	33	0.868421	5	0.131579	0	0	10	0	9	0	2	0	0	262.154	7.08525	695	28	13.8281	17.98	9.16823	7.79182	6.43797	9.16823	15.3027	16.1926
12728	43	14	22	1	6	0	0	0	0	0	0	0	0.325581	0.511628	0.0232558	0.139535	0	0	0	0	0	0	0	44	39	0.886364	5	0.113636	0	0	10	0	9	0	2	0	0	290.186	6.7485	905	32	15.4054	19.5573	10.0789	8.7224	6.99131	10.0789	16.4919	16.87
12729	44	15	22	1	6	0	0	0	0	0	0	0	0.340909	0.5	0.0227273	0.136364	0	0	0	0	0	0	0	46	41	0.891304	5	0.108696	0	0	10	0	9	0	3	0	0	302.186	6.86785	1009	34	15.5267	19.6787	10.7027	9.35453	7.77172	10.7027	17.1764	17.7682
12730	53	20	26	1	6	0	0	0	0	0	0	0	0.377358	0.490566	0.0188679	0.113208	0	0	0	0	0	0	0	56	49	0.875	7	0.125	0	0	16	0	15	0	4	0.0188679	1	366.217	6.90975	1817	42	18.8028	22.9547	13.169	11.649	10.0936	13.169	19.2989	20.5739
12731	53	20	26	1	6	0	0	0	0	0	0	0	0.377358	0.490566	0.0188679	0.113208	0	0	0	0	0	0	0	56	49	0.875	7	0.125	0	0	16	0	15	0	4	0.0188679	1	366.217	6.90975	1817	42	18.8028	22.9547	13.169	11.649	10.0936	13.169	19.2989	20.5739
12732	59	24	28	1	6	0	0	0	0	0	0	0	0.40678	0.474576	0.0169492	0.101695	0	0	0	0	0	0	0	62	52	0.83871	10	0.16129	0	0	22	0	21	0	4	0.0338983	2	416.232	7.05479	2696	47	21.6312	25.7831	15.1522	13.1744	10.9328	15.1522	20.8356	21.1092
12733	56	23	26	1	6	0	0	0	0	0	0	0	0.410714	0.464286	0.0178571	0.107143	0	0	0	0	0	0	0	59	49	0.830508	10	0.169492	0	0	22	0	21	0	4	0.0357143	2	402.217	7.18244	2635	45	20.9241	25.171	14.6142	12.9446	10.7919	14.6142	20.5987	20.6633
12734	58	21	30	1	6	0	0	0	0	0	0	0	0.362069	0.517241	0.0172414	0.103448	0	0	0	0	0	0	0	60	53	0.883333	7	0.116667	0	0	16	0	15	0	3	0.0172414	1	382.248	6.59048	2130	41	19.9325	24.1794	13.6177	11.644	9.517	13.6177	19.0587	19.1622
12743	56	23	26	1	6	0	0	0	0	0	0	0	0.410714	0.464286	0.0178571	0.107143	0	0	0	0	0	0	0	59	49	0.830508	10	0.169492	0	0	22	0	21	0	4	0.0357143	2	402.217	7.18244	2515	46	20.9241	25.171	14.6522	12.7939	10.784	14.6522	20.1698	20.4359
12744	56	23	26	1	6	0	0	0	0	0	0	0	0.410714	0.464286	0.0178571	0.107143	0	0	0	0	0	0	0	59	49	0.830508	10	0.169492	0	0	22	0	21	0	4	0.0357143	2	402.217	7.18244	2515	46	20.9241	25.171	14.6522	12.7939	10.784	14.6522	20.1698	20.4359
12745	59	24	28	1	6	0	0	0	0	0	0	0	0.40678	0.474576	0.0169492	0.101695	0	0	0	0	0	0	0	62	52	0.83871	10	0.16129	0	0	22	0	21	0	4	0.0338983	2	416.232	7.05479	2822	46	21.6312	25.8781	15.1354	13.2415	10.9425	15.1354	20.6562	20.5602
12746	59	24	28	1	6	0	0	0	0	0	0	0	0.40678	0.474576	0.0169492	0.101695	0	0	0	0	0	0	0	62	52	0.83871	10	0.16129	0	0	22	0	21	0	4	0.0338983	2	416.232	7.05479	2822	46	21.6312	25.8781	15.1354	13.2415	10.9425	15.1354	20.6562	20.5602
12747	55	20	28	1	6	0	0	0	0	0	0	0	0.363636	0.509091	0.0181818	0.109091	0	0	0	0	0	0	0	57	50	0.877193	7	0.122807	0	0	16	0	15	0	3	0.0181818	1	368.232	6.69514	1904	40	19.2254	23.4723	13.1177	11.2905	9.248	13.1177	18.7051	18.8932
12748	49	18	24	1	6	0	0	0	0	0	0	0	0.367347	0.489796	0.0204082	0.122449	0	0	0	0	0	0	0	51	44	0.862745	7	0.137255	0	0	16	0	15	0	3	0.0204082	1	340.201	6.94288	1532	37	17.8112	22.0581	12.0797	10.7409	8.73968	12.0797	18.2431	18.4338
12749	49	18	24	1	6	0	0	0	0	0	0	0	0.367347	0.489796	0.0204082	0.122449	0	0	0	0	0	0	0	51	44	0.862745	7	0.137255	0	0	16	0	15	0	3	0.0204082	1	340.201	6.94288	1532	37	17.8112	22.0581	12.0797	10.7409	8.73968	12.0797	18.2431	18.4338
12750	53	20	25	1	6	0	0	0	0	1	0	0	0.377358	0.471698	0.0188679	0.113208	0	0	0	0	0.0188679	0	0	56	49	0.875	7	0.125	0	0	16	0	15	0	4	0.0188679	1	492.113	9.28516	2018	44	19.673	29.9663	13.5629	12.2827	10.4139	13.5629	24.9472	24.1146
12759	50	19	24	1	6	0	0	0	0	0	0	0	0.38	0.48	0.02	0.12	0	0	0	0	0	0	0	53	46	0.867925	7	0.132075	0	0	16	0	15	0	4	0.02	1	352.201	7.04402	1660	39	18.0956	22.2476	12.6142	11.5642	9.64793	12.6142	19.6167	20.0289
12760	60	23	30	1	6	0	0	0	0	0	0	0	0.383333	0.5	0.0166667	0.1	0	0	0	0	0	0	0	64	57	0.890625	7	0.109375	0	0	16	0	15	0	5	0.0166667	1	406.248	6.7708	2413	47	20.3383	24.4902	14.8308	12.803	11.4927	14.8308	20.3101	22.0333
12761	57	22	28	1	6	0	0	0	0	0	0	0	0.385965	0.491228	0.0175439	0.105263	0	0	0	0	0	0	0	61	54	0.885246	7	0.114754	0	0	16	0	15	0	5	0.0175439	1	392.232	6.88127	2194	44	19.6312	23.7831	14.3308	12.4495	11.2427	14.3308	19.9565	21.7833
12762	57	24	26	1	6	0	0	0	0	0	0	0	0.421053	0.45614	0.0175439	0.105263	0	0	0	0	0	0	0	61	51	0.836066	10	0.163934	0	0	22	0	21	0	5	0.0350877	2	414.217	7.26696	2707	47	21.0454	25.1973	15.314	13.2409	11.6912	15.314	20.6458	22.1646
12763	40	15	18	1	6	0	0	0	0	0	0	0	0.375	0.45	0.025	0.15	0	0	0	0	0	0	0	42	35	0.833333	7	0.166667	0	0	16	0	15	0	3	0.025	1	298.154	7.45386	1108	31	15.3636	19.6105	10.7752	9.20347	7.71964	10.7752	16.3479	16.9762
12764	52	19	26	1	6	0	0	0	0	0	0	0	0.365385	0.5	0.0192308	0.115385	0	0	0	0	0	0	0	54	47	0.87037	7	0.12963	0	0	16	0	15	0	3	0.0192308	1	354.217	6.81186	1705	39	18.5183	22.7652	12.6177	10.9101	9.12842	12.6177	18.3247	18.8355
12765	52	19	26	1	6	0	0	0	0	0	0	0	0.365385	0.5	0.0192308	0.115385	0	0	0	0	0	0	0	54	47	0.87037	7	0.12963	0	0	16	0	15	0	3	0.0192308	1	354.217	6.81186	1705	39	18.5183	22.7652	12.6177	10.9101	9.12842	12.6177	18.3247	18.8355
12772	21	9	7	0	5	0	0	0	0	0	0	0	0.428571	0.333333	0	0.238095	0	0	0	0	0	0	0	23	17	0.73913	6	0.26087	0	0	6	0	6	0	3	0	0	185.07	8.81286	274	21	9.54361	12.3462	6.84334	6.25459	5.57611	6.84334	11.0227	12.5068
12773	24	10	6	0	5	0	3	0	0	0	0	0	0.416667	0.25	0	0.208333	0	0.125	0	0	0	0	0	26	20	0.769231	6	0.230769	0	0	6	0	6	0	3	0	0	253.058	10.5441	573	29	12.9138	20.6537	8.44851	8.84613	6.87421	8.44851	24.0395	15.7931
12774	27	11	11	0	5	0	0	0	0	0	0	0	0.407407	0.407407	0	0.185185	0	0	0	0	0	0	0	29	23	0.793103	6	0.206897	0	0	6	0	6	0	3	0	0	213.101	7.89265	402	26	11.2841	14.0867	7.64787	7.3961	6.49675	7.64787	12.1642	13.3726
12775	25	10	10	0	5	0	0	0	0	0	0	0	0.4	0.4	0	0.2	0	0	0	0	0	0	0	27	21	0.777778	6	0.222222	0	0	6	0	6	0	3	0	0	200.094	8.00374	336	23	10.4138	12.9917	7.23718	6.88836	5.91166	7.23718	11.1048	11.843
12776	25	10	9	1	5	0	0	0	0	0	0	0	0.4	0.36	0.04	0.2	0	0	0	0	0	0	0	27	21	0.777778	6	0.222222	0	0	6	0	6	0	3	0	0	215.081	8.60323	413	25	11.121	14.7976	7.77519	7.05746	6.33542	7.77519	13.0439	14.4106
12777	21	9	6	0	5	0	0	1	0	0	0	0	0.428571	0.285714	0	0.238095	0	0	0.047619	0	0	0	0	23	17	0.73913	6	0.26087	0	0	6	0	6	0	3	0	0	219.031	10.4301	336	23	10.4138	16.0894	7.23718	6.88836	5.91166	7.23718	14.0023	14.3214
12778	19	9	5	0	4	0	0	1	0	0	0	0	0.473684	0.263158	0	0.210526	0	0	0.0526316	0	0	0	0	21	15	0.714286	6	0.285714	0	0	6	0	6	0	3	0	0	204.02	10.7379	274	21	9.54361	14.4871	6.84334	6.25459	5.57611	6.84334	13.2502	15.6469
12779	19	9	4	0	4	0	0	2	0	0	0	0	0.473684	0.210526	0	0.210526	0	0	0.105263	0	0	0	0	21	15	0.714286	6	0.285714	0	0	6	0	6	0	3	0	0	237.981	12.5253	336	23	10.4138	18.2304	7.23718	6.88836	5.91166	7.23718	16.2298	17.4616
12780	39	14	19	0	6	0	0	0	0	0	0	0	0.358974	0.487179	0	0.153846	0	0	0	0	0	0	0	41	35	0.853659	6	0.146341	0	0	15	0	13	0	3	0.025641	1	271.167	6.953	832	30	14.1125	17.0593	9.64787	8.90155	7.13359	9.64787	14.9783	15.1303
12781	39	14	18	0	6	0	0	1	0	0	0	0	0.358974	0.461538	0	0.153846	0	0	0.025641	0	0	0	0	41	35	0.853659	6	0.146341	0	0	15	0	13	0	3	0.025641	1	305.128	7.8238	956	32	14.9828	20.8025	10.0417	9.53531	7.46914	10.0417	17.9579	16.945
12782	45	16	23	0	6	0	0	0	0	0	0	0	0.355556	0.511111	0	0.133333	0	0	0	0	0	0	0	47	41	0.87234	6	0.12766	0	0	15	0	13	0	3	0.0222222	1	299.198	6.64885	1078	35	15.853	18.7998	10.4524	10.0431	8.05424	10.4524	16.1198	15.9962
12783	36	13	17	0	6	0	0	0	0	0	0	0	0.361111	0.472222	0	0.166667	0	0	0	0	0	0	0	38	32	0.842105	6	0.157895	0	0	15	0	13	0	3	0.0277778	1	257.151	7.1431	693	29	13.4054	16.3522	9.14787	8.54799	6.89201	9.14787	14.6248	14.8964
12784	36	13	16	0	6	0	0	1	0	0	0	0	0.361111	0.444444	0	0.166667	0	0	0.0277778	0	0	0	0	38	32	0.842105	6	0.157895	0	0	15	0	13	0	3	0.0277778	1	291.112	8.08646	804	31	14.2757	20.0954	9.54171	9.18176	7.22756	9.54171	17.6043	16.711
12785	42	15	21	0	6	0	0	0	0	0	0	0	0.357143	0.5	0	0.142857	0	0	0	0	0	0	0	44	38	0.863636	6	0.136364	0	0	15	0	13	0	3	0.0238095	1	285.183	6.79007	945	33	14.8196	17.7664	10.2239	8.83667	7.87761	10.2239	15.033	16.2902
12786	42	15	20	0	6	0	0	1	0	0	0	0	0.357143	0.47619	0	0.142857	0	0	0.0238095	0	0	0	0	44	38	0.863636	6	0.136364	0	0	15	0	13	0	3	0.0238095	1	319.144	7.59866	1080	35	15.6899	21.5096	10.6177	9.47044	8.21316	10.6177	18.0126	18.1049
12787	48	17	25	0	6	0	0	0	0	0	0	0	0.354167	0.520833	0	0.125	0	0	0	0	0	0	0	50	44	0.88	6	0.12	0	0	15	0	13	0	3	0.0208333	1	313.214	6.52529	1212	38	16.5601	19.5069	11.0284	9.97818	8.79825	11.0284	16.1745	17.156
12788	32	15	10	1	6	0	0	0	0	0	0	0	0.46875	0.3125	0.03125	0.1875	0	0	0	0	0	0	0	35	25	0.714286	10	0.285714	0	0	21	0	19	0	4	0.03125	1	290.092	9.06536	1002	37	15.1041	19.5654	10.7372	9.73778	8.75981	10.7372	17.0557	19.3112
12789	52	19	26	1	6	0	0	0	0	0	0	0	0.365385	0.5	0.0192308	0.115385	0	0	0	0	0	0	0	54	47	0.87037	7	0.12963	0	0	16	0	15	0	3	0.0192308	1	354.217	6.81186	1705	39	18.5183	22.7652	12.6177	10.9101	9.12842	12.6177	18.3247	18.8355
12790	40	15	18	1	6	0	0	0	0	0	0	0	0.375	0.45	0.025	0.15	0	0	0	0	0	0	0	42	35	0.833333	7	0.166667	0	0	16	0	15	0	3	0.025	1	298.154	7.45386	1108	31	15.3636	19.6105	10.7752	9.20347	7.71964	10.7752	16.3479	16.9762
[truncated: 1,189 more rows]
[truncated: 758 more columns]

## Sheet: Matrix S2 (PARP-1)
Structure / descriptor	1000000	2000000	3000000	4000000	5000000	6000000	7000000	8000000	9000000	10000000	11000000	12000000	13000000	14000000	15000000	16000000	17000000	18000000	19000000	20000000	21000000	22000000	23000000	24000000	25000000	26000000	27000000	28000000	29000000	30000000	31000000	32000000	33000000	34000000	35000000	36000000	37000000	38000000	39000000	40000000	41000000	42000000	43000000	44000000	45000000	46000000	47000000	48000000	49000000
[truncated: 3,396 more rows]
[truncated: 758 more columns]

[truncated: 10 more sheets: Matrix S3, Matrix S4, Matrix S5, Matrix S6 (PARP-1), Matrix S7 (CDK-1), Figure S1-S4, Figure S5-S8, Figure S9-S14, Figure S15-S20, Table S1]
